# Supplementary material for: Crystal structure of (E)-N 1-[(anthracen-9-yl)methyl­idene]-N 4-phenyl­benzene-1,4-di­amine
Source: Acta Crystallogr E Crystallogr Commun. 2017 Jan 10;73(Pt 2):137–40. doi: 10.1107/S2056989016020612 (PMC5290551; doi:10.1107/S2056989016020612)
Supplement: Supplementary file 1 [file e-73-00137-sup1.cif]

##############################################################################
#                                                                            #
# This CIF contains the data in a paper accepted for publication in          #
# Acta Crystallographica Section E. It conforms to the requirements of       #
# Notes for Authors for Acta Crystallographica Section E, and has been       #
# peer reviewed under the auspices of the IUCr Commission on Journals.       #
#                                                                            #
# Full details of the Crystallographic Information File format               #
# are given in the paper "The Crystallographic Information File (CIF):       #
# a New Standard Archive File for Crystallography" by S. R. Hall, F. H.      #
# Allen and I. D. Brown [Acta Cryst. (1991), A47, 655-685].                  #
#                                                                            #
# The current version of the core CIF dictionary is obtainable from          #
# ftp://ftp.iucr.org/pub/cif_core.dic.                                       #
#                                                                            #
# Software is freely available for graphical display of the structure(s)     #
# in this CIF. For information consult the CIF software page                 #
# http://www.iucr.org/resources/cif/software.                                #
#                                                                            #
# This file may be used for bona fide research purposes within the           #
# scientific community so long as proper attribution is given to the journal # 
# article from which it was obtained.                                        #
#                                                                            #
##############################################################################
data_I
_audit_creation_method     'SHELXL-2014/7'
_journal_date_recd_electronic     2016-12-12
_journal_date_accepted     2016-12-28
_journal_name_full     'Acta Crystallographica, Section E'
_journal_year     2017
_journal_volume     73
_journal_issue      2
_journal_page_first     137
_journal_page_last     140
_journal_paper_category     GO
_journal_paper_doi     10.1107/S2056989016020612
_journal_coeditor_code     ZS2373
_publ_contact_author_name     'Irina A. Golenya'
_publ_contact_author_address
;
National Taras Shevchenko University, Department of Chemistry,
Volodymyrska Str. 64, 01601 Kyiv, Ukraine
;
_publ_contact_author_email     igolenya@ua.fm
_publ_contact_author_fax     ?
_publ_contact_author_phone     ?
_publ_section_title
;\
Crystal structure of
(<i>E</i>)-<i>N</i>^1^-[(anthracen-9-yl)methylidene]-<i>N</i>^4^-\
phenylbenzene-1,4-diamine
;
_publ_section_title_footnote     .
loop_
    _publ_author_name
    _publ_author_footnote
    _publ_author_address
    'Faizi, Md. Serajul Haque' .
;
Department of Chemistry, College of Science,
Sultan Qaboos University, PO Box 36 Al-Khod 123, Muscat, Sultanate of Oman
;
    'Haque, Ashanul' .
;
Department of Chemistry, College of Science,
Sultan Qaboos University, PO Box 36 Al-Khod 123, Muscat, Sultanate of Oman
;
    'Ahmad, Musheer' .
;
Department of Applied Chemistry,
Aligarh Muslim University 202 002 UP India
;
    'Irina A. Golenya' .
;
National Taras Shevchenko University, Department of Chemistry,
Volodymyrska str. 64, 01601 Kyiv, Ukraine
;
_publ_section_synopsis
;
The asymmetric unit of the title Schiff base contains three independent but
conformationally similar molecules that are linked in the crystal through
intermolecular N---H...N hydrogen bonds and C---H...\p interactions, forming
chains lying parallel to the <i>b</i> axis.
;
_chemical_name_systematic
;\
(<i>E</i>)-<i>N</i>^1^-[(Anthracen-9-yl)methylidene]-\
<i>N</i>^4^-phenylbenzene-1,4-diamine
;
_chemical_name_common     ?
_chemical_formula_moiety     'C27 H20 N2'
_chemical_formula_sum     'C27 H20 N2'
_chemical_formula_iupac     'C27 H20 N2'
_chemical_formula_weight     372.45
_chemical_melting_point     ?
_shelx_space_group_comment
;
The symmetry employed for this shelxl refinement is uniquely defined
by the following loop, which should always be used as a source of
symmetry information in preference to the above space-group names.
They are only intended as comments.
;
_space_group_crystal_system     monoclinic
_space_group_name_H-M_alt     'P 21/c'
_space_group_name_Hall     '-P 2ybc'
loop_
    _space_group_symop_operation_xyz
    'x, y, z'
    '-x, y+1/2, -z+1/2'
    '-x, -y, -z'
    'x, -y-1/2, z-1/2'
_cell_length_a     11.1554(8)
_cell_length_b     45.224(3)
_cell_length_c     11.5856(8)
_cell_angle_alpha     90
_cell_angle_beta     96.645(2)
_cell_angle_gamma     90
_cell_volume     5805.5(7)
_cell_formula_units_Z     12
_cell_measurement_reflns_used     9870
_cell_measurement_theta_min     2.70
_cell_measurement_theta_max     27.34
_cell_measurement_temperature     100(2)
_exptl_crystal_description     block
_exptl_crystal_colour     yellow
_exptl_crystal_size_max     0.200
_exptl_crystal_size_mid     0.150
_exptl_crystal_size_min     0.100
_exptl_crystal_density_diffrn     1.278
_exptl_crystal_density_meas     ?
_exptl_crystal_density_method     ?
_exptl_crystal_F_000     2352
_exptl_absorpt_coefficient_mu     0.075
_exptl_absorpt_correction_type     multi-scan
_exptl_absorpt_process_details
;
(SADABS; Bruker, 2003)
;
_shelx_estimated_absorpt_T_min     ?
_shelx_estimated_absorpt_T_max     ?
_exptl_absorpt_correction_T_min     0.9444
_exptl_absorpt_correction_T_max     0.9810
_diffrn_ambient_temperature     100(2)
_diffrn_radiation_type     MoK\a
_diffrn_radiation_wavelength     0.71073
_diffrn_radiation_monochromator     graphite
_diffrn_measurement_device_type     'BRUKER SMART APEX CCD'
_diffrn_measurement_method     '\w scans'
_diffrn_detector_area_resol_mean     ?
_diffrn_reflns_number     70261
_diffrn_reflns_av_R_equivalents     0.0664
_diffrn_reflns_theta_min     2.047
_diffrn_reflns_theta_max     25.050
_diffrn_reflns_theta_full     25.000
_diffrn_measured_fraction_theta_max     0.999
_diffrn_measured_fraction_theta_full     0.999
_diffrn_reflns_limit_h_min     -13
_diffrn_reflns_limit_h_max     13
_diffrn_reflns_limit_k_min     -53
_diffrn_reflns_limit_k_max     53
_diffrn_reflns_limit_l_min     -13
_diffrn_reflns_limit_l_max     13
_refine_special_details     ?
_reflns_number_total     10276
_reflns_number_gt     6957
_reflns_threshold_expression     'I > 2\s(I)'
_refine_ls_structure_factor_coef     Fsqd
_refine_ls_matrix_type     full
_refine_ls_R_factor_all     0.0924
_refine_ls_R_factor_gt     0.0521
_refine_ls_wR_factor_gt     0.1057
_refine_ls_wR_factor_ref     0.1210
_refine_ls_goodness_of_fit_ref     1.037
_refine_ls_restrained_S_all     1.037
_refine_ls_number_reflns     10276
_refine_ls_number_parameters     796
_refine_ls_number_restraints     0
_refine_ls_hydrogen_treatment     mixed
_refine_ls_weighting_scheme     calc
_refine_ls_weighting_details
              'w=1/[\s^2^(Fo^2^)+(0.0468P)^2^+1.8680P] where P=(Fo^2^+2Fc^2^)/3'
_atom_sites_solution_hydrogens     mixed
_atom_sites_solution_primary     ?
_atom_sites_solution_secondary     ?
_refine_ls_shift/su_max     0.001
_refine_ls_shift/su_mean     0.000
_refine_diff_density_max     0.177
_refine_diff_density_min     -0.284
_refine_ls_extinction_method     none
_refine_ls_extinction_coef     .
loop_
    _atom_type_symbol
    _atom_type_description
    _atom_type_scat_dispersion_real
    _atom_type_scat_dispersion_imag
    _atom_type_scat_source
    'C' 'C' 0.0033 0.0016
                         'International Tables Vol C Tables 4.2.6.8 and 6.1.1.4'
    'H' 'H' 0.0000 0.0000
                         'International Tables Vol C Tables 4.2.6.8 and 6.1.1.4'
    'N' 'N' 0.0061 0.0033
                         'International Tables Vol C Tables 4.2.6.8 and 6.1.1.4'
_computing_data_collection
;
SMART (Bruker, 2003)
;
_computing_cell_refinement
;
SAINT (Bruker, 2003)
;
_computing_data_reduction
;
SAINT (Bruker, 2003)
;
_computing_structure_solution
;
SIR97 (Altomare <i>et al.</i>, 1999)
;
_computing_structure_refinement
;
SHELXL2014 (Sheldrick, 2015)
;
_computing_molecular_graphics
;
DIAMOND (Brandenberg & Putz, 2006)
;
_computing_publication_material
;
DIAMOND (Brandenberg & Putz, 2006)
;
loop_
    _atom_site_type_symbol
    _atom_site_label
    _atom_site_fract_x
    _atom_site_fract_y
    _atom_site_fract_z
    _atom_site_U_iso_or_equiv
    _atom_site_adp_type
    _atom_site_calc_flag
    _atom_site_occupancy
    _atom_site_disorder_assembly
    _atom_site_disorder_group
    C C1A 0.26112(17) 0.61937(4) 1.02008(17) 0.0262(5) Uani d 1 . .
    C C1B 0.71492(18) 0.45788(4) 0.46717(17) 0.0282(5) Uani d 1 . .
    C C1C 0.55519(18) 0.68363(4) -0.18917(18) 0.0314(5) Uani d 1 . .
    C C2A 0.18402(18) 0.62145(5) 0.91327(17) 0.0313(5) Uani d 1 . .
    H H1A 0.1713 0.6398 0.8776 0.038 Uiso calc 1 . .
    C C2B 0.78872(19) 0.45822(4) 0.57631(18) 0.0327(5) Uani d 1 . .
    H H1B 0.7929 0.4753 0.6211 0.039 Uiso calc 1 . .
    C C2C 0.49613(18) 0.65789(5) -0.23828(18) 0.0357(5) Uani d 1 . .
    H H1C 0.5033 0.6402 -0.1971 0.043 Uiso calc 1 . .
    C C3A 0.12888(19) 0.59724(5) 0.86268(19) 0.0352(5) Uani d 1 . .
    H H2A 0.0798 0.5993 0.7925 0.042 Uiso calc 1 . .
    C C3B 0.8530(2) 0.43405(5) 0.61612(19) 0.0393(6) Uani d 1 . .
    H H2B 0.8994 0.4348 0.6881 0.047 Uiso calc 1 . .
    C C3C 0.4297(2) 0.65861(6) -0.34359(19) 0.0442(6) Uani d 1 . .
    H H2C 0.3931 0.6413 -0.3737 0.053 Uiso calc 1 . .
    C C4A 0.14451(19) 0.56901(5) 0.9145(2) 0.0380(6) Uani d 1 . .
    H H3A 0.1077 0.5525 0.8779 0.046 Uiso calc 1 . .
    C C4B 0.8504(2) 0.40788(5) 0.5497(2) 0.0418(6) Uani d 1 . .
    H H3B 0.8948 0.3915 0.5779 0.050 Uiso calc 1 . .
    C C4C 0.4149(2) 0.68491(6) -0.4086(2) 0.0503(7) Uani d 1 . .
    H H3C 0.3687 0.6850 -0.4808 0.060 Uiso calc 1 . .
    C C5A 0.21301(19) 0.56617(5) 1.0172(2) 0.0375(6) Uani d 1 . .
    H H4A 0.2215 0.5476 1.0519 0.045 Uiso calc 1 . .
    C C5B 0.7831(2) 0.40671(5) 0.4451(2) 0.0385(6) Uani d 1 . .
    H H4B 0.7823 0.3894 0.4017 0.046 Uiso calc 1 . .
    C C5C 0.4680(2) 0.71001(6) -0.3653(2) 0.0474(7) Uani d 1 . .
    H H4C 0.4576 0.7274 -0.4083 0.057 Uiso calc 1 . .
    C C6A 0.27303(18) 0.59094(4) 1.07454(18) 0.0309(5) Uani d 1 . .
    C C6B 0.71353(18) 0.43128(4) 0.39983(18) 0.0303(5) Uani d 1 . .
    C C6C 0.53946(19) 0.71046(5) -0.25565(19) 0.0366(6) Uani d 1 . .
    C C7A 0.33961(19) 0.58833(5) 1.18216(19) 0.0351(5) Uani d 1 . .
    H H5A 0.3449 0.5699 1.2181 0.042 Uiso calc 1 . .
    C C7B 0.64679(18) 0.43032(4) 0.29127(18) 0.0331(5) Uani d 1 . .
    H H5B 0.6468 0.4130 0.2481 0.040 Uiso calc 1 . .
    C C7C 0.5933(2) 0.73624(5) -0.2093(2) 0.0435(6) Uani d 1 . .
    H H5C 0.5837 0.7535 -0.2528 0.052 Uiso calc 1 . .
    C C8A 0.39895(18) 0.61213(5) 1.23881(18) 0.0318(5) Uani d 1 . .
    C C8B 0.57997(18) 0.45425(4) 0.24448(17) 0.0298(5) Uani d 1 . .
    C C8C 0.6606(2) 0.73722(5) -0.1012(2) 0.0392(6) Uani d 1 . .
    C C9A 0.4676(2) 0.60887(5) 1.34924(19) 0.0416(6) Uani d 1 . .
    H H6A 0.4707 0.5905 1.3858 0.050 Uiso calc 1 . .
    C C9B 0.5082(2) 0.45245(5) 0.13519(18) 0.0382(6) Uani d 1 . .
    H H6B 0.5086 0.4351 0.0922 0.046 Uiso calc 1 . .
    C C9C 0.7169(2) 0.76360(5) -0.0555(3) 0.0531(7) Uani d 1 . .
    H H6C 0.7056 0.7810 -0.0983 0.064 Uiso calc 1 . .
    C C10A 0.5281(2) 0.63167(6) 1.4019(2) 0.0467(6) Uani d 1 . .
    H H7A 0.5723 0.6291 1.4743 0.056 Uiso calc 1 . .
    C C10B 0.4397(2) 0.47522(5) 0.09266(19) 0.0431(6) Uani d 1 . .
    H H7B 0.3930 0.4736 0.0211 0.052 Uiso calc 1 . .
    C C10C 0.7862(3) 0.76430(5) 0.0479(3) 0.0566(8) Uani d 1 . .
    H H7C 0.8209 0.7820 0.0760 0.068 Uiso calc 1 . .
    C C11A 0.52493(19) 0.65969(5) 1.34739(19) 0.0428(6) Uani d 1 . .
    H H8A 0.5686 0.6753 1.3838 0.051 Uiso calc 1 . .
    C C11B 0.4388(2) 0.50170(5) 0.15699(19) 0.0408(6) Uani d 1 . .
    H H8B 0.3904 0.5173 0.1275 0.049 Uiso calc 1 . .
    C C11C 0.8057(2) 0.73793(5) 0.1131(2) 0.0501(7) Uani d 1 . .
    H H8C 0.8543 0.7383 0.1839 0.060 Uiso calc 1 . .
    C C12A 0.45909(18) 0.66419(5) 1.24274(18) 0.0339(5) Uani d 1 . .
    H H9A 0.4579 0.6828 1.2088 0.041 Uiso calc 1 . .
    C C12B 0.50720(18) 0.50484(5) 0.26098(18) 0.0314(5) Uani d 1 . .
    H H9B 0.5058 0.5227 0.3009 0.038 Uiso calc 1 . .
    C C12C 0.7541(2) 0.71209(5) 0.07366(19) 0.0409(6) Uani d 1 . .
    H H9C 0.7688 0.6950 0.1177 0.049 Uiso calc 1 . .
    C C13A 0.39169(17) 0.64070(4) 1.18408(17) 0.0271(5) Uani d 1 . .
    C C13B 0.58098(17) 0.48128(4) 0.30983(17) 0.0266(5) Uani d 1 . .
    C C13C 0.67808(19) 0.71060(4) -0.03370(18) 0.0328(5) Uani d 1 . .
    C C14A 0.32106(17) 0.64399(4) 1.07609(16) 0.0252(5) Uani d 1 . .
    C C14B 0.65076(17) 0.48293(4) 0.41958(17) 0.0249(5) Uani d 1 . .
    C C14C 0.62503(18) 0.68413(4) -0.07964(18) 0.0298(5) Uani d 1 . .
    C C15A 0.30094(17) 0.67319(4) 1.02085(17) 0.0262(5) Uani d 1 . .
    H H10A 0.3043 0.6748 0.9412 0.031 Uiso calc 1 . .
    C C15B 0.66532(17) 0.51095(4) 0.48428(16) 0.0248(5) Uani d 1 . .
    H H10B 0.6577 0.5111 0.5634 0.030 Uiso calc 1 . .
    C C15C 0.65310(18) 0.65659(4) -0.01366(17) 0.0275(5) Uani d 1 . .
    H H10C 0.6407 0.6557 0.0643 0.033 Uiso calc 1 . .
    C C16A 0.25826(17) 0.72330(4) 1.01442(16) 0.0233(4) Uani d 1 . .
    C C16B 0.70840(16) 0.56121(4) 0.50147(15) 0.0211(4) Uani d 1 . .
    C C16C 0.72269(17) 0.60827(4) 0.00646(15) 0.0215(4) Uani d 1 . .
    C C17A 0.32184(17) 0.73145(4) 0.92280(16) 0.0244(4) Uani d 1 . .
    H H11A 0.3854 0.7197 0.9041 0.029 Uiso calc 1 . .
    C C17B 0.65393(16) 0.56740(4) 0.60083(15) 0.0225(4) Uani d 1 . .
    H H11B 0.5946 0.5548 0.6227 0.027 Uiso calc 1 . .
    C C17C 0.82786(18) 0.59356(4) -0.00799(16) 0.0267(5) Uani d 1 . .
    H H11C 0.8743 0.5999 -0.0649 0.032 Uiso calc 1 . .
    C C18A 0.29143(17) 0.75671(4) 0.85951(16) 0.0240(4) Uani d 1 . .
    H H12A 0.3351 0.7619 0.7988 0.029 Uiso calc 1 . .
    C C18B 0.68698(16) 0.59196(4) 0.66704(16) 0.0226(4) Uani d 1 . .
    H H12B 0.6498 0.5956 0.7334 0.027 Uiso calc 1 . .
    C C18C 0.86612(17) 0.56949(4) 0.06038(16) 0.0266(5) Uani d 1 . .
    H H12C 0.9396 0.5606 0.0515 0.032 Uiso calc 1 . .
    C C19A 0.19624(17) 0.77470(4) 0.88491(16) 0.0220(4) Uani d 1 . .
    C C19B 0.77522(16) 0.61147(4) 0.63675(15) 0.0210(4) Uani d 1 . .
    C C19C 0.79554(17) 0.55846(4) 0.14235(15) 0.0211(4) Uani d 1 . .
    C C20A 0.13906(18) 0.76750(4) 0.98216(16) 0.0289(5) Uani d 1 . .
    H H13A 0.0791 0.7798 1.0045 0.035 Uiso calc 1 . .
    C C20B 0.82151(18) 0.60648(4) 0.53181(16) 0.0287(5) Uani d 1 . .
    H H13B 0.8753 0.6200 0.5058 0.034 Uiso calc 1 . .
    C C20C 0.68619(17) 0.57274(4) 0.15263(16) 0.0231(4) Uani d 1 . .
    H H14C 0.6362 0.5655 0.2050 0.028 Uiso calc 1 . .
    C C21A 0.17071(18) 0.74221(4) 1.04569(16) 0.0287(5) Uani d 1 . .
    H H14A 0.1322 0.7379 1.1107 0.034 Uiso calc 1 . .
    C C21B 0.78838(18) 0.58171(4) 0.46604(16) 0.0278(5) Uani d 1 . .
    H H14B 0.8206 0.5788 0.3964 0.033 Uiso calc 1 . .
    C C21C 0.65063(17) 0.59727(4) 0.08713(15) 0.0236(4) Uani d 1 . .
    H H13C 0.5781 0.6066 0.0968 0.028 Uiso calc 1 . .
    C C22A 0.06858(17) 0.81786(4) 0.80373(16) 0.0238(4) Uani d 1 . .
    C C22B 0.90242(17) 0.65480(4) 0.71494(16) 0.0238(4) Uani d 1 . .
    C C22C 0.92058(17) 0.51468(4) 0.22658(16) 0.0235(4) Uani d 1 . .
    C C23A 0.0768(2) 0.84370(5) 0.74049(19) 0.0386(6) Uani d 1 . .
    H H15A 0.1485 0.8480 0.7103 0.046 Uiso calc 1 . .
    C C23B 0.8996(2) 0.67904(5) 0.78831(19) 0.0408(6) Uani d 1 . .
    H H15B 0.8339 0.6816 0.8298 0.049 Uiso calc 1 . .
    C C23C 1.00215(18) 0.51024(4) 0.14642(18) 0.0321(5) Uani d 1 . .
    H H15C 0.9970 0.5217 0.0795 0.038 Uiso calc 1 . .
    C C24A -0.0180(2) 0.86307(5) 0.7212(2) 0.0432(6) Uani d 1 . .
    H H16A -0.0101 0.8800 0.6773 0.052 Uiso calc 1 . .
    C C24B 0.9923(2) 0.69923(5) 0.8007(2) 0.0508(7) Uani d 1 . .
    H H16B 0.9884 0.7152 0.8506 0.061 Uiso calc 1 . .
    C C24C 1.09106(19) 0.48884(4) 0.16520(18) 0.0346(5) Uani d 1 . .
    H H16C 1.1460 0.4865 0.1113 0.042 Uiso calc 1 . .
    C C25A -0.1242(2) 0.85767(5) 0.76608(18) 0.0357(5) Uani d 1 . .
    H H17A -0.1883 0.8709 0.7543 0.043 Uiso calc 1 . .
    C C25B 1.0897(2) 0.69612(5) 0.7408(2) 0.0461(6) Uani d 1 . .
    H H17B 1.1516 0.7100 0.7483 0.055 Uiso calc 1 . .
    C C25C 1.09985(19) 0.47100(5) 0.26146(19) 0.0375(6) Uani d 1 . .
    H H17C 1.1585 0.4563 0.2721 0.045 Uiso calc 1 . .
    C C26A -0.1336(2) 0.83227(5) 0.8286(2) 0.0419(6) Uani d 1 . .
    H H18A -0.2051 0.8284 0.8599 0.050 Uiso calc 1 . .
    C C26B 1.0947(2) 0.67210(5) 0.66918(19) 0.0427(6) Uani d 1 . .
    H H18B 1.1611 0.6697 0.6284 0.051 Uiso calc 1 . .
    C C26C 1.0197(2) 0.47527(5) 0.34235(19) 0.0402(6) Uani d 1 . .
    H H18C 1.0246 0.4634 0.4084 0.048 Uiso calc 1 . .
    C C27A -0.03963(19) 0.81222(5) 0.84664(18) 0.0361(5) Uani d 1 . .
    H H19A -0.0493 0.7949 0.8878 0.043 Uiso calc 1 . .
    C C27B 1.00284(18) 0.65145(5) 0.65651(18) 0.0331(5) Uani d 1 . .
    H H19B 1.0086 0.6352 0.6084 0.040 Uiso calc 1 . .
    C C27C 0.93266(19) 0.49686(4) 0.32602(17) 0.0332(5) Uani d 1 . .
    H H19C 0.8807 0.4997 0.3823 0.040 Uiso calc 1 . .
    N N1A 0.27915(14) 0.69645(3) 1.07744(13) 0.0248(4) Uani d 1 . .
    N N1B 0.68818(13) 0.53510(3) 0.43417(13) 0.0230(4) Uani d 1 . .
    N N1C 0.69395(14) 0.63399(3) -0.06137(13) 0.0248(4) Uani d 1 . .
    N N2A 0.16966(15) 0.79942(3) 0.81534(14) 0.0268(4) Uani d 1 . .
    N N2B 0.80552(15) 0.63521(4) 0.70989(14) 0.0263(4) Uani d 1 . .
    N N2C 0.82550(15) 0.53481(3) 0.21699(14) 0.0254(4) Uani d 1 . .
    H H20A 0.2198(19) 0.8020(5) 0.7589(19) 0.044(7) Uiso d 1 . .
    H H20B 0.7628(19) 0.6364(4) 0.7690(18) 0.038(6) Uiso d 1 . .
    H H20C 0.7737(17) 0.5329(4) 0.2703(17) 0.027(6) Uiso d 1 . .
loop_
    _atom_site_aniso_label
    _atom_site_aniso_U_11
    _atom_site_aniso_U_22
    _atom_site_aniso_U_33
    _atom_site_aniso_U_12
    _atom_site_aniso_U_13
    _atom_site_aniso_U_23
    C1A 0.0274(11) 0.0251(11) 0.0284(11) 0.0057(9) 0.0130(9) 0.0017(9)
    C1B 0.0298(12) 0.0254(11) 0.0321(12) -0.0082(9) 0.0153(10) 0.0008(9)
    C1C 0.0297(12) 0.0325(12) 0.0349(12) 0.0139(10) 0.0156(10) 0.0094(10)
    C2A 0.0385(13) 0.0282(12) 0.0285(12) 0.0030(10) 0.0092(10) 0.0019(9)
    C2B 0.0411(13) 0.0237(11) 0.0346(13) -0.0042(10) 0.0094(11) 0.0004(10)
    C2C 0.0297(12) 0.0417(14) 0.0367(13) 0.0101(10) 0.0078(10) 0.0099(11)
    C3A 0.0375(13) 0.0336(13) 0.0356(12) -0.0017(10) 0.0092(10) -0.0045(10)
    C3B 0.0458(14) 0.0340(13) 0.0391(13) -0.0011(11) 0.0088(11) 0.0055(11)
    C3C 0.0318(13) 0.0597(16) 0.0409(14) 0.0071(12) 0.0027(11) 0.0084(12)
    C4A 0.0332(12) 0.0330(13) 0.0493(15) -0.0052(10) 0.0112(12) -0.0053(11)
    C4B 0.0422(14) 0.0296(13) 0.0554(16) 0.0042(11) 0.0137(13) 0.0075(12)
    C4C 0.0355(14) 0.076(2) 0.0398(14) 0.0160(14) 0.0055(11) 0.0158(14)
    C5A 0.0339(12) 0.0231(12) 0.0579(16) -0.0005(10) 0.0161(12) 0.0050(11)
    C5B 0.0386(13) 0.0252(12) 0.0544(16) -0.0025(10) 0.0162(12) -0.0051(11)
    C5C 0.0414(14) 0.0595(17) 0.0442(15) 0.0261(13) 0.0170(12) 0.0282(13)
    C6A 0.0268(11) 0.0275(12) 0.0409(13) 0.0077(9) 0.0147(10) 0.0067(10)
    C6B 0.0304(11) 0.0252(12) 0.0381(13) -0.0060(10) 0.0159(10) -0.0042(10)
    C6C 0.0348(13) 0.0364(13) 0.0422(14) 0.0162(11) 0.0202(11) 0.0156(11)
    C7A 0.0334(12) 0.0289(12) 0.0459(14) 0.0082(10) 0.0174(11) 0.0130(11)
    C7B 0.0344(12) 0.0258(12) 0.0426(14) -0.0098(10) 0.0189(11) -0.0139(10)
    C7C 0.0447(14) 0.0351(14) 0.0564(16) 0.0174(11) 0.0299(13) 0.0252(12)
    C8A 0.0259(11) 0.0403(13) 0.0312(12) 0.0144(10) 0.0112(10) 0.0121(10)
    C8B 0.0273(11) 0.0320(12) 0.0330(12) -0.0104(10) 0.0157(10) -0.0080(10)
    C8C 0.0429(14) 0.0253(12) 0.0550(16) 0.0077(10) 0.0289(12) 0.0088(11)
    C9A 0.0387(14) 0.0470(15) 0.0396(14) 0.0156(12) 0.0062(11) 0.0124(12)
    C9B 0.0378(13) 0.0424(14) 0.0358(13) -0.0136(11) 0.0104(11) -0.0163(11)
    C9C 0.0625(18) 0.0279(14) 0.076(2) 0.0044(12) 0.0374(16) 0.0078(13)
    C10A 0.0365(14) 0.0704(18) 0.0319(13) 0.0195(13) -0.0019(11) 0.0107(13)
    C10B 0.0377(14) 0.0572(17) 0.0332(13) -0.0104(12) -0.0005(11) -0.0129(12)
    C10C 0.0690(19) 0.0333(15) 0.075(2) -0.0108(13) 0.0412(17) -0.0121(14)
    C11A 0.0284(12) 0.0577(16) 0.0413(14) 0.0047(11) 0.0002(11) -0.0017(12)
    C11B 0.0360(13) 0.0451(14) 0.0399(14) -0.0018(11) -0.0014(11) -0.0065(11)
    C11C 0.0623(17) 0.0406(15) 0.0514(15) -0.0098(13) 0.0243(13) -0.0112(13)
    C12A 0.0272(12) 0.0412(13) 0.0334(12) 0.0077(10) 0.0035(10) 0.0021(10)
    C12B 0.0301(12) 0.0309(12) 0.0336(12) -0.0051(10) 0.0059(10) -0.0052(10)
    C12C 0.0547(15) 0.0297(13) 0.0417(14) -0.0007(11) 0.0202(12) -0.0016(11)
    C13A 0.0231(11) 0.0324(12) 0.0275(11) 0.0084(9) 0.0096(9) 0.0021(9)
    C13B 0.0259(11) 0.0271(11) 0.0290(11) -0.0100(9) 0.0126(9) -0.0046(9)
    C13C 0.0407(13) 0.0239(12) 0.0384(13) 0.0075(10) 0.0233(11) 0.0019(10)
    C14A 0.0260(11) 0.0261(11) 0.0253(11) 0.0069(9) 0.0101(9) 0.0038(9)
    C14B 0.0263(11) 0.0231(11) 0.0275(11) -0.0068(9) 0.0121(9) -0.0031(9)
    C14C 0.0347(12) 0.0252(12) 0.0326(12) 0.0094(10) 0.0170(10) 0.0044(9)
    C15A 0.0286(11) 0.0272(11) 0.0237(11) 0.0017(9) 0.0071(9) 0.0014(9)
    C15B 0.0280(11) 0.0264(11) 0.0212(10) -0.0021(9) 0.0078(9) -0.0015(9)
    C15C 0.0351(12) 0.0258(11) 0.0230(11) 0.0029(9) 0.0094(9) 0.0024(9)
    C16A 0.0278(11) 0.0212(10) 0.0204(10) 0.0001(9) 0.0014(9) -0.0015(8)
    C16B 0.0227(10) 0.0203(10) 0.0194(10) 0.0003(8) -0.0013(8) 0.0010(8)
    C16C 0.0282(11) 0.0198(10) 0.0165(10) 0.0005(9) 0.0020(9) -0.0005(8)
    C17A 0.0242(11) 0.0233(11) 0.0260(11) 0.0022(9) 0.0038(9) -0.0020(9)
    C17B 0.0214(10) 0.0212(11) 0.0251(11) -0.0020(8) 0.0041(9) 0.0037(9)
    C17C 0.0326(12) 0.0253(11) 0.0242(11) 0.0017(9) 0.0116(9) 0.0044(9)
    C18A 0.0269(11) 0.0243(11) 0.0216(10) -0.0027(9) 0.0057(9) -0.0017(9)
    C18B 0.0250(11) 0.0233(11) 0.0207(10) 0.0022(9) 0.0080(9) -0.0004(8)
    C18C 0.0248(11) 0.0257(11) 0.0307(11) 0.0045(9) 0.0096(9) 0.0027(9)
    C19A 0.0252(11) 0.0199(10) 0.0200(10) -0.0020(9) -0.0006(8) -0.0027(8)
    C19B 0.0233(11) 0.0191(10) 0.0202(10) 0.0005(8) 0.0011(8) 0.0010(8)
    C19C 0.0263(11) 0.0191(10) 0.0173(10) -0.0021(8) 0.0001(8) -0.0016(8)
    C20A 0.0327(12) 0.0291(12) 0.0265(11) 0.0082(9) 0.0095(10) -0.0006(9)
    C20B 0.0328(12) 0.0292(12) 0.0256(11) -0.0125(10) 0.0102(9) -0.0023(9)
    C20C 0.0273(11) 0.0222(10) 0.0207(10) -0.0016(9) 0.0075(9) -0.0011(8)
    C21A 0.0359(12) 0.0312(12) 0.0205(11) 0.0055(10) 0.0093(9) 0.0022(9)
    C21B 0.0358(12) 0.0300(12) 0.0192(10) -0.0062(10) 0.0097(9) -0.0027(9)
    C21C 0.0229(10) 0.0247(11) 0.0235(10) 0.0041(9) 0.0040(9) -0.0010(9)
    C22A 0.0287(11) 0.0238(11) 0.0186(10) 0.0020(9) 0.0016(9) -0.0018(8)
    C22B 0.0271(11) 0.0214(11) 0.0218(10) -0.0026(9) -0.0012(9) 0.0021(9)
    C22C 0.0246(11) 0.0207(10) 0.0248(11) -0.0021(9) 0.0009(9) -0.0019(9)
    C23A 0.0405(14) 0.0350(13) 0.0420(14) 0.0050(11) 0.0122(11) 0.0127(11)
    C23B 0.0465(14) 0.0348(13) 0.0421(14) -0.0084(11) 0.0092(11) -0.0112(11)
    C23C 0.0387(13) 0.0277(12) 0.0308(12) 0.0060(10) 0.0085(10) 0.0028(10)
    C24A 0.0505(15) 0.0333(13) 0.0451(14) 0.0077(12) 0.0029(12) 0.0119(11)
    C24B 0.0685(18) 0.0318(14) 0.0498(16) -0.0171(13) -0.0022(14) -0.0102(12)
    C24C 0.0323(12) 0.0340(13) 0.0380(13) 0.0055(10) 0.0058(10) -0.0069(11)
    C25A 0.0377(13) 0.0317(13) 0.0351(13) 0.0123(10) -0.0074(11) -0.0046(10)
    C25B 0.0501(16) 0.0398(14) 0.0436(14) -0.0243(12) -0.0147(13) 0.0132(12)
    C25C 0.0334(13) 0.0348(13) 0.0416(14) 0.0108(10) -0.0068(11) -0.0041(11)
    C26A 0.0298(12) 0.0488(15) 0.0480(15) 0.0075(11) 0.0080(11) 0.0059(12)
    C26B 0.0314(13) 0.0545(16) 0.0411(14) -0.0125(12) -0.0004(11) 0.0079(12)
    C26C 0.0433(14) 0.0365(13) 0.0390(13) 0.0102(11) -0.0030(11) 0.0096(11)
    C27A 0.0333(12) 0.0334(13) 0.0423(13) 0.0032(10) 0.0071(11) 0.0139(10)
    C27B 0.0290(12) 0.0363(13) 0.0334(12) -0.0065(10) 0.0014(10) -0.0030(10)
    C27C 0.0341(12) 0.0347(12) 0.0312(12) 0.0025(10) 0.0063(10) 0.0052(10)
    N1A 0.0264(9) 0.0244(9) 0.0239(9) 0.0050(7) 0.0041(7) 0.0008(8)
    N1B 0.0236(9) 0.0229(9) 0.0228(9) -0.0041(7) 0.0042(7) -0.0015(7)
    N1C 0.0283(9) 0.0237(9) 0.0229(9) 0.0037(8) 0.0055(7) 0.0018(7)
    N2A 0.0292(10) 0.0254(10) 0.0271(9) 0.0047(8) 0.0088(8) 0.0032(8)
    N2B 0.0287(10) 0.0262(10) 0.0251(9) -0.0058(8) 0.0085(8) -0.0062(8)
    N2C 0.0287(10) 0.0248(9) 0.0243(9) 0.0044(8) 0.0093(8) 0.0051(8)
_geom_special_details
;
 All esds (except the esd in the dihedral angle between two l.s. planes)
 are estimated using the full covariance matrix.  The cell esds are taken
 into account individually in the estimation of esds in distances, angles
 and torsion angles; correlations between esds in cell parameters are only
 used when they are defined by crystal symmetry.  An approximate (isotropic)
 treatment of cell esds is used for estimating esds involving l.s. planes.
;
loop_
    _geom_bond_atom_site_label_1
    _geom_bond_atom_site_label_2
    _geom_bond_site_symmetry_2
    _geom_bond_distance
    _geom_bond_publ_flag
    C1A C14A . 1.417(3) ?
    C1A C2A . 1.426(3) ?
    C1A C6A . 1.432(3) ?
    C1B C14B . 1.417(3) ?
    C1B C2B . 1.427(3) ?
    C1B C6B . 1.433(3) ?
    C1C C14C . 1.410(3) ?
    C1C C2C . 1.423(3) ?
    C1C C6C . 1.437(3) ?
    C2A C3A . 1.355(3) ?
    C2A H1A . 0.9300 ?
    C2B C3B . 1.359(3) ?
    C2B H1B . 0.9300 ?
    C2C C3C . 1.352(3) ?
    C2C H1C . 0.9300 ?
    C3A C4A . 1.413(3) ?
    C3A H2A . 0.9300 ?
    C3B C4B . 1.410(3) ?
    C3B H2B . 0.9300 ?
    C3C C4C . 1.407(3) ?
    C3C H2C . 0.9300 ?
    C4A C5A . 1.344(3) ?
    C4A H3A . 0.9300 ?
    C4B C5B . 1.351(3) ?
    C4B H3B . 0.9300 ?
    C4C C5C . 1.350(3) ?
    C4C H3C . 0.9300 ?
    C5A C6A . 1.429(3) ?
    C5A H4A . 0.9300 ?
    C5B C6B . 1.420(3) ?
    C5B H4B . 0.9300 ?
    C5C C6C . 1.419(3) ?
    C5C H4C . 0.9300 ?
    C6A C7A . 1.381(3) ?
    C6B C7B . 1.386(3) ?
    C6C C7C . 1.390(3) ?
    C7A C8A . 1.388(3) ?
    C7A H5A . 0.9300 ?
    C7B C8B . 1.388(3) ?
    C7B H5B . 0.9300 ?
    C7C C8C . 1.385(3) ?
    C7C H5C . 0.9300 ?
    C8A C9A . 1.421(3) ?
    C8A C13A . 1.437(3) ?
    C8B C9B . 1.420(3) ?
    C8B C13B . 1.437(3) ?
    C8C C9C . 1.422(3) ?
    C8C C13C . 1.436(3) ?
    C9A C10A . 1.340(3) ?
    C9A H6A . 0.9300 ?
    C9B C10B . 1.341(3) ?
    C9B H6B . 0.9300 ?
    C9C C10C . 1.349(4) ?
    C9C H6C . 0.9300 ?
    C10A C11A . 1.414(3) ?
    C10A H7A . 0.9300 ?
    C10B C11B . 1.411(3) ?
    C10B H7B . 0.9300 ?
    C10C C11C . 1.415(3) ?
    C10C H7C . 0.9300 ?
    C11A C12A . 1.358(3) ?
    C11A H8A . 0.9300 ?
    C11B C12B . 1.357(3) ?
    C11B H8B . 0.9300 ?
    C11C C12C . 1.358(3) ?
    C11C H8C . 0.9300 ?
    C12A C13A . 1.428(3) ?
    C12A H9A . 0.9300 ?
    C12B C13B . 1.423(3) ?
    C12B H9B . 0.9300 ?
    C12C C13C . 1.424(3) ?
    C12C H9C . 0.9300 ?
    C13A C14A . 1.407(3) ?
    C13B C14B . 1.414(3) ?
    C13C C14C . 1.412(3) ?
    C14A C15A . 1.474(3) ?
    C14B C15B . 1.472(3) ?
    C14C C15C . 1.476(3) ?
    C15A N1A . 1.277(2) ?
    C15A H10A . 0.9300 ?
    C15B N1B . 1.276(2) ?
    C15B H10B . 0.9300 ?
    C15C N1C . 1.271(2) ?
    C15C H10C . 0.9300 ?
    C16A C21A . 1.378(3) ?
    C16A C17A . 1.393(3) ?
    C16A N1A . 1.422(2) ?
    C16B C21B . 1.381(3) ?
    C16B C17B . 1.391(2) ?
    C16B N1B . 1.419(2) ?
    C16C C17C . 1.376(3) ?
    C16C C21C . 1.393(3) ?
    C16C N1C . 1.420(2) ?
    C17A C18A . 1.379(3) ?
    C17A H11A . 0.9300 ?
    C17B C18B . 1.375(2) ?
    C17B H11B . 0.9300 ?
    C17C C18C . 1.384(3) ?
    C17C H11C . 0.9300 ?
    C18A C19A . 1.396(3) ?
    C18A H12A . 0.9300 ?
    C18B C19B . 1.397(3) ?
    C18B H12B . 0.9300 ?
    C18C C19C . 1.394(3) ?
    C18C H12C . 0.9300 ?
    C19A N2A . 1.390(2) ?
    C19A C20A . 1.396(3) ?
    C19B N2B . 1.385(2) ?
    C19B C20B . 1.393(3) ?
    C19C N2C . 1.392(2) ?
    C19C C20C . 1.397(3) ?
    C20A C21A . 1.383(3) ?
    C20A H13A . 0.9300 ?
    C20B C21B . 1.381(3) ?
    C20B H13B . 0.9300 ?
    C20C C21C . 1.376(2) ?
    C20C H14C . 0.9300 ?
    C21A H14A . 0.9300 ?
    C21B H14B . 0.9300 ?
    C21C H13C . 0.9300 ?
    C22A C27A . 1.381(3) ?
    C22A C23A . 1.388(3) ?
    C22A N2A . 1.396(2) ?
    C22B C27B . 1.383(3) ?
    C22B C23B . 1.390(3) ?
    C22B N2B . 1.394(2) ?
    C22C C23C . 1.388(3) ?
    C22C N2C . 1.392(2) ?
    C22C C27C . 1.400(3) ?
    C23A C24A . 1.371(3) ?
    C23A H15A . 0.9300 ?
    C23B C24B . 1.374(3) ?
    C23B H15B . 0.9300 ?
    C23C C24C . 1.385(3) ?
    C23C H15C . 0.9300 ?
    C24A C25A . 1.370(3) ?
    C24A H16A . 0.9300 ?
    C24B C25B . 1.363(3) ?
    C24B H16B . 0.9300 ?
    C24C C25C . 1.371(3) ?
    C24C H16C . 0.9300 ?
    C25A C26A . 1.369(3) ?
    C25A H17A . 0.9300 ?
    C25B C26B . 1.372(3) ?
    C25B H17B . 0.9300 ?
    C25C C26C . 1.382(3) ?
    C25C H17C . 0.9300 ?
    C26A C27A . 1.384(3) ?
    C26A H18A . 0.9300 ?
    C26B C27B . 1.382(3) ?
    C26B H18B . 0.9300 ?
    C26C C27C . 1.375(3) ?
    C26C H18C . 0.9300 ?
    C27A H19A . 0.9300 ?
    C27B H19B . 0.9300 ?
    C27C H19C . 0.9300 ?
    N2A H20A . 0.92(2) ?
    N2B H20B . 0.88(2) ?
    N2C H20C . 0.90(2) ?
loop_
    _geom_angle_atom_site_label_1
    _geom_angle_atom_site_label_2
    _geom_angle_atom_site_label_3
    _geom_angle_site_symmetry_1
    _geom_angle_site_symmetry_3
    _geom_angle
    _geom_angle_publ_flag
    C14A C1A C2A . . 123.43(18) ?
    C14A C1A C6A . . 119.28(18) ?
    C2A C1A C6A . . 117.23(19) ?
    C14B C1B C2B . . 123.36(18) ?
    C14B C1B C6B . . 119.08(19) ?
    C2B C1B C6B . . 117.41(19) ?
    C14C C1C C2C . . 123.70(19) ?
    C14C C1C C6C . . 119.3(2) ?
    C2C C1C C6C . . 117.0(2) ?
    C3A C2A C1A . . 121.3(2) ?
    C3A C2A H1A . . 119.3 ?
    C1A C2A H1A . . 119.3 ?
    C3B C2B C1B . . 121.3(2) ?
    C3B C2B H1B . . 119.3 ?
    C1B C2B H1B . . 119.3 ?
    C3C C2C C1C . . 121.4(2) ?
    C3C C2C H1C . . 119.3 ?
    C1C C2C H1C . . 119.3 ?
    C2A C3A C4A . . 121.2(2) ?
    C2A C3A H2A . . 119.4 ?
    C4A C3A H2A . . 119.4 ?
    C2B C3B C4B . . 120.9(2) ?
    C2B C3B H2B . . 119.6 ?
    C4B C3B H2B . . 119.6 ?
    C2C C3C C4C . . 121.4(2) ?
    C2C C3C H2C . . 119.3 ?
    C4C C3C H2C . . 119.3 ?
    C5A C4A C3A . . 119.5(2) ?
    C5A C4A H3A . . 120.2 ?
    C3A C4A H3A . . 120.2 ?
    C5B C4B C3B . . 119.8(2) ?
    C5B C4B H3B . . 120.1 ?
    C3B C4B H3B . . 120.1 ?
    C5C C4C C3C . . 119.5(2) ?
    C5C C4C H3C . . 120.3 ?
    C3C C4C H3C . . 120.3 ?
    C4A C5A C6A . . 121.6(2) ?
    C4A C5A H4A . . 119.2 ?
    C6A C5A H4A . . 119.2 ?
    C4B C5B C6B . . 121.6(2) ?
    C4B C5B H4B . . 119.2 ?
    C6B C5B H4B . . 119.2 ?
    C4C C5C C6C . . 121.4(2) ?
    C4C C5C H4C . . 119.3 ?
    C6C C5C H4C . . 119.3 ?
    C7A C6A C5A . . 121.79(19) ?
    C7A C6A C1A . . 119.2(2) ?
    C5A C6A C1A . . 119.0(2) ?
    C7B C6B C5B . . 121.58(19) ?
    C7B C6B C1B . . 119.42(19) ?
    C5B C6B C1B . . 119.0(2) ?
    C7C C6C C5C . . 122.0(2) ?
    C7C C6C C1C . . 118.7(2) ?
    C5C C6C C1C . . 119.2(2) ?
    C6A C7A C8A . . 122.54(19) ?
    C6A C7A H5A . . 118.7 ?
    C8A C7A H5A . . 118.7 ?
    C6B C7B C8B . . 122.51(19) ?
    C6B C7B H5B . . 118.7 ?
    C8B C7B H5B . . 118.7 ?
    C8C C7C C6C . . 122.8(2) ?
    C8C C7C H5C . . 118.6 ?
    C6C C7C H5C . . 118.6 ?
    C7A C8A C9A . . 121.5(2) ?
    C7A C8A C13A . . 119.27(19) ?
    C9A C8A C13A . . 119.2(2) ?
    C7B C8B C9B . . 121.69(19) ?
    C7B C8B C13B . . 119.10(19) ?
    C9B C8B C13B . . 119.2(2) ?
    C7C C8C C9C . . 122.3(2) ?
    C7C C8C C13C . . 119.4(2) ?
    C9C C8C C13C . . 118.3(2) ?
    C10A C9A C8A . . 121.4(2) ?
    C10A C9A H6A . . 119.3 ?
    C8A C9A H6A . . 119.3 ?
    C10B C9B C8B . . 121.5(2) ?
    C10B C9B H6B . . 119.3 ?
    C8B C9B H6B . . 119.3 ?
    C10C C9C C8C . . 122.3(2) ?
    C10C C9C H6C . . 118.9 ?
    C8C C9C H6C . . 118.9 ?
    C9A C10A C11A . . 120.1(2) ?
    C9A C10A H7A . . 120.0 ?
    C11A C10A H7A . . 120.0 ?
    C9B C10B C11B . . 119.7(2) ?
    C9B C10B H7B . . 120.1 ?
    C11B C10B H7B . . 120.1 ?
    C9C C10C C11C . . 119.4(2) ?
    C9C C10C H7C . . 120.3 ?
    C11C C10C H7C . . 120.3 ?
    C12A C11A C10A . . 121.0(2) ?
    C12A C11A H8A . . 119.5 ?
    C10A C11A H8A . . 119.5 ?
    C12B C11B C10B . . 121.4(2) ?
    C12B C11B H8B . . 119.3 ?
    C10B C11B H8B . . 119.3 ?
    C12C C11C C10C . . 120.8(3) ?
    C12C C11C H8C . . 119.6 ?
    C10C C11C H8C . . 119.6 ?
    C11A C12A C13A . . 120.9(2) ?
    C11A C12A H9A . . 119.5 ?
    C13A C12A H9A . . 119.5 ?
    C11B C12B C13B . . 121.0(2) ?
    C11B C12B H9B . . 119.5 ?
    C13B C12B H9B . . 119.5 ?
    C11C C12C C13C . . 121.4(2) ?
    C11C C12C H9C . . 119.3 ?
    C13C C12C H9C . . 119.3 ?
    C14A C13A C12A . . 123.68(19) ?
    C14A C13A C8A . . 118.98(19) ?
    C12A C13A C8A . . 117.34(19) ?
    C14B C13B C12B . . 123.45(18) ?
    C14B C13B C8B . . 119.23(19) ?
    C12B C13B C8B . . 117.29(18) ?
    C14C C13C C12C . . 123.42(19) ?
    C14C C13C C8C . . 118.7(2) ?
    C12C C13C C8C . . 117.7(2) ?
    C13A C14A C1A . . 120.68(18) ?
    C13A C14A C15A . . 121.49(18) ?
    C1A C14A C15A . . 117.74(17) ?
    C13B C14B C1B . . 120.57(18) ?
    C13B C14B C15B . . 121.34(18) ?
    C1B C14B C15B . . 117.97(18) ?
    C1C C14C C13C . . 121.10(19) ?
    C1C C14C C15C . . 120.96(19) ?
    C13C C14C C15C . . 117.76(19) ?
    N1A C15A C14A . . 122.92(18) ?
    N1A C15A H10A . . 118.5 ?
    C14A C15A H10A . . 118.5 ?
    N1B C15B C14B . . 121.41(17) ?
    N1B C15B H10B . . 119.3 ?
    C14B C15B H10B . . 119.3 ?
    N1C C15C C14C . . 121.23(18) ?
    N1C C15C H10C . . 119.4 ?
    C14C C15C H10C . . 119.4 ?
    C21A C16A C17A . . 118.38(17) ?
    C21A C16A N1A . . 118.30(17) ?
    C17A C16A N1A . . 123.33(17) ?
    C21B C16B C17B . . 118.03(17) ?
    C21B C16B N1B . . 117.53(16) ?
    C17B C16B N1B . . 124.43(17) ?
    C17C C16C C21C . . 118.39(17) ?
    C17C C16C N1C . . 118.04(16) ?
    C21C C16C N1C . . 123.58(17) ?
    C18A C17A C16A . . 120.59(18) ?
    C18A C17A H11A . . 119.7 ?
    C16A C17A H11A . . 119.7 ?
    C18B C17B C16B . . 120.63(17) ?
    C18B C17B H11B . . 119.7 ?
    C16B C17B H11B . . 119.7 ?
    C16C C17C C18C . . 121.43(18) ?
    C16C C17C H11C . . 119.3 ?
    C18C C17C H11C . . 119.3 ?
    C17A C18A C19A . . 121.15(18) ?
    C17A C18A H12A . . 119.4 ?
    C19A C18A H12A . . 119.4 ?
    C17B C18B C19B . . 121.42(17) ?
    C17B C18B H12B . . 119.3 ?
    C19B C18B H12B . . 119.3 ?
    C17C C18C C19C . . 120.67(18) ?
    C17C C18C H12C . . 119.7 ?
    C19C C18C H12C . . 119.7 ?
    N2A C19A C18A . . 117.58(17) ?
    N2A C19A C20A . . 124.68(18) ?
    C18A C19A C20A . . 117.64(17) ?
    N2B C19B C20B . . 124.79(17) ?
    N2B C19B C18B . . 117.73(17) ?
    C20B C19B C18B . . 117.38(17) ?
    N2C C19C C18C . . 125.75(18) ?
    N2C C19C C20C . . 116.84(17) ?
    C18C C19C C20C . . 117.39(17) ?
    C21A C20A C19A . . 120.66(18) ?
    C21A C20A H13A . . 119.7 ?
    C19A C20A H13A . . 119.7 ?
    C21B C20B C19B . . 120.69(18) ?
    C21B C20B H13B . . 119.7 ?
    C19B C20B H13B . . 119.7 ?
    C21C C20C C19C . . 121.62(17) ?
    C21C C20C H14C . . 119.2 ?
    C19C C20C H14C . . 119.2 ?
    C16A C21A C20A . . 121.21(18) ?
    C16A C21A H14A . . 119.4 ?
    C20A C21A H14A . . 119.4 ?
    C20B C21B C16B . . 121.40(18) ?
    C20B C21B H14B . . 119.3 ?
    C16B C21B H14B . . 119.3 ?
    C20C C21C C16C . . 120.38(18) ?
    C20C C21C H13C . . 119.8 ?
    C16C C21C H13C . . 119.8 ?
    C27A C22A C23A . . 117.34(18) ?
    C27A C22A N2A . . 125.77(18) ?
    C23A C22A N2A . . 116.86(18) ?
    C27B C22B C23B . . 117.57(19) ?
    C27B C22B N2B . . 125.31(18) ?
    C23B C22B N2B . . 117.07(18) ?
    C23C C22C N2C . . 126.42(18) ?
    C23C C22C C27C . . 117.34(18) ?
    N2C C22C C27C . . 116.23(17) ?
    C24A C23A C22A . . 121.8(2) ?
    C24A C23A H15A . . 119.1 ?
    C22A C23A H15A . . 119.1 ?
    C24B C23B C22B . . 121.2(2) ?
    C24B C23B H15B . . 119.4 ?
    C22B C23B H15B . . 119.4 ?
    C24C C23C C22C . . 120.61(19) ?
    C24C C23C H15C . . 119.7 ?
    C22C C23C H15C . . 119.7 ?
    C25A C24A C23A . . 120.6(2) ?
    C25A C24A H16A . . 119.7 ?
    C23A C24A H16A . . 119.7 ?
    C25B C24B C23B . . 120.9(2) ?
    C25B C24B H16B . . 119.6 ?
    C23B C24B H16B . . 119.6 ?
    C25C C24C C23C . . 121.4(2) ?
    C25C C24C H16C . . 119.3 ?
    C23C C24C H16C . . 119.3 ?
    C26A C25A C24A . . 118.2(2) ?
    C26A C25A H17A . . 120.9 ?
    C24A C25A H17A . . 120.9 ?
    C24B C25B C26B . . 118.7(2) ?
    C24B C25B H17B . . 120.7 ?
    C26B C25B H17B . . 120.7 ?
    C24C C25C C26C . . 118.6(2) ?
    C24C C25C H17C . . 120.7 ?
    C26C C25C H17C . . 120.7 ?
    C25A C26A C27A . . 121.8(2) ?
    C25A C26A H18A . . 119.1 ?
    C27A C26A H18A . . 119.1 ?
    C25B C26B C27B . . 121.2(2) ?
    C25B C26B H18B . . 119.4 ?
    C27B C26B H18B . . 119.4 ?
    C27C C26C C25C . . 120.5(2) ?
    C27C C26C H18C . . 119.7 ?
    C25C C26C H18C . . 119.7 ?
    C22A C27A C26A . . 120.2(2) ?
    C22A C27A H19A . . 119.9 ?
    C26A C27A H19A . . 119.9 ?
    C26B C27B C22B . . 120.4(2) ?
    C26B C27B H19B . . 119.8 ?
    C22B C27B H19B . . 119.8 ?
    C26C C27C C22C . . 121.4(2) ?
    C26C C27C H19C . . 119.3 ?
    C22C C27C H19C . . 119.3 ?
    C15A N1A C16A . . 117.97(16) ?
    C15B N1B C16B . . 119.33(16) ?
    C15C N1C C16C . . 119.17(16) ?
    C19A N2A C22A . . 130.68(17) ?
    C19A N2A H20A . . 114.2(14) ?
    C22A N2A H20A . . 114.1(13) ?
    C19B N2B C22B . . 130.67(17) ?
    C19B N2B H20B . . 114.1(14) ?
    C22B N2B H20B . . 114.5(14) ?
    C19C N2C C22C . . 132.68(17) ?
    C19C N2C H20C . . 112.0(12) ?
    C22C N2C H20C . . 115.3(12) ?
loop_
    _geom_torsion_atom_site_label_1
    _geom_torsion_atom_site_label_2
    _geom_torsion_atom_site_label_3
    _geom_torsion_atom_site_label_4
    _geom_torsion_site_symmetry_1
    _geom_torsion_site_symmetry_2
    _geom_torsion_site_symmetry_3
    _geom_torsion_site_symmetry_4
    _geom_torsion
    _geom_torsion_publ_flag
    C14A C1A C2A C3A . . . . 179.77(19) ?
    C6A C1A C2A C3A . . . . -3.1(3) ?
    C14B C1B C2B C3B . . . . -176.94(19) ?
    C6B C1B C2B C3B . . . . -1.5(3) ?
    C14C C1C C2C C3C . . . . 179.74(19) ?
    C6C C1C C2C C3C . . . . 1.0(3) ?
    C1A C2A C3A C4A . . . . 0.8(3) ?
    C1B C2B C3B C4B . . . . 1.0(3) ?
    C1C C2C C3C C4C . . . . -0.8(3) ?
    C2A C3A C4A C5A . . . . 1.6(3) ?
    C2B C3B C4B C5B . . . . 0.0(3) ?
    C2C C3C C4C C5C . . . . 0.1(3) ?
    C3A C4A C5A C6A . . . . -1.4(3) ?
    C3B C4B C5B C6B . . . . -0.4(3) ?
    C3C C4C C5C C6C . . . . 0.4(3) ?
    C4A C5A C6A C7A . . . . 177.4(2) ?
    C4A C5A C6A C1A . . . . -0.9(3) ?
    C14A C1A C6A C7A . . . . 2.0(3) ?
    C2A C1A C6A C7A . . . . -175.28(18) ?
    C14A C1A C6A C5A . . . . -179.59(17) ?
    C2A C1A C6A C5A . . . . 3.1(3) ?
    C4B C5B C6B C7B . . . . 178.4(2) ?
    C4B C5B C6B C1B . . . . -0.1(3) ?
    C14B C1B C6B C7B . . . . -1.9(3) ?
    C2B C1B C6B C7B . . . . -177.54(18) ?
    C14B C1B C6B C5B . . . . 176.68(18) ?
    C2B C1B C6B C5B . . . . 1.0(3) ?
    C4C C5C C6C C7C . . . . -179.1(2) ?
    C4C C5C C6C C1C . . . . -0.2(3) ?
    C14C C1C C6C C7C . . . . -0.4(3) ?
    C2C C1C C6C C7C . . . . 178.43(18) ?
    C14C C1C C6C C5C . . . . -179.29(18) ?
    C2C C1C C6C C5C . . . . -0.5(3) ?
    C5A C6A C7A C8A . . . . 179.69(19) ?
    C1A C6A C7A C8A . . . . -2.0(3) ?
    C5B C6B C7B C8B . . . . -178.80(19) ?
    C1B C6B C7B C8B . . . . -0.3(3) ?
    C5C C6C C7C C8C . . . . 178.2(2) ?
    C1C C6C C7C C8C . . . . -0.6(3) ?
    C6A C7A C8A C9A . . . . -179.57(19) ?
    C6A C7A C8A C13A . . . . -0.1(3) ?
    C6B C7B C8B C9B . . . . -177.34(19) ?
    C6B C7B C8B C13B . . . . 0.9(3) ?
    C6C C7C C8C C9C . . . . 178.9(2) ?
    C6C C7C C8C C13C . . . . 1.1(3) ?
    C7A C8A C9A C10A . . . . 177.7(2) ?
    C13A C8A C9A C10A . . . . -1.7(3) ?
    C7B C8B C9B C10B . . . . 177.1(2) ?
    C13B C8B C9B C10B . . . . -1.2(3) ?
    C7C C8C C9C C10C . . . . -177.4(2) ?
    C13C C8C C9C C10C . . . . 0.5(3) ?
    C8A C9A C10A C11A . . . . -0.3(3) ?
    C8B C9B C10B C11B . . . . 0.3(3) ?
    C8C C9C C10C C11C . . . . 0.9(4) ?
    C9A C10A C11A C12A . . . . 1.4(3) ?
    C9B C10B C11B C12B . . . . 0.8(3) ?
    C9C C10C C11C C12C . . . . -0.9(4) ?
    C10A C11A C12A C13A . . . . -0.4(3) ?
    C10B C11B C12B C13B . . . . -1.0(3) ?
    C10C C11C C12C C13C . . . . -0.6(3) ?
    C11A C12A C13A C14A . . . . 179.49(19) ?
    C11A C12A C13A C8A . . . . -1.5(3) ?
    C7A C8A C13A C14A . . . . 2.2(3) ?
    C9A C8A C13A C14A . . . . -178.39(18) ?
    C7A C8A C13A C12A . . . . -176.89(18) ?
    C9A C8A C13A C12A . . . . 2.6(3) ?
    C11B C12B C13B C14B . . . . -177.72(19) ?
    C11B C12B C13B C8B . . . . 0.1(3) ?
    C7B C8B C13B C14B . . . . 0.6(3) ?
    C9B C8B C13B C14B . . . . 178.89(17) ?
    C7B C8B C13B C12B . . . . -177.36(17) ?
    C9B C8B C13B C12B . . . . 1.0(3) ?
    C11C C12C C13C C14C . . . . 178.3(2) ?
    C11C C12C C13C C8C . . . . 2.0(3) ?
    C7C C8C C13C C14C . . . . -0.5(3) ?
    C9C C8C C13C C14C . . . . -178.42(19) ?
    C7C C8C C13C C12C . . . . 176.07(19) ?
    C9C C8C C13C C12C . . . . -1.9(3) ?
    C12A C13A C14A C1A . . . . 176.92(18) ?
    C8A C13A C14A C1A . . . . -2.1(3) ?
    C12A C13A C14A C15A . . . . -6.8(3) ?
    C8A C13A C14A C15A . . . . 174.26(17) ?
    C2A C1A C14A C13A . . . . 177.12(18) ?
    C6A C1A C14A C13A . . . . 0.0(3) ?
    C2A C1A C14A C15A . . . . 0.7(3) ?
    C6A C1A C14A C15A . . . . -176.46(17) ?
    C12B C13B C14B C1B . . . . 175.06(18) ?
    C8B C13B C14B C1B . . . . -2.7(3) ?
    C12B C13B C14B C15B . . . . -8.9(3) ?
    C8B C13B C14B C15B . . . . 173.37(17) ?
    C2B C1B C14B C13B . . . . 178.77(18) ?
    C6B C1B C14B C13B . . . . 3.4(3) ?
    C2B C1B C14B C15B . . . . 2.5(3) ?
    C6B C1B C14B C15B . . . . -172.84(17) ?
    C2C C1C C14C C13C . . . . -177.79(18) ?
    C6C C1C C14C C13C . . . . 0.9(3) ?
    C2C C1C C14C C15C . . . . 7.2(3) ?
    C6C C1C C14C C15C . . . . -174.09(18) ?
    C12C C13C C14C C1C . . . . -176.86(19) ?
    C8C C13C C14C C1C . . . . -0.5(3) ?
    C12C C13C C14C C15C . . . . -1.7(3) ?
    C8C C13C C14C C15C . . . . 174.68(17) ?
    C13A C14A C15A N1A . . . . -41.9(3) ?
    C1A C14A C15A N1A . . . . 134.6(2) ?
    C13B C14B C15B N1B . . . . -44.8(3) ?
    C1B C14B C15B N1B . . . . 131.35(19) ?
    C1C C14C C15C N1C . . . . 48.9(3) ?
    C13C C14C C15C N1C . . . . -126.3(2) ?
    C21A C16A C17A C18A . . . . -4.9(3) ?
    N1A C16A C17A C18A . . . . 175.18(17) ?
    C21B C16B C17B C18B . . . . -5.6(3) ?
    N1B C16B C17B C18B . . . . 173.92(17) ?
    C21C C16C C17C C18C . . . . -4.0(3) ?
    N1C C16C C17C C18C . . . . 175.62(17) ?
    C16A C17A C18A C19A . . . . -0.3(3) ?
    C16B C17B C18B C19B . . . . 0.4(3) ?
    C16C C17C C18C C19C . . . . 3.3(3) ?
    C17A C18A C19A N2A . . . . -178.59(17) ?
    C17A C18A C19A C20A . . . . 4.9(3) ?
    C17B C18B C19B N2B . . . . -178.26(17) ?
    C17B C18B C19B C20B . . . . 5.1(3) ?
    C17C C18C C19C N2C . . . . -178.85(18) ?
    C17C C18C C19C C20C . . . . -0.4(3) ?
    N2A C19A C20A C21A . . . . 179.34(18) ?
    C18A C19A C20A C21A . . . . -4.4(3) ?
    N2B C19B C20B C21B . . . . 178.23(19) ?
    C18B C19B C20B C21B . . . . -5.4(3) ?
    N2C C19C C20C C21C . . . . 176.77(17) ?
    C18C C19C C20C C21C . . . . -1.9(3) ?
    C17A C16A C21A C20A . . . . 5.3(3) ?
    N1A C16A C21A C20A . . . . -174.70(18) ?
    C19A C20A C21A C16A . . . . -0.7(3) ?
    C19B C20B C21B C16B . . . . 0.3(3) ?
    C17B C16B C21B C20B . . . . 5.3(3) ?
    N1B C16B C21B C20B . . . . -174.25(18) ?
    C19C C20C C21C C16C . . . . 1.2(3) ?
    C17C C16C C21C C20C . . . . 1.7(3) ?
    N1C C16C C21C C20C . . . . -177.85(17) ?
    C27A C22A C23A C24A . . . . 0.2(3) ?
    N2A C22A C23A C24A . . . . 178.4(2) ?
    C27B C22B C23B C24B . . . . 1.2(3) ?
    N2B C22B C23B C24B . . . . 178.7(2) ?
    N2C C22C C23C C24C . . . . -178.25(19) ?
    C27C C22C C23C C24C . . . . 0.3(3) ?
    C22A C23A C24A C25A . . . . 1.1(4) ?
    C22B C23B C24B C25B . . . . 0.3(4) ?
    C22C C23C C24C C25C . . . . 1.5(3) ?
    C23A C24A C25A C26A . . . . -1.1(3) ?
    C23B C24B C25B C26B . . . . -1.1(4) ?
    C23C C24C C25C C26C . . . . -1.8(3) ?
    C24A C25A C26A C27A . . . . -0.3(3) ?
    C24B C25B C26B C27B . . . . 0.6(3) ?
    C24C C25C C26C C27C . . . . 0.3(3) ?
    C23A C22A C27A C26A . . . . -1.6(3) ?
    N2A C22A C27A C26A . . . . -179.6(2) ?
    C25A C26A C27A C22A . . . . 1.7(3) ?
    C25B C26B C27B C22B . . . . 0.9(3) ?
    C23B C22B C27B C26B . . . . -1.7(3) ?
    N2B C22B C27B C26B . . . . -179.06(19) ?
    C25C C26C C27C C22C . . . . 1.4(3) ?
    C23C C22C C27C C26C . . . . -1.7(3) ?
    N2C C22C C27C C26C . . . . 176.96(19) ?
    C14A C15A N1A C16A . . . . -178.47(17) ?
    C21A C16A N1A C15A . . . . 141.24(19) ?
    C17A C16A N1A C15A . . . . -38.8(3) ?
    C14B C15B N1B C16B . . . . -176.35(17) ?
    C21B C16B N1B C15B . . . . 147.60(18) ?
    C17B C16B N1B C15B . . . . -31.9(3) ?
    C14C C15C N1C C16C . . . . 178.31(17) ?
    C17C C16C N1C C15C . . . . -137.29(19) ?
    C21C C16C N1C C15C . . . . 42.3(3) ?
    C18A C19A N2A C22A . . . . 165.76(19) ?
    C20A C19A N2A C22A . . . . -18.0(3) ?
    C27A C22A N2A C19A . . . . -12.1(3) ?
    C23A C22A N2A C19A . . . . 169.9(2) ?
    C20B C19B N2B C22B . . . . -16.8(3) ?
    C18B C19B N2B C22B . . . . 166.81(19) ?
    C27B C22B N2B C19B . . . . -11.2(3) ?
    C23B C22B N2B C19B . . . . 171.4(2) ?
    C18C C19C N2C C22C . . . . -6.2(3) ?
    C20C C19C N2C C22C . . . . 175.27(18) ?
    C23C C22C N2C C19C . . . . -12.3(3) ?
    C27C C22C N2C C19C . . . . 169.19(19) ?
loop_
    _geom_hbond_atom_site_label_D
    _geom_hbond_atom_site_label_H
    _geom_hbond_atom_site_label_A
    _geom_hbond_site_symmetry_A
    _geom_hbond_distance_DH
    _geom_hbond_distance_HA
    _geom_hbond_distance_DA
    _geom_hbond_angle_DHA
    C12A H9A N1A . 0.93 2.44 2.989(3) 118
    C12B H9B N1B . 0.93 2.47 3.006(3) 117
    C2C H1C N1C . 0.93 2.51 3.032(3) 116
    N2A H20A N1A 4_575 0.92(2) 2.28(2) 3.147(2) 158.4(18)
    N2B H20B N1C 1_556 0.88(2) 2.19(2) 3.056(2) 166.2(19)
    N2C H20C N1B . 0.90(2) 2.22(2) 3.094(2) 163.2(17)
    C2A H1A Cg13 1_454 0.93 2.93 3.7248(3) 144
    C2B H1B Cg21 3_766 0.93 2.91 3.6227(3) 134
    C4A H3A Cg21 3_666 0.93 2.75 3.6728(3) 175
    C10A H7A Cg12 1_556 0.93 2.80 3.5075(3) 134
    C17A H11A Cg18 1_556 0.93 2.65 3.5119(3) 154
    C17B H11B Cg10 3_666 0.93 2.79 3.6243(3) 150
    C17B H11B Cg11 3_666 0.93 2.89 3.7248(3) 150
    C21C H13C Cg2 1_554 0.93 2.86 3.7513(3) 162
    C23A H15A Cg2 4_575 0.93 2.85 3.7253(3) 157
    C23B H15B Cg18 1_556 0.93 2.87 3.7057(3) 149
    C25A H17A Cg20 4_476 0.93 2.96 3.6262(3) 130
    C25B H17B Cg4 1_655 0.93 3.00 3.6476(3) 128
    C25C H17C Cg12 3_766 0.93 2.84 3.6263(3) 143
_shelx_hkl_file
;
  -2   0   0  604.94   23.00
  -2   0   0  604.44   23.10
   2   0   0  607.84   23.10
   2   0   0  590.24   23.00
   2   0   0  618.14   23.10
  -2   0   0  615.24   23.10
  -3   0   0   69.69    2.90
  -3   0   0   67.99    2.90
   3   0   0   66.59    3.00
   3   0   0   68.19    2.90
   3   0   0   70.29    2.90
  -3   0   0   67.19    2.90
  -4   0   0   12.50    1.10
  -4   0   0   12.90    0.90
  -4   0   0   12.80    0.90
   4   0   0   14.10    1.10
   4   0   0   12.60    0.90
   4   0   0   13.10    0.90
  -5   0   0  112.29    4.90
   5   0   0  117.29    4.90
  -5   0   0  112.69    4.90
   5   0   0  112.69    4.80
   5   0   0  112.59    5.00
  -5   0   0  116.39    4.80
  -6   0   0  193.78    8.70
   6   0   0  214.78    8.90
  -6   0   0  221.88    8.70
   6   0   0  214.58    8.80
   6   0   0  221.68    8.70
  -6   0   0  221.58    8.80
  -7   0   0   16.60    1.60
  -7   0   0   18.90    1.50
  -7   0   0   16.50    1.80
   7   0   0   18.80    1.30
   7   0   0   17.20    1.60
  -8   0   0   79.29    4.00
   8   0   0   74.59    4.00
   8   0   0   77.69    3.70
  -9   0   0   16.30    2.00
   9   0   0   17.80    1.60
  -9   0   0   17.00    2.00
   9   0   0   20.40    2.00
  10   0   0   41.70    3.10
  10   0   0   39.90    2.60
 -10   0   0   38.90    3.00
 -10   0   0   38.40    2.80
  11   0   0    9.10    1.80
 -11   0   0    4.90    1.60
  11   0   0    5.80    1.40
 -11   0   0    5.00    1.50
 -12   0   0    2.60    2.00
  12   0   0    5.80    1.60
  12   0   0    4.50    2.10
 -12   0   0    5.60    2.00
  13   0   0    2.70    1.90
 -13   0   0    3.80    2.40
  13   0   0    1.50    2.50
 -13   0   0    0.10    2.20
 -14   0   0   10.00    3.10
  14   0   0    8.20    2.30
  -2  -1   0   19.30    1.00
   2  -1   0   20.50    1.00
  -2  -1   0   21.30    1.00
   2  -1   0   20.90    1.00
   2  -1   0   20.90    1.00
  -2  -1   0   19.90    1.10
   2   1   0   21.10    1.00
  -2   1   0   20.60    1.00
  -2   1   0   20.00    1.00
  -2   1   0   20.70    1.00
   2   1   0   21.10    1.00
   2   1   0   20.10    1.00
  -3  -1   0    9.40    0.70
   3  -1   0    8.90    0.60
  -3  -1   0    8.60    0.70
   3  -1   0    9.60    0.80
  -3  -1   0    9.00    0.80
   3  -1   0    9.00    0.70
  -3   1   0    8.20    0.70
   3   1   0    8.60    0.70
   3   1   0    9.20    0.80
   3   1   0    8.20    0.60
  -3   1   0    9.10    0.70
  -3   1   0    9.40    0.80
   4  -1   0    2.20    0.60
   4  -1   0    2.80    0.60
  -4  -1   0    2.10    0.60
  -4  -1   0    3.40    0.60
   4  -1   0    2.60    0.40
  -4  -1   0    2.90    0.50
  -4   1   0    2.40    0.60
  -4   1   0    2.20    0.50
   4   1   0    2.70    0.50
   4   1   0    3.20    0.60
  -4   1   0    2.50    0.50
   4   1   0    4.00    0.50
  -5  -1   0    5.00    0.90
   5  -1   0    5.10    0.70
   5  -1   0    6.50    0.90
  -5  -1   0    4.80    0.70
   5  -1   0    5.60    0.90
  -5  -1   0    6.50    0.80
   5   1   0    4.80    0.90
   5   1   0    5.20    0.80
  -5   1   0    4.30    0.70
   5   1   0    4.70    0.70
  -5   1   0    4.20    0.70
  -5   1   0    5.60    0.90
  -6  -1   0   38.60    2.20
   6  -1   0   42.50    2.10
  -6  -1   0   39.70    2.30
   6  -1   0   38.30    2.30
  -6  -1   0   44.10    2.40
   6  -1   0   41.60    2.40
   6   1   0   45.40    2.50
   6   1   0   39.70    2.30
  -6   1   0   40.90    2.20
  -6   1   0   38.60    2.20
  -6   1   0   40.50    2.40
   7  -1   0   12.40    1.10
  -7  -1   0   11.80    1.50
  -7  -1   0   11.70    1.30
   7  -1   0   13.70    1.50
  -7  -1   0   13.80    1.80
  -7   1   0   12.50    1.20
  -7   1   0   14.00    1.70
   7   1   0   13.30    1.50
   7   1   0   12.80    1.10
  -7   1   0   11.90    1.50
   8  -1   0   37.30    2.10
  -8  -1   0   34.90    2.30
   8  -1   0   37.80    2.50
  -8  -1   0   35.30    2.30
   8   1   0   33.10    2.50
   8   1   0   37.00    2.20
  -8   1   0   31.90    2.40
   9  -1   0    7.80    1.50
   9  -1   0    7.10    1.20
  -9  -1   0    8.10    1.30
  -9  -1   0    7.60    1.30
   9   1   0    7.30    1.40
   9   1   0    8.00    1.10
  -9   1   0    6.60    1.30
  10  -1   0   20.70    1.80
  10  -1   0   27.60    2.60
 -10  -1   0   18.00    2.10
 -10  -1   0   18.80    2.10
  10   1   0   17.70    1.90
 -10   1   0   20.10    2.20
  10   1   0   24.00    2.40
 -10   1   0   20.50    2.40
  11  -1   0    8.20    1.40
 -11  -1   0    5.50    1.70
  11  -1   0    5.90    1.80
 -11  -1   0    5.20    1.50
  11   1   0    5.60    1.40
  11   1   0   10.10    2.00
 -11   1   0    1.10    1.50
 -11   1   0    6.50    1.70
 -12  -1   0    3.60    2.10
  12  -1   0    5.00    2.00
  12  -1   0    1.00    1.60
 -12  -1   0    0.70    1.70
 -12   1   0    4.20    1.80
  12   1   0    1.20    1.40
 -12   1   0    3.80    1.90
  12   1   0    0.60    2.20
 -13  -1   0   -2.70    2.30
  13  -1   0    2.10    1.80
 -13  -1   0   -3.00    2.10
  13  -1   0   -0.40    2.70
  13   1   0   -3.00    2.40
 -13   1   0    2.00    2.20
 -13   1   0   -1.50    2.10
  14  -1   0    4.10    2.30
 -14  -1   0    4.30    2.50
 -14   1   0   -3.00    2.70
  14   1   0    1.40    2.20
  -1  -2   0   -0.10    0.10
   1  -2   0   -0.10    0.10
   1   2   0   -0.10    0.20
   1   2   0    0.10    0.10
  -1   2   0    0.00    0.10
  -2  -2   0   11.90    0.70
  -2  -2   0   11.30    0.70
  -2  -2   0   11.80    0.70
  -2  -2   0   11.90    0.70
   2  -2   0   13.50    0.70
   2  -2   0   11.20    0.60
   2  -2   0   11.00    0.70
  -2   2   0   11.90    0.70
   2   2   0   11.20    0.70
  -2   2   0   11.00    0.70
   2   2   0   11.00    0.70
   2   2   0   11.70    0.70
  -3  -2   0    9.00    0.80
  -3  -2   0    9.40    0.70
  -3  -2   0    9.30    0.70
   3  -2   0    9.40    0.70
   3  -2   0    9.60    0.60
   3  -2   0    8.90    0.80
   3   2   0    9.90    0.70
  -3   2   0    9.70    0.70
  -3   2   0    9.50    0.70
  -3   2   0    9.20    0.80
   3   2   0    9.00    0.70
   3   2   0    9.50    0.80
   4  -2   0   21.10    1.30
   4  -2   0   21.40    1.40
   4  -2   0   19.50    1.10
  -4  -2   0   21.00    1.40
  -4  -2   0   22.10    1.30
  -4  -2   0   21.80    1.30
  -4   2   0   20.40    1.20
   4   2   0   23.30    1.30
   4   2   0   19.80    1.30
  -4   2   0   20.30    1.30
  -4   2   0   21.00    1.30
   4   2   0   19.20    1.20
   5  -2   0    0.40    0.50
   5  -2   0    0.20    0.60
  -5  -2   0   -0.30    0.50
  -5  -2   0    0.40    0.70
  -5  -2   0    0.10    0.40
   5  -2   0    0.10    0.40
   5   2   0    0.50    0.60
   5   2   0   -0.60    0.60
  -5   2   0   -0.10    0.60
  -5   2   0   -0.10    0.50
  -5   2   0   -0.40    0.40
   5   2   0    0.20    0.40
  -6  -2   0   11.80    1.30
  -6  -2   0   11.40    1.20
  -6  -2   0   11.40    1.30
   6  -2   0   11.20    1.10
   6  -2   0   12.10    1.40
   6  -2   0   13.80    1.50
  -6   2   0   13.40    1.20
  -6   2   0   12.00    1.10
   6   2   0   11.30    1.30
   6   2   0   11.60    1.00
  -6   2   0   12.60    1.40
   6   2   0   11.60    1.40
  -7  -2   0    9.60    1.20
   7  -2   0   10.20    1.40
   7  -2   0    8.30    1.00
  -7  -2   0    8.90    1.20
  -7  -2   0   12.20    1.50
  -7   2   0    9.60    1.40
   7   2   0   10.20    1.10
   7   2   0   11.20    1.40
  -7   2   0   10.20    1.20
  -7   2   0    8.00    1.10
   8  -2   0    0.70    0.60
   8  -2   0    0.10    1.00
  -8  -2   0   -0.30    0.70
  -8  -2   0    0.70    0.90
   8   2   0   -0.30    0.90
   8   2   0   -0.30    0.60
  -8   2   0    0.00    0.70
   9  -2   0    8.90    1.50
  -9  -2   0    7.40    1.40
   9  -2   0    7.00    1.20
  -9  -2   0    7.10    1.30
   9   2   0    7.40    1.30
  -9   2   0    7.20    1.40
   9   2   0   12.40    1.40
 -10  -2   0    2.20    1.20
  10  -2   0    2.60    1.00
  10  -2   0   -0.30    1.30
 -10  -2   0    1.60    1.30
 -10   2   0    0.80    1.10
 -10   2   0    2.30    1.30
  10   2   0    4.10    1.30
  10   2   0    0.10    1.00
  11  -2   0    2.80    1.60
 -11  -2   0    4.50    1.60
  11  -2   0    3.40    1.20
 -11  -2   0    2.30    1.60
 -11   2   0    1.60    1.60
 -11   2   0    1.10    1.40
  11   2   0    2.30    1.20
  11   2   0    2.00    1.80
  12  -2   0    6.60    2.00
 -12  -2   0    4.40    2.10
 -12  -2   0    1.00    1.80
  12  -2   0    2.80    1.50
 -12   2   0   -0.60    1.80
  12   2   0    3.60    1.60
  12   2   0    4.80    2.00
 -12   2   0    1.30    1.80
  13  -2   0    2.60    1.90
 -13  -2   0    1.50    2.30
  13  -2   0    2.00    2.60
 -13  -2   0    2.10    2.10
 -13   2   0    4.60    2.20
  13   2   0    4.80    2.20
 -13   2   0    3.70    2.30
  13   2   0    0.40    2.40
 -14  -2   0   21.80    3.40
  14  -2   0   26.60    3.50
 -14   2   0   17.80    3.40
  14   2   0   17.30    2.70
   2  -3   0  167.18    6.50
   2  -3   0  174.28    6.60
  -2  -3   0  168.38    6.60
  -2  -3   0  170.28    6.60
  -2  -3   0  170.88    6.60
   2  -3   0  157.48    6.60
  -2  -3   0  175.48    6.60
  -2   3   0  167.38    6.60
  -2   3   0  171.58    6.60
  -2   3   0  160.28    6.50
   2   3   0  168.08    6.60
   2   3   0  170.58    6.60
   2   3   0  176.28    6.60
   2   3   0  169.88    6.60
   3  -3   0   39.00    1.80
  -3  -3   0   37.30    1.70
  -3  -3   0   37.40    1.70
   3  -3   0   35.40    1.80
  -3  -3   0   37.50    1.80
   3  -3   0   35.70    1.60
  -3  -3   0   34.50    1.70
  -3   3   0   38.40    1.80
   3   3   0   34.50    1.80
  -3   3   0   35.10    1.70
  -3   3   0   37.30    1.60
   3   3   0   37.60    1.70
   3   3   0   35.70    1.70
  -4  -3   0   72.49    3.10
  -4  -3   0   68.89    3.10
  -4  -3   0   70.99    3.10
   4  -3   0   71.19    3.10
   4  -3   0   69.59    3.00
   4  -3   0   69.09    3.20
  -4  -3   0   68.99    3.10
  -4   3   0   68.99    3.10
   4   3   0   65.79    3.00
   4   3   0   66.69    3.10
  -4   3   0   69.39    3.20
   4   3   0   72.59    3.10
  -4   3   0   68.59    3.10
   5  -3   0   47.20    2.50
  -5  -3   0   48.20    2.40
  -5  -3   0   45.80    2.40
   5  -3   0   48.90    2.40
  -5  -3   0   45.00    2.40
  -5  -3   0   46.70    2.30
   5  -3   0   47.40    2.20
   5   3   0   50.29    2.50
  -5   3   0   48.60    2.50
   5   3   0   45.90    2.30
   5   3   0   48.90    2.40
  -5   3   0   48.60    2.30
   6  -3   0   17.30    1.60
  -6  -3   0   15.20    1.50
  -6  -3   0   11.80    1.50
   6  -3   0   14.60    1.20
  -6  -3   0   14.10    1.30
  -6  -3   0   13.40    1.20
   6   3   0   13.40    1.40
  -6   3   0   16.70    1.60
  -6   3   0   13.50    1.20
   6   3   0   15.50    1.50
   6   3   0   13.80    1.10
  -6   3   0   15.80    1.30
  -7  -3   0   79.59    3.90
  -7  -3   0   76.49    3.70
  -7  -3   0   70.99    3.90
   7  -3   0   75.49    3.50
   7  -3   0   76.79    3.90
  -7   3   0   76.59    3.70
   7   3   0   76.49    3.80
  -7   3   0   80.49    3.90
   7   3   0   77.69    3.60
  -7   3   0   78.69    3.70
  -8  -3   0   -1.30    0.90
   8  -3   0    0.00    1.00
  -8  -3   0    0.90    0.90
   8  -3   0    0.70    0.60
   8   3   0    1.80    1.00
  -8   3   0    0.30    0.90
   8   3   0    0.00    0.70
   9  -3   0   25.10    1.90
  -9  -3   0   22.30    2.20
   9  -3   0   25.20    2.30
  -9  -3   0   27.80    2.20
   9   3   0   27.40    2.00
  -9   3   0   23.60    2.00
   9   3   0   28.10    2.30
 -10  -3   0    2.80    1.20
  10  -3   0    4.40    1.50
 -10  -3   0    1.00    1.30
  10  -3   0    2.30    1.00
 -10   3   0    2.80    1.30
  10   3   0    1.00    1.30
  10   3   0    1.90    1.20
  11  -3   0    0.70    1.50
 -11  -3   0    3.50    1.60
  11  -3   0    0.80    1.10
 -11  -3   0    2.20    1.40
 -11   3   0    1.10    1.50
 -11   3   0   -0.70    1.50
  11   3   0    0.90    1.20
  11   3   0   -0.60    1.70
  12  -3   0    1.80    2.00
 -12  -3   0   -0.50    1.80
  12  -3   0   -0.80    1.50
 -12  -3   0   -1.90    1.80
 -12   3   0   -0.70    1.80
 -12   3   0   -0.60    2.00
  12   3   0   -0.40    2.00
  12   3   0    0.50    1.50
 -13  -3   0    6.00    2.40
  13  -3   0    5.40    1.90
  13  -3   0    6.00    2.60
 -13  -3   0    0.90    2.10
  13   3   0    3.40    2.00
  13   3   0    3.40    2.50
 -13   3   0    0.60    2.20
 -13   3   0    4.10    2.20
  14  -3   0    9.00    2.40
 -14  -3   0    3.90    2.80
  14   3   0    3.60    2.40
 -14   3   0    6.00    2.60
  -1  -4   0    0.60    0.20
  -1  -4   0   -0.10    0.10
   1  -4   0    0.10    0.10
   1  -4   0    0.00    0.10
  -1   4   0   -0.10    0.10
   1   4   0    0.50    0.20
  -1   4   0    0.50    0.20
   1   4   0    0.50    0.20
   1   4   0    0.10    0.10
   2  -4   0   22.20    1.00
  -2  -4   0   24.00    1.10
  -2  -4   0   21.80    1.10
  -2  -4   0   23.70    1.10
   2  -4   0   24.60    1.10
   2  -4   0   21.50    1.20
  -2  -4   0   21.20    1.10
   2   4   0   22.90    1.10
  -2   4   0   23.00    1.00
  -2   4   0   23.60    1.20
   2   4   0   22.20    1.10
   2   4   0   23.00    1.10
  -2   4   0   23.10    1.20
  -3  -4   0   45.50    2.10
  -3  -4   0   43.80    2.10
  -3  -4   0   46.60    2.10
   3  -4   0   44.00    1.90
   3  -4   0   46.90    2.10
  -3  -4   0   46.60    2.10
   3  -4   0   44.90    2.10
   3   4   0   45.60    2.10
   3   4   0   43.90    2.00
  -3   4   0   46.20    2.10
  -3   4   0   45.40    2.10
   3   4   0   44.70    2.10
  -3   4   0   46.80    2.00
  -4  -4   0    3.00    0.60
   4  -4   0    2.60    0.40
  -4  -4   0    2.40    0.60
  -4  -4   0    2.60    0.50
   4  -4   0    2.20    0.50
  -4  -4   0    2.00    0.50
   4  -4   0    2.40    0.60
  -4   4   0    2.80    0.60
  -4   4   0    2.70    0.50
   4   4   0    2.40    0.50
  -4   4   0    3.40    0.50
   4   4   0    2.60    0.60
   4   4   0    3.20    0.60
   5  -4   0    0.40    0.60
  -5  -4   0    0.20    0.70
   5  -4   0   -0.40    0.60
  -5  -4   0    0.00    0.60
  -5  -4   0    0.40    0.50
  -5  -4   0    0.00    0.50
   5  -4   0   -0.30    0.40
   5   4   0    0.40    0.60
  -5   4   0   -0.30    0.50
   5   4   0   -0.40    0.60
   5   4   0    0.20    0.40
  -5   4   0    0.10    0.60
  -6  -4   0    8.30    1.10
  -6  -4   0    9.30    1.20
  -6  -4   0    8.60    1.00
   6  -4   0   10.30    1.00
  -6  -4   0   10.70    1.30
   6  -4   0   10.80    1.40
  -6   4   0    9.30    1.10
   6   4   0    9.80    1.30
   6   4   0   11.20    1.40
  -6   4   0   10.50    1.40
   6   4   0    9.70    1.00
  -6   4   0    7.40    0.90
  -7  -4   0    0.50    0.80
   7  -4   0    0.10    0.50
   7  -4   0    0.30    0.80
  -7  -4   0    0.50    1.00
  -7  -4   0    0.80    0.70
   7   4   0    0.50    0.80
  -7   4   0   -0.20    0.80
  -7   4   0    0.70    0.70
  -7   4   0   -1.00    1.00
   7   4   0    0.40    0.50
   8  -4   0   23.90    1.60
  -8  -4   0   21.30    1.90
  -8  -4   0   23.70    2.00
   8  -4   0   24.20    2.10
   8   4   0   27.80    2.00
  -8   4   0   26.30    1.90
   8   4   0   23.50    2.20
  -9  -4   0    0.10    1.00
   9  -4   0    0.80    0.80
  -9  -4   0    1.80    1.00
   9  -4   0    1.70    1.10
   9   4   0    1.90    1.20
   9   4   0    0.70    0.90
  -9   4   0    0.50    0.90
 -10  -4   0    1.80    1.40
 -10  -4   0   -0.50    1.30
  10  -4   0    0.00    0.90
  10  -4   0    0.10    1.40
  10   4   0    0.50    1.00
  10   4   0    0.30    1.30
 -10   4   0   -0.70    1.10
 -11  -4   0   -2.10    1.50
  11  -4   0   -1.30    1.50
 -11  -4   0    1.20    1.30
  11  -4   0   -1.00    1.10
  11   4   0    2.40    1.20
 -11   4   0    0.70    1.40
  11   4   0   -0.90    1.70
  12  -4   0   11.10    1.70
 -12  -4   0    9.40    1.90
  12  -4   0    9.20    2.30
 -12  -4   0   10.30    2.10
 -12   4   0   11.40    2.30
 -12   4   0   12.40    2.10
  12   4   0    9.90    2.30
  12   4   0   12.80    2.00
  13  -4   0    5.30    1.80
  13  -4   0    3.00    2.60
 -13  -4   0   -0.80    2.10
 -13  -4   0    3.50    2.50
 -13   4   0   -4.60    2.20
 -13   4   0    0.70    2.20
  13   4   0    3.00    2.00
  14  -4   0    7.50    4.00
  14  -4   0    5.80    2.30
 -14  -4   0    1.70    2.90
  14   4   0    2.30    2.50
 -14   4   0    5.80    3.00
   0  -5   0   -0.10    0.10
   0   5   0    0.10    0.10
   0   5   0    0.10    0.10
  -1  -5   0    2.70    0.30
  -1  -5   0    2.10    0.30
   1  -5   0    2.10    0.20
   1  -5   0    2.80    0.30
  -1   5   0    2.30    0.30
   1   5   0    2.10    0.30
   1   5   0    2.50    0.30
   1   5   0    2.00    0.30
  -1   5   0    2.30    0.30
   2  -5   0  120.59    4.80
   2  -5   0  123.89    4.70
  -2  -5   0  114.19    4.70
   2  -5   0  116.69    4.60
  -2  -5   0  111.49    4.70
  -2  -5   0  118.39    4.70
  -2  -5   0  120.39    4.70
  -2   5   0  120.19    4.70
   2   5   0  117.79    4.70
  -2   5   0  119.19    4.70
   2   5   0  115.99    4.70
  -2   5   0  117.49    4.60
   2   5   0  116.69    4.70
   3  -5   0   18.80    1.00
  -3  -5   0   19.60    1.10
  -3  -5   0   18.10    1.10
  -3  -5   0   18.40    1.20
  -3  -5   0   21.40    1.10
   3  -5   0   18.50    1.20
   3  -5   0   20.00    1.10
   3   5   0   20.00    1.10
  -3   5   0   18.70    1.00
   3   5   0   18.10    1.10
   3   5   0   19.30    1.10
  -3   5   0   22.90    1.20
   3   5   0   18.70    1.10
  -3   5   0   18.50    1.10
  -4  -5   0   33.20    1.80
   4  -5   0   33.80    1.60
  -4  -5   0   33.50    1.80
  -4  -5   0   32.10    1.70
  -4  -5   0   35.50    1.80
   4  -5   0   34.60    1.80
   4  -5   0   35.10    1.90
  -4   5   0   34.30    1.60
   4   5   0   32.50    1.80
   4   5   0   32.20    1.70
  -4   5   0   30.60    1.70
  -4   5   0   32.60    1.80
   4   5   0   34.50    1.70
   5  -5   0   17.60    1.10
  -5  -5   0   19.40    1.30
  -5  -5   0   16.50    1.50
  -5  -5   0   17.50    1.30
  -5  -5   0   19.20    1.30
   5  -5   0   16.80    1.30
   5  -5   0   14.80    1.40
  -5   5   0   14.90    1.20
   5   5   0   19.50    1.30
  -5   5   0   18.60    1.20
  -5   5   0   16.20    1.40
   5   5   0   17.50    1.30
   5   5   0   17.00    1.40
  -6  -5   0   14.40    1.50
   6  -5   0   17.20    1.20
  -6  -5   0   14.70    1.30
   6  -5   0   13.60    1.80
  -6  -5   0   19.00    1.60
  -6  -5   0   15.80    1.50
   6   5   0   15.90    1.60
  -6   5   0   15.40    1.60
  -6   5   0   15.60    1.30
   6   5   0   15.70    1.30
   6   5   0   18.70    1.50
  -6   5   0   18.80    1.40
  -7  -5   0    1.70    0.80
  -7  -5   0    0.40    1.10
  -7  -5   0    1.40    0.90
   7  -5   0    1.50    0.90
  -7   5   0    1.60    0.90
  -7   5   0    1.70    1.20
   7   5   0    1.00    0.60
   7   5   0    1.10    1.00
  -7   5   0    1.40    0.70
   8  -5   0    1.20    0.60
  -8  -5   0   -1.30    0.80
  -8  -5   0   -0.10    0.90
   8  -5   0    0.70    1.00
  -8   5   0   -0.90    0.80
   8   5   0    1.00    0.70
   8   5   0   -0.30    1.00
   9  -5   0   48.30    2.70
  -9  -5   0   49.50    3.10
  -9  -5   0   49.30    3.00
   9  -5   0   47.20    3.20
   9   5   0   48.10    2.80
   9   5   0   49.60    3.10
  -9   5   0   49.50    3.00
  10  -5   0    0.70    1.40
  10  -5   0    0.10    0.90
 -10  -5   0   -0.80    1.30
 -10  -5   0    0.10    1.20
  10   5   0    0.70    1.00
  10   5   0   -0.10    1.40
 -10   5   0   -0.20    1.10
  11  -5   0    5.40    1.80
 -11  -5   0    2.40    1.50
 -11  -5   0    1.40    1.60
  11  -5   0   -0.60    1.20
  11   5   0    1.60    1.40
 -11   5   0    1.30    1.50
  11   5   0    1.80    1.70
 -12  -5   0    4.10    1.90
 -12  -5   0   -0.60    1.70
  12  -5   0    1.10    1.40
  12  -5   0    4.50    2.10
 -12   5   0   -0.80    1.90
 -12   5   0   -0.40    1.70
  12   5   0    2.00    1.60
  13  -5   0   12.60    2.70
 -13  -5   0    6.50    2.30
 -13  -5   0    3.60    2.30
  13  -5   0    5.50    1.90
  13   5   0    7.70    2.10
 -13   5   0    4.90    2.00
 -13   5   0    5.20    2.50
  14  -5   0   16.30    3.70
 -14  -5   0    1.80    2.80
  14   5   0    3.90    2.40
 -14   5   0    3.70    2.70
   0  -6   0   11.20    0.60
   0  -6   0   12.10    0.60
   0  -6   0   11.50    0.60
   0   6   0   11.50    0.60
   0   6   0   11.50    0.60
   0   6   0   10.80    0.60
   1  -6   0   13.00    0.60
  -1  -6   0   12.20    0.70
   1  -6   0   12.20    0.70
   1  -6   0   13.30    0.70
  -1  -6   0   12.20    0.70
   1   6   0   13.40    0.70
  -1   6   0   12.20    0.70
  -1   6   0   13.10    0.70
  -1   6   0   12.30    0.60
   1   6   0   12.80    0.70
   1   6   0   12.80    0.70
  -2  -6   0 3887.41  145.49
   2  -6   0 4041.10  145.79
   2  -6   0 3712.53  145.29
  -2  -6   0 3743.63  145.89
   2  -6   0 3627.94  145.59
  -2  -6   0 3775.42  145.59
   2  -6   0 3879.21  145.29
   2   6   0 3910.51  146.09
  -2   6   0 3903.51  145.79
   2   6   0 3882.11  145.89
   2   6   0 3824.72  145.79
  -2   6   0 3891.61  145.79
  -2   6   0 3905.81  145.39
  -3  -6   0   48.80    2.20
  -3  -6   0   47.00    2.20
   3  -6   0   47.10    2.30
   3  -6   0   47.00    2.20
  -3  -6   0   47.10    2.20
  -3  -6   0   47.20    2.20
   3  -6   0   48.00    2.00
   3   6   0   47.10    2.20
   3   6   0   47.70    2.10
  -3   6   0   48.60    2.20
  -3   6   0   49.00    2.10
  -3   6   0   49.00    2.20
   3   6   0   46.80    2.20
  -4  -6   0    1.00    0.50
   4  -6   0    1.10    0.50
  -4  -6   0    0.50    0.50
  -4  -6   0    0.50    0.40
  -4  -6   0    0.60    0.60
   4  -6   0    0.10    0.30
   4  -6   0    1.20    0.50
  -4   6   0    0.50    0.50
  -4   6   0    1.00    0.40
   4   6   0    0.50    0.40
  -4   6   0    0.60    0.50
   4   6   0    1.20    0.40
   4   6   0    0.40    0.50
  -5  -6   0   55.19    2.60
  -5  -6   0   50.59    2.50
   5  -6   0   47.80    2.30
  -5  -6   0   52.09    2.60
   5  -6   0   48.20    2.70
   5  -6   0   50.19    2.50
  -5  -6   0   49.50    2.50
   5   6   0   52.29    2.60
   5   6   0   49.30    2.50
  -5   6   0   50.09    2.40
   5   6   0   54.59    2.50
  -5   6   0   43.30    2.40
  -5   6   0   52.59    2.60
   6  -6   0  140.69    5.60
  -6  -6   0  125.99    5.70
  -6  -6   0  135.79    5.80
  -6  -6   0  134.49    5.80
  -6  -6   0  130.59    5.80
   6   6   0  141.99    5.70
  -6   6   0  124.39    5.70
   6   6   0  127.79    5.70
   6   6   0  138.79    5.90
  -6   6   0  137.79    5.60
  -6   6   0  136.19    5.90
   7  -6   0    7.60    1.20
   7  -6   0    8.40    1.20
  -7  -6   0    7.00    1.30
  -7  -6   0    9.60    1.40
  -7  -6   0    9.10    1.20
   7   6   0    8.80    1.20
  -7   6   0    7.80    1.20
  -7   6   0    8.60    1.20
  -7   6   0    6.70    1.30
   7   6   0    7.10    1.00
  -8  -6   0    1.10    0.80
   8  -6   0   -0.50    0.60
   8  -6   0    1.00    1.00
  -8  -6   0   -0.50    0.90
  -8   6   0    0.70    0.80
  -8   6   0    0.40    1.10
   8   6   0    0.40    1.00
   8   6   0    0.90    0.70
   9  -6   0   14.10    1.40
  -9  -6   0   11.10    1.60
   9  -6   0    9.40    1.60
  -9  -6   0    9.90    1.50
  -9   6   0   11.10    1.60
   9   6   0    8.70    1.30
   9   6   0    9.90    1.60
  10  -6   0    8.50    1.30
  10  -6   0    9.00    1.70
 -10  -6   0    6.90    1.40
 -10  -6   0    6.40    1.50
  10   6   0    8.80    1.70
 -10   6   0    9.80    1.60
  10   6   0    8.00    1.30
 -11  -6   0   12.20    1.90
  11  -6   0   11.30    1.60
 -11  -6   0   16.10    2.10
  11  -6   0   14.20    2.30
 -11   6   0   14.20    2.10
  11   6   0   12.50    1.80
 -12  -6   0   11.80    2.20
  12  -6   0   17.90    2.30
 -12  -6   0   16.60    3.80
  12  -6   0   18.40    2.80
  12   6   0   21.10    2.60
 -12   6   0   16.60    2.80
 -13  -6   0    3.10    2.10
  13  -6   0    4.20    2.60
 -13  -6   0    1.90    1.90
  13  -6   0    4.10    1.80
 -13   6   0    2.90    2.30
 -13   6   0   -1.90    2.40
  13   6   0    4.30    1.90
  14  -6   0    1.90    3.30
 -14  -6   0    1.10    2.80
  14   6   0   -4.30    2.30
 -14   6   0    4.10    2.90
 -14   6   0    0.50    3.30
   0  -7   0    0.10    0.20
   0  -7   0    0.10    0.20
   0  -7   0   -0.10    0.20
   0   7   0   -0.10    0.20
   0   7   0    0.00    0.20
   0   7   0    0.10    0.20
   0   7   0    0.10    0.10
  -1  -7   0    2.20    0.30
   1  -7   0    1.70    0.20
  -1  -7   0    1.80    0.30
   1  -7   0    2.10    0.30
  -1  -7   0    2.00    0.30
   1  -7   0    2.00    0.30
  -1   7   0    1.80    0.20
   1   7   0    1.50    0.30
   1   7   0    2.00    0.30
   1   7   0    1.90    0.30
  -1   7   0    1.30    0.30
  -1   7   0    1.50    0.30
  -2  -7   0  132.49    5.50
  -2  -7   0  136.39    5.50
   2  -7   0  139.79    5.40
  -2  -7   0  141.19    5.50
   2  -7   0  146.19    5.60
   2  -7   0  135.99    5.40
   2   7   0  135.79    5.50
   2   7   0  137.39    5.50
  -2   7   0  141.99    5.50
   2   7   0  133.99    5.50
  -2   7   0  139.09    5.40
  -2   7   0  139.09    5.50
  -3  -7   0   84.19    3.60
  -3  -7   0   84.59    3.60
  -3  -7   0   83.69    3.60
   3  -7   0   86.29    3.60
  -3  -7   0   83.99    3.60
   3  -7   0   83.39    3.60
   3  -7   0   81.09    3.40
   3   7   0   85.89    3.50
  -3   7   0   87.89    3.60
  -3   7   0   82.89    3.40
  -3   7   0   83.99    3.60
   3   7   0   83.29    3.60
   3   7   0   81.69    3.60
   4  -7   0   12.10    1.00
  -4  -7   0   13.00    1.00
  -4  -7   0   12.50    1.20
   4  -7   0   10.40    1.10
  -4  -7   0   12.60    1.00
   4  -7   0   12.80    0.80
  -4  -7   0   11.80    1.00
   4   7   0   13.20    1.00
  -4   7   0   12.30    0.90
  -4   7   0   10.60    1.00
  -4   7   0   12.30    1.00
   4   7   0   12.50    1.00
  -5  -7   0   40.60    2.20
   5  -7   0   41.30    2.00
  -5  -7   0   41.60    2.20
  -5  -7   0   42.00    2.20
   5  -7   0   41.10    2.30
   5  -7   0   39.10    2.30
  -5  -7   0   43.40    2.30
  -5   7   0   41.50    2.00
   5   7   0   42.00    2.20
  -5   7   0   42.40    2.30
  -5   7   0   36.70    2.10
  -6  -7   0   13.70    1.30
  -6  -7   0   12.30    1.40
  -6  -7   0   12.10    1.20
   6  -7   0   14.80    1.40
   6  -7   0   13.70    1.00
  -6  -7   0   13.70    1.60
  -6   7   0   12.10    1.10
   6   7   0   12.60    1.50
   6   7   0   12.80    1.20
   6   7   0   15.00    1.40
  -6   7   0   15.30    1.60
  -6   7   0   12.90    1.20
  -7  -7   0   -0.20    0.70
   7  -7   0    0.80    0.70
   7  -7   0   -0.80    0.80
  -7  -7   0    1.30    0.80
  -7  -7   0   -1.00    1.10
  -7   7   0   -1.00    0.60
   7   7   0    0.40    0.80
  -7   7   0   -0.30    0.80
   7   7   0    1.00    0.60
   8  -7   0   -1.00    0.50
  -8  -7   0   -0.50    0.90
   8  -7   0   -0.50    1.00
  -8  -7   0   -0.80    0.90
  -8   7   0    1.10    0.80
   8   7   0   -0.60    0.90
   8   7   0    0.00    0.70
  -8   7   0    0.00    1.10
   9  -7   0   32.60    2.80
  -9  -7   0   38.10    2.70
   9  -7   0   41.20    2.30
  -9  -7   0   38.40    2.60
  -9   7   0   41.50    2.80
   9   7   0   37.20    2.50
   9   7   0   41.20    2.90
  10  -7   0   -0.10    0.80
  10  -7   0   -0.70    1.40
 -10  -7   0    0.50    1.20
 -10  -7   0   -1.20    1.20
 -10   7   0    1.50    1.20
  10   7   0   -1.00    1.00
 -11  -7   0    0.70    1.50
  11  -7   0    4.40    1.90
  11  -7   0    1.10    1.20
 -11  -7   0   -1.60    1.40
 -11   7   0    1.50    1.70
  11   7   0    1.70    1.30
  12  -7   0    1.50    1.40
  12  -7   0    1.80    2.00
 -12  -7   0    0.80    1.60
 -12   7   0    2.10    1.90
  12   7   0    3.20    1.60
  13  -7   0    4.00    2.70
 -13  -7   0   -2.30    2.10
  13  -7   0    5.00    1.80
 -13  -7   0    1.50    1.90
 -13   7   0   -4.10    2.20
 -13   7   0   -0.20    2.20
  13   7   0    5.40    1.90
 -14  -7   0   -1.00    2.90
  14  -7   0    3.20    3.10
  14   7   0    0.40    2.30
 -14   7   0   -1.80    3.30
 -14   7   0    1.80    2.50
   0  -8   0    1.30    0.30
   0  -8   0    1.00    0.30
   0  -8   0    1.80    0.20
   0   8   0    0.90    0.30
   0   8   0    0.90    0.20
   0   8   0    1.00    0.20
   0   8   0    1.60    0.30
   1  -8   0    6.50    0.50
   1  -8   0    6.70    0.50
  -1  -8   0    6.20    0.50
   1  -8   0    7.00    0.40
  -1  -8   0    7.00    0.50
  -1  -8   0    5.80    0.50
   1   8   0    6.20    0.50
  -1   8   0    6.70    0.60
  -1   8   0    6.30    0.40
   1   8   0    5.90    0.50
  -2  -8   0    4.90    0.60
   2  -8   0    6.20    0.50
   2  -8   0    5.20    0.40
   2  -8   0    6.50    0.60
   2  -8   0    5.30    0.70
  -2  -8   0    5.00    0.60
  -2  -8   0    5.90    0.60
   2   8   0    5.80    0.60
  -2   8   0    6.70    0.60
  -2   8   0    5.90    0.60
   2   8   0    6.40    0.60
  -2   8   0    5.30    0.40
   2   8   0    5.30    0.60
  -3  -8   0    0.70    0.40
   3  -8   0    1.50    0.50
   3  -8   0    0.80    0.30
   3  -8   0    0.60    0.30
  -3  -8   0    1.40    0.50
   3  -8   0    0.80    0.50
  -3  -8   0    0.90    0.40
  -3  -8   0    1.30    0.40
   3   8   0    0.40    0.40
  -3   8   0    0.80    0.50
   3   8   0    1.30    0.40
   3   8   0    1.30    0.50
  -3   8   0    1.30    0.40
  -3   8   0    0.80    0.30
  -4  -8   0   25.60    1.60
   4  -8   0   23.30    1.50
   4  -8   0   26.30    1.50
  -4  -8   0   25.50    1.50
  -4  -8   0   23.40    1.50
  -4  -8   0   25.10    1.50
   4  -8   0   23.70    1.30
  -4   8   0   27.40    1.60
   4   8   0   25.40    1.50
  -4   8   0   26.60    1.30
   4   8   0   24.00    1.50
  -4   8   0   23.80    1.40
   4   8   0   26.50    1.40
   5  -8   0   40.50    2.30
   5  -8   0   39.00    2.20
  -5  -8   0   41.40    2.30
  -5  -8   0   40.70    2.20
   5  -8   0   38.30    1.90
  -5  -8   0   37.20    2.10
  -5  -8   0   39.20    2.10
  -5   8   0   34.90    2.00
   5   8   0   33.10    2.00
   5   8   0   43.00    2.10
  -5   8   0   42.40    2.00
  -5   8   0   39.30    2.20
   6  -8   0    3.20    0.60
   6  -8   0    3.80    0.80
  -6  -8   0    3.00    1.00
  -6  -8   0    2.80    0.60
  -6  -8   0    4.70    0.90
  -6   8   0    1.00    0.60
  -6   8   0    2.00    0.70
  -6   8   0    2.70    1.00
   6   8   0    2.30    0.70
   6   8   0    3.40    0.90
  -7  -8   0    1.20    0.80
   7  -8   0    1.30    0.70
   7  -8   0    1.50    0.80
  -7  -8   0    0.40    0.80
  -7  -8   0    2.40    1.20
  -7   8   0    3.30    0.90
   7   8   0    1.30    0.70
  -7   8   0    2.00    0.80
  -8  -8   0   -1.60    0.90
   8  -8   0   -0.60    0.60
  -8  -8   0   -0.10    0.80
   8  -8   0    0.00    1.00
  -8   8   0    0.10    1.10
  -8   8   0    0.20    0.70
   8   8   0   -0.60    0.70
  -9  -8   0    1.80    1.10
   9  -8   0    0.60    1.20
   9  -8   0    0.60    0.70
  -9  -8   0   -0.60    1.00
   9   8   0    1.10    0.90
  -9   8   0    0.40    0.90
  10  -8   0    8.90    1.30
 -10  -8   0    9.80    1.70
  10  -8   0    6.20    1.70
 -10  -8   0    5.10    1.40
 -10   8   0    8.50    1.70
  10   8   0    8.00    1.40
  11  -8   0   -0.90    1.10
  11  -8   0   -2.30    1.70
 -11  -8   0   -1.30    1.50
 -11  -8   0   -0.60    1.40
  11   8   0    0.70    1.30
 -11   8   0    1.00    1.70
 -12  -8   0   10.50    2.10
  12  -8   0   14.50    1.90
  12  -8   0   20.10    2.80
 -12   8   0   14.90    2.30
 -13  -8   0   -1.50    1.80
 -13  -8   0    1.10    2.30
  13  -8   0   -0.60    2.80
  13  -8   0    2.00    1.70
 -13   8   0   -0.40    2.30
 -13   8   0    0.20    2.40
  13   8   0    4.50    2.10
  14  -8   0    3.00    3.30
 -14  -8   0    0.50    3.00
 -14   8   0    8.40    3.20
 -14   8   0    3.40    2.90
  14   8   0    1.00    2.60
   0  -9   0    0.00    0.20
   0  -9   0    0.30    0.20
   0  -9   0    0.40    0.30
   0   9   0    0.00    0.20
   0   9   0    0.40    0.30
   0   9   0    0.10    0.20
   0   9   0   -0.10    0.20
   1  -9   0  205.48    8.00
  -1  -9   0  211.38    8.00
   1  -9   0  197.38    8.00
   1  -9   0  202.08    7.80
  -1  -9   0  199.48    8.00
  -1  -9   0  201.78    8.00
  -1   9   0  203.58    7.90
   1   9   0  213.08    8.00
   1   9   0  205.98    8.00
  -1   9   0  210.78    8.00
   1   9   0  198.48    8.00
   2  -9   0  337.07   12.80
   2  -9   0  340.07   12.90
   2  -9   0  323.27   12.60
   2  -9   0  322.17   12.60
  -2  -9   0  327.77   12.80
  -2  -9   0  339.97   12.80
  -2  -9   0  325.77   12.80
  -2   9   0  323.67   12.60
  -2   9   0  334.27   12.80
  -2   9   0  325.37   12.80
   2   9   0  333.87   12.70
   2   9   0  333.97   12.80
   2   9   0  333.07   12.80
   3  -9   0   19.50    1.00
   3  -9   0   18.60    1.20
  -3  -9   0   19.50    1.20
  -3  -9   0   21.20    1.20
   3  -9   0   19.90    1.00
  -3  -9   0   20.00    1.20
   3  -9   0   20.30    1.20
   3   9   0   19.10    1.20
   3   9   0   19.60    1.20
  -3   9   0   20.30    1.00
  -3   9   0   19.60    1.20
   3   9   0   18.90    1.20
  -3   9   0   18.70    1.20
  -4  -9   0    4.30    0.80
  -4  -9   0    4.40    0.70
   4  -9   0    3.40    0.70
   4  -9   0    4.20    0.70
  -4  -9   0    4.10    0.80
   4  -9   0    4.10    0.50
  -4  -9   0    3.50    0.70
   4   9   0    5.20    0.70
  -4   9   0    3.90    0.70
  -4   9   0    4.90    0.60
   4   9   0    6.00    0.70
   4   9   0    3.70    0.70
  -4   9   0    4.70    0.80
  -5  -9   0    2.60    0.80
  -5  -9   0    2.90    0.90
  -5  -9   0    1.30    0.70
   5  -9   0    2.70    0.80
   5  -9   0    2.60    0.50
  -5  -9   0    2.30    0.70
   5  -9   0    1.40    0.80
  -5   9   0    1.50    0.60
  -5   9   0    1.80    0.60
  -5   9   0    2.90    0.90
   5   9   0    2.40    0.50
   5   9   0    3.00    0.70
   6  -9   0   31.50    1.60
  -6  -9   0   27.60    1.80
  -6  -9   0   28.80    1.90
   6  -9   0   30.50    2.00
  -6  -9   0   27.10    2.10
  -6   9   0   28.70    2.10
  -6   9   0   26.80    1.80
   6   9   0   25.10    1.70
  -6   9   0   32.40    1.80
   6   9   0   29.60    1.90
  -7  -9   0    2.00    1.20
  -7  -9   0    0.10    0.70
   7  -9   0    0.40    0.80
  -7  -9   0    1.90    0.80
   7  -9   0    0.20    0.60
   7   9   0    0.40    0.60
  -7   9   0    1.00    0.90
  -7   9   0   -0.40    0.70
   8  -9   0    5.90    0.90
  -8  -9   0    5.30    1.10
   8  -9   0    6.60    1.30
  -8  -9   0    6.70    1.20
  -8   9   0    7.20    1.30
  -8   9   0    5.20    1.00
   8   9   0    6.10    1.20
   9  -9   0   -0.30    0.70
  -9  -9   0   -0.50    1.00
  -9  -9   0    0.70    1.10
   9  -9   0    0.10    1.20
  -9   9   0    0.50    0.90
   9   9   0    2.10    1.10
 -10  -9   0    3.20    1.30
  10  -9   0    7.00    1.80
  10  -9   0    6.70    1.20
 -10  -9   0    4.60    1.60
  10   9   0    7.00    1.40
 -10   9   0    6.50    1.50
 -11  -9   0    1.00    1.30
 -11  -9   0    1.50    1.50
  11  -9   0    2.40    1.80
  11  -9   0    1.70    1.20
  11   9   0    2.90    1.40
  12  -9   0    1.20    1.40
 -12  -9   0   -1.70    1.70
  12  -9   0    6.30    2.30
 -12   9   0    2.70    2.10
  12   9   0    5.10    2.10
  13  -9   0    5.50    1.70
 -13  -9   0    2.10    2.00
  13  -9   0    1.10    2.80
 -13  -9   0    2.60    2.30
 -13   9   0   -0.70    2.00
  13   9   0    2.10    1.90
 -14  -9   0   -1.30    3.30
  14  -9   0   -3.70    3.50
 -14   9   0   -3.00    2.40
  14   9   0   -3.30    2.40
 -14   9   0    1.20    2.80
   0 -10   0    4.10    0.50
   0 -10   0    4.10    0.40
   0 -10   0    3.90    0.50
   0  10   0    4.00    0.40
   0  10   0    4.50    0.50
   0  10   0    4.30    0.40
   0  10   0    4.10    0.50
   1 -10   0   36.30    1.70
  -1 -10   0   35.80    1.70
  -1 -10   0   34.60    1.70
   1 -10   0   33.70    1.70
  -1 -10   0   37.60    1.70
   1  10   0   35.40    1.70
  -1  10   0   35.00    1.60
   1  10   0   36.30    1.70
  -1  10   0   37.20    1.70
   1  10   0   36.40    1.70
  -1  10   0   35.10    1.50
   2 -10   0   31.60    1.50
  -2 -10   0   31.90    1.60
   2 -10   0   31.90    1.50
   2 -10   0   35.30    1.70
   2 -10   0   34.20    1.70
  -2 -10   0   34.30    1.60
  -2  10   0   33.10    1.60
   2  10   0   34.90    1.60
   2  10   0   34.70    1.70
  -2  10   0   33.90    1.50
   2  10   0   33.70    1.60
  -2  10   0   33.60    1.70
  -3 -10   0    7.60    0.80
   3 -10   0    6.30    0.60
   3 -10   0    6.00    0.80
  -3 -10   0    5.80    0.70
   3 -10   0    6.30    0.50
  -3 -10   0    7.60    0.70
   3 -10   0    6.60    0.80
   3  10   0    6.50    0.70
  -3  10   0    5.40    0.70
   3  10   0    7.00    0.70
   3  10   0    7.00    0.80
  -3  10   0    6.50    0.80
   4 -10   0    6.50    0.80
  -4 -10   0    4.00    0.80
   4 -10   0    4.50    0.60
  -4 -10   0    4.60    0.70
  -4 -10   0    5.20    0.80
   4 -10   0    4.30    0.80
   4 -10   0    6.10    0.90
  -4 -10   0    3.70    0.80
   4  10   0    3.60    0.70
   4  10   0    4.70    0.70
  -4  10   0    4.60    0.60
  -4  10   0    4.10    0.60
  -4  10   0    4.30    0.80
   4  10   0    4.90    0.80
  -5 -10   0    0.60    0.70
  -5 -10   0    2.20    0.80
  -5 -10   0    1.70    0.70
  -5 -10   0    2.80    0.70
   5 -10   0    1.40    0.70
   5 -10   0    1.40    0.70
   5 -10   0    2.10    0.50
  -5  10   0    2.50    0.60
   5  10   0    1.80    0.60
   5  10   0    2.20    0.60
  -5  10   0    2.50    0.90
  -5  10   0    2.30    0.60
  -6 -10   0   28.80    1.90
  -6 -10   0   28.40    1.90
  -6 -10   0   28.80    2.20
   6 -10   0   29.90    1.60
   6 -10   0   27.10    2.00
   6  10   0   31.90    2.00
  -6  10   0   25.50    1.70
  -6  10   0   31.20    1.80
  -6  10   0   33.20    2.20
   6  10   0   24.60    1.70
  -7 -10   0    3.60    0.90
   7 -10   0    4.60    0.80
  -7 -10   0    1.60    1.20
   7 -10   0    4.30    1.00
  -7 -10   0    4.00    1.00
  -7  10   0    3.10    0.90
  -7  10   0    3.40    1.00
   7  10   0    2.50    0.90
  -8 -10   0    0.50    0.90
   8 -10   0   -0.20    0.60
   8 -10   0   -0.50    1.00
  -8 -10   0   -0.20    0.80
  -8  10   0   -0.90    0.80
  -8  10   0    1.30    1.10
   8  10   0    1.00    0.80
   9 -10   0   -1.20    1.30
  -9 -10   0    0.20    1.00
   9 -10   0    1.20    0.70
  -9 -10   0    0.10    1.10
   9  10   0   -0.30    0.90
  -9  10   0    1.90    1.10
  10 -10   0   39.90    2.50
  10 -10   0   45.00    3.40
 -10 -10   0   37.00    2.90
 -10 -10   0   39.20    3.10
 -10  10   0   46.20    3.10
  10  10   0   42.40    2.90
  11 -10   0    9.00    2.20
 -11 -10   0    8.60    1.80
 -11 -10   0   12.90    2.00
  11 -10   0    8.90    1.40
 -11  10   0    8.60    2.50
  11  10   0   10.60    1.90
  12 -10   0    4.20    2.20
  12 -10   0    6.30    1.60
 -12 -10   0    3.70    3.10
 -12 -10   0    3.30    1.80
 -12  10   0    2.20    1.80
  12  10   0    6.00    1.80
 -13 -10   0    0.40    2.00
  13 -10   0    3.30    2.80
 -13 -10   0   -0.40    2.30
  13  10   0    3.10    2.00
 -13  10   0   -1.90    2.40
  14 -10   0    5.70    3.60
 -14 -10   0    1.10    3.10
 -14  10   0   -3.70    3.20
  14  10   0    0.00    2.40
 -14  10   0   -3.70    2.70
   0 -11   0    0.60    0.30
   0 -11   0    0.40    0.30
   0 -11   0    0.20    0.20
   0  11   0    0.50    0.30
   0  11   0    0.00    0.30
   0  11   0    0.40    0.20
   0  11   0    1.00    0.30
  -1 -11   0   16.40    0.90
  -1 -11   0   14.70    0.90
   1 -11   0   15.10    0.90
  -1 -11   0   14.70    0.90
   1 -11   0   14.30    0.90
   1 -11   0   14.60    0.80
   1  11   0   14.80    0.90
   1  11   0   14.70    0.90
  -1  11   0   15.40    0.80
  -1  11   0   13.90    0.90
   1  11   0   14.90    0.90
  -1  11   0   14.30    0.90
  -2 -11   0   15.70    1.00
  -2 -11   0   18.70    1.10
   2 -11   0   17.00    1.10
  -2 -11   0   18.50    1.10
   2 -11   0   15.70    1.10
  -2  11   0   17.20    0.90
   2  11   0   17.40    1.10
   2  11   0   20.10    1.20
  -2  11   0   17.30    1.00
  -2  11   0   19.00    1.10
   2  11   0   17.40    1.10
   3 -11   0    3.60    0.60
  -3 -11   0    3.70    0.60
  -3 -11   0    3.70    0.60
   3 -11   0    4.70    0.70
   3 -11   0    4.80    0.50
  -3 -11   0    4.30    0.60
   3 -11   0    4.20    0.50
   3  11   0    4.20    0.60
  -3  11   0    5.50    0.70
   3  11   0    4.60    0.70
   3  11   0    4.80    0.70
  -3  11   0    3.40    0.60
   4 -11   0   47.40    2.50
  -4 -11   0   49.70    2.40
  -4 -11   0   52.89    2.60
   4 -11   0   51.19    2.20
  -4 -11   0   49.30    2.50
  -4 -11   0   48.90    2.50
   4 -11   0   50.69    2.60
   4 -11   0   47.40    2.20
  -4  11   0   49.30    2.20
   4  11   0   51.89    2.50
  -4  11   0   50.89    2.50
   4  11   0   51.09    2.60
  -4  11   0   47.50    2.50
   4  11   0   50.19    2.40
   5 -11   0   10.20    1.00
  -5 -11   0   11.50    1.30
   5 -11   0   11.50    0.90
  -5 -11   0   11.20    1.20
  -5 -11   0   12.30    1.30
  -5 -11   0   11.90    1.40
   5 -11   0   11.70    1.30
   5  11   0   13.10    1.20
  -5  11   0   11.40    1.40
   5  11   0    9.80    1.30
   5  11   0    9.10    1.10
  -5  11   0   11.00    1.10
  -5  11   0   10.60    1.00
   6 -11   0    7.70    1.10
  -6 -11   0    9.50    1.40
  -6 -11   0    8.70    1.10
  -6 -11   0    8.50    1.10
   6 -11   0    8.30    0.90
  -6  11   0    5.60    0.90
   6  11   0    6.70    1.00
   6  11   0   11.20    1.30
  -6  11   0    9.30    1.40
  -6  11   0    9.60    1.20
  -7 -11   0   28.50    2.40
   7 -11   0   27.60    1.60
  -7 -11   0   23.50    1.80
   7 -11   0   25.10    2.10
  -7 -11   0   26.40    1.90
  -7  11   0   24.40    1.90
   7  11   0   25.30    1.90
  -7  11   0   22.90    1.90
  -8 -11   0   -1.10    0.90
   8 -11   0    1.40    1.20
   8 -11   0    1.00    0.60
  -8 -11   0   -0.20    0.80
  -8  11   0    0.50    0.80
   8  11   0    0.60    0.90
  -8  11   0   -0.80    1.10
   9 -11   0   -0.30    1.30
  -9 -11   0    2.70    1.20
  -9 -11   0    1.00    1.00
   9 -11   0    1.40    0.70
  -9  11   0    1.20    1.10
   9  11   0    0.30    1.10
  10 -11   0    2.10    0.90
 -10 -11   0   -0.70    1.20
  10 -11   0    0.50    1.60
 -10 -11   0    2.10    1.40
 -10  11   0    0.50    1.40
  10  11   0    2.30    1.30
 -11 -11   0    2.00    1.70
  11 -11   0    3.10    1.10
 -11 -11   0    2.40    1.50
  11 -11   0    1.40    1.90
  11  11   0    5.40    1.60
 -11  11   0    0.70    1.40
 -12 -11   0    0.90    1.70
  12 -11   0   -3.90    2.30
 -12 -11   0    0.60    2.20
  12 -11   0    0.70    1.30
 -12  11   0   -0.70    2.00
  12  11   0   -0.80    1.70
 -13 -11   0   -5.60    2.40
 -13 -11   0   -0.60    2.70
  13  11   0    1.00    2.10
 -13  11   0   -1.50    2.10
  14 -11   0   21.00    4.30
 -14 -11   0   17.20    3.70
 -14  11   0   20.40    3.40
  14  11   0   15.90    3.00
 -14  11   0   20.40    3.80
   0 -12   0  350.96   13.10
   0 -12   0  328.17   13.10
   0 -12   0  338.77   12.90
   0  12   0  332.87   13.00
   0  12   0  334.17   13.00
   0  12   0  336.87   13.00
   1 -12   0    2.10    0.30
   1 -12   0    1.50    0.40
  -1 -12   0    2.30    0.40
  -1 -12   0    2.70    0.40
  -1 -12   0    2.20    0.40
   1 -12   0    1.70    0.50
  -1  12   0    1.50    0.40
   1  12   0    1.90    0.50
   1  12   0    1.30    0.40
   1  12   0    1.80    0.40
  -1  12   0    1.40    0.40
  -1  12   0    2.00    0.30
   1  12   0    1.50    0.40
   2 -12   0   31.40    1.50
   2 -12   0   34.10    1.80
  -2 -12   0   33.30    1.70
  -2 -12   0   32.00    1.70
   2 -12   0   35.90    1.70
  -2 -12   0   31.20    1.70
  -2  12   0   32.80    1.70
  -2  12   0   33.30    1.70
   2  12   0   33.70    1.70
   2  12   0   32.10    1.70
   2  12   0   33.20    1.70
  -2  12   0   32.50    1.50
   3 -12   0   13.80    1.10
   3 -12   0   15.70    1.10
   3 -12   0   14.40    0.80
  -3 -12   0   13.70    1.00
  -3 -12   0   14.20    1.10
   3 -12   0   15.70    0.90
  -3 -12   0   14.40    1.10
   3  12   0   15.20    1.10
  -3  12   0   14.20    1.20
   3  12   0   16.10    1.10
  -3  12   0   15.40    1.10
   3  12   0   15.00    1.10
  -4 -12   0  331.67   13.60
   4 -12   0  359.36   13.70
  -4 -12   0  357.36   13.80
   4 -12   0  350.96   13.40
  -4 -12   0  346.57   13.70
  -4 -12   0  347.37   13.70
   4 -12   0  351.76   13.40
   4 -12   0  337.77   13.80
  -4  12   0  344.67   13.40
  -4  12   0  347.77   13.70
   4  12   0  351.76   13.70
   4  12   0  348.27   13.60
   5 -12   0  118.19    5.40
  -5 -12   0  119.99    5.30
  -5 -12   0  119.69    5.30
   5 -12   0  126.79    5.10
  -5 -12   0  122.29    5.30
   5 -12   0  125.49    5.00
  -5 -12   0  122.19    5.40
   5  12   0  128.49    5.20
  -5  12   0  128.99    5.10
   5  12   0  121.79    5.30
  -5  12   0  113.89    5.30
   5  12   0  115.99    5.30
  -5  12   0  126.29    5.40
   6 -12   0    5.90    1.00
  -6 -12   0    6.60    1.00
   6 -12   0    6.50    0.90
  -6 -12   0    5.00    1.00
  -6 -12   0    6.80    1.30
   6 -12   0    7.60    1.00
   6  12   0    7.30    1.10
  -6  12   0    5.80    0.90
   6  12   0    7.30    1.00
  -6  12   0    6.50    0.90
  -7 -12   0   11.20    1.40
   7 -12   0   10.70    1.10
  -7 -12   0    9.90    1.30
  -7 -12   0    9.50    1.60
   7 -12   0    8.90    1.30
  -7  12   0    9.70    1.30
   7  12   0   10.60    1.20
  -7  12   0   14.40    1.40
  -8 -12   0    1.70    0.90
  -8 -12   0    3.20    1.00
   8 -12   0    0.30    1.00
   8  12   0    0.60    0.80
  -8  12   0    0.70    0.90
  -8  12   0    1.80    1.10
  -9 -12   0   13.20    1.80
  -9 -12   0   18.30    1.90
   9 -12   0   14.50    1.40
   9 -12   0   14.70    2.00
   9  12   0   15.70    1.90
  -9  12   0   17.20    1.80
  -9  12   0   15.80    2.10
 -10 -12   0    7.60    1.50
  10 -12   0    8.20    1.20
  10 -12   0    6.20    1.90
 -10 -12   0    6.60    1.60
  10  12   0    7.50    1.50
 -10  12   0    7.50    1.60
  11 -12   0   -0.70    2.00
 -11 -12   0    2.50    1.50
  11 -12   0    1.20    1.10
 -11 -12   0    1.70    1.70
  11  12   0    1.40    1.40
 -11  12   0    1.70    1.70
 -12 -12   0   -2.10    2.10
 -12 -12   0    1.70    1.80
  12 -12   0   -3.50    2.10
  12 -12   0    2.00    1.40
 -12  12   0   -0.30    1.90
  12  12   0    1.50    1.70
 -13 -12   0   -3.10    2.20
 -13  12   0   -1.30    2.20
  13  12   0    1.20    2.10
 -14 -12   0   16.80    3.70
  14 -12   0   16.20    3.70
 -14  12   0   13.80    3.70
  14  12   0   16.30    3.10
   0 -13   0    0.60    0.40
   0  13   0    0.60    0.30
   0  13   0    1.00    0.40
   1 -13   0    7.00    0.70
  -1 -13   0    8.50    0.70
  -1 -13   0    8.60    0.70
   1 -13   0    9.00    0.60
  -1 -13   0    8.10    0.70
   1 -13   0    9.30    0.80
   1  13   0    8.80    0.80
   1  13   0    8.00    0.80
  -1  13   0    8.00    0.70
   1  13   0   10.00    0.80
   1  13   0    7.70    0.70
  -1  13   0    9.20    0.80
  -1  13   0    8.20    0.60
   2 -13   0   23.60    1.20
   2 -13   0   23.80    1.40
  -2 -13   0   24.60    1.40
  -2 -13   0   24.30    1.30
  -2 -13   0   22.70    1.40
   2 -13   0   24.30    1.40
  -2  13   0   24.40    1.40
   2  13   0   24.60    1.40
   2  13   0   22.80    1.30
  -2  13   0   23.30    1.20
  -2  13   0   22.20    1.30
   2  13   0   24.50    1.40
  -3 -13   0   15.40    1.10
  -3 -13   0   14.10    1.10
   3 -13   0   15.20    0.90
  -3 -13   0   15.70    1.10
   3 -13   0   16.00    1.20
   3 -13   0   15.50    0.90
   3 -13   0   14.90    1.20
  -3  13   0   15.70    1.20
   3  13   0   16.10    1.20
   3  13   0   15.50    1.10
  -3  13   0   14.30    1.10
   3  13   0   15.80    1.20
   4 -13   0   15.00    1.00
   4 -13   0   14.60    1.40
   4 -13   0   14.20    1.30
  -4 -13   0   14.40    1.30
  -4 -13   0   14.60    1.20
   4 -13   0   15.50    0.90
  -4 -13   0   14.30    1.20
   4  13   0   13.70    1.10
  -4  13   0   14.20    1.30
   4  13   0   15.70    1.40
  -4  13   0   13.80    1.10
   4  13   0   11.80    1.10
  -5 -13   0   17.10    1.40
   5 -13   0   13.00    1.20
  -5 -13   0   17.40    1.50
   5 -13   0   15.50    1.00
  -5 -13   0   16.00    1.50
   5 -13   0   17.00    1.20
   5  13   0   13.60    1.40
   5  13   0   13.40    1.20
  -5  13   0   12.50    1.50
   5  13   0   16.00    1.30
  -5  13   0   13.80    1.30
  -5  13   0   15.10    1.10
   6 -13   0   23.10    1.30
  -6 -13   0   18.30    1.60
   6 -13   0   21.80    1.60
  -6 -13   0   20.10    1.60
  -6 -13   0   18.10    1.90
   6 -13   0   19.10    1.70
  -6  13   0   19.90    1.60
   6  13   0   17.60    1.60
   6  13   0   19.30    1.50
  -6  13   0   18.70    1.50
  -7 -13   0    4.00    1.40
   7 -13   0    4.20    1.00
   7 -13   0    4.70    0.80
  -7 -13   0    2.20    1.00
   7 -13   0    2.90    1.00
  -7 -13   0    3.40    0.90
   7  13   0    2.70    0.90
  -7  13   0    3.40    0.80
  -7  13   0    3.50    1.00
  -8 -13   0   -1.30    1.00
   8 -13   0    1.00    1.10
   8 -13   0    0.50    0.80
  -8 -13   0   -1.10    0.80
   8 -13   0   -1.30    1.20
   8  13   0    0.00    0.80
  -8  13   0    0.50    0.80
  -8  13   0    0.10    1.10
   9 -13   0    2.50    1.50
   9 -13   0    0.10    1.70
  -9 -13   0    1.10    1.00
   9 -13   0   -0.20    0.70
  -9 -13   0    0.80    1.20
  -9  13   0    0.40    1.40
   9  13   0    0.40    1.00
  -9  13   0    0.50    1.10
  10 -13   0    5.30    1.80
 -10 -13   0    4.00    1.40
 -10 -13   0    6.80    1.60
  10 -13   0    6.30    1.10
  10  13   0    5.80    1.50
 -10  13   0    9.70    1.70
 -11 -13   0    0.10    1.70
  11 -13   0    2.80    1.10
 -11 -13   0    4.70    1.60
  11 -13   0    5.70    2.00
 -11  13   0    1.20    1.80
  11  13   0    4.80    1.60
 -12 -13   0    0.20    2.00
  12 -13   0    1.40    2.00
  12 -13   0    3.60    2.30
 -12 -13   0    2.00    1.80
  12  13   0    6.20    1.80
 -12  13   0    1.30    1.80
  13 -13   0    6.20    3.10
 -13 -13   0    3.50    2.40
  13  13   0    4.00    2.00
 -13  13   0    3.70    2.60
  14 -13   0    2.10    4.10
 -14 -13   0   -2.30    2.80
  14  13   0    0.70    2.40
 -14  13   0    2.40    2.60
   0 -14   0   19.10    1.20
   0 -14   0   18.50    1.00
   0 -14   0   18.70    1.10
   0  14   0   17.80    1.00
   0  14   0   19.00    1.20
   0  14   0   18.90    1.10
   0  14   0   18.00    1.10
  -1 -14   0    0.40    0.40
  -1 -14   0    0.40    0.40
  -1 -14   0    0.30    0.40
   1 -14   0   -0.20    0.40
   1 -14   0    0.30    0.40
   1 -14   0    0.40    0.30
   1  14   0    0.60    0.40
  -1  14   0    0.20    0.30
  -1  14   0    0.00    0.40
   1  14   0   -0.10    0.40
  -1  14   0    0.10    0.30
   1  14   0   -0.30    0.30
   1  14   0    0.10    0.40
  -2 -14   0   14.50    1.00
   2 -14   0   14.60    0.80
  -2 -14   0   15.10    1.10
   2 -14   0   16.00    1.10
   2 -14   0   15.10    1.10
  -2 -14   0   14.60    1.00
  -2  14   0   13.40    1.10
  -2  14   0   13.30    1.00
   2  14   0   15.10    1.10
   2  14   0   14.40    1.00
   2  14   0   14.70    1.10
  -2  14   0   15.70    0.90
   3 -14   0   33.80    1.90
  -3 -14   0   35.00    1.90
   3 -14   0   34.10    1.60
  -3 -14   0   34.50    1.90
   3 -14   0   35.80    1.60
   3 -14   0   33.70    2.00
  -3 -14   0   34.60    1.90
   3  14   0   33.40    1.90
  -3  14   0   35.80    1.90
   3  14   0   36.00    2.00
   3  14   0   39.30    1.90
  -3  14   0   34.60    1.60
  -3  14   0   36.80    2.00
   4 -14   0    4.60    0.90
  -4 -14   0    5.60    0.80
   4 -14   0    4.80    0.60
  -4 -14   0    4.60    0.90
   4 -14   0    4.60    0.60
  -4 -14   0    4.40    0.80
   4  14   0    5.70    0.90
  -4  14   0    4.50    0.70
  -4  14   0    4.40    0.90
   4  14   0    5.10    0.80
   4  14   0    4.70    0.70
  -5 -14   0   17.90    1.80
   5 -14   0   17.00    1.10
  -5 -14   0   17.80    1.60
   5 -14   0   17.90    1.20
  -5 -14   0   17.10    1.40
   5 -14   0   13.50    1.30
   5  14   0   14.00    1.50
  -5  14   0   16.70    1.50
  -5  14   0   14.50    1.30
   5  14   0   18.00    1.50
   5  14   0   16.80    1.40
   6 -14   0   78.99    3.20
  -6 -14   0   71.39    3.80
  -6 -14   0   64.29    3.60
   6 -14   0   75.39    3.40
   6 -14   0   72.59    3.70
  -6  14   0   82.09    3.40
   6  14   0   73.79    3.70
   6  14   0   68.49    3.50
  -6  14   0   67.49    3.60
   6  14   0   71.99    3.50
  -7 -14   0    9.20    1.30
   7 -14   0    8.60    1.40
   7 -14   0    8.70    1.00
  -7 -14   0    7.00    1.20
  -7 -14   0    8.00    1.60
   7 -14   0    8.10    1.20
  -7  14   0    8.80    1.20
  -7  14   0    7.90    1.20
   7  14   0    7.20    1.10
  -8 -14   0   12.00    1.60
   8 -14   0   10.70    1.60
   8 -14   0   11.20    1.70
  -8 -14   0    8.90    1.50
   8 -14   0   10.90    1.20
  -8  14   0    9.90    1.50
  -8  14   0    9.20    1.40
   8  14   0    8.90    1.50
   9 -14   0   15.30    2.10
   9 -14   0   15.20    1.40
  -9 -14   0   20.80    2.00
   9 -14   0   20.20    2.40
  -9 -14   0   13.90    1.90
  -9  14   0   15.50    1.80
   9  14   0   19.00    1.80
  -9  14   0   15.40    1.90
  10 -14   0    3.70    1.80
 -10 -14   0    3.80    1.30
  10 -14   0    3.60    1.00
 -10 -14   0    2.20    1.50
 -10  14   0    3.90    1.40
  10  14   0    2.90    1.40
 -11 -14   0    0.40    1.80
 -11 -14   0    2.80    1.50
  11 -14   0    3.50    1.10
  11 -14   0    2.70    2.00
  11  14   0    3.50    1.90
 -11  14   0    4.30    1.70
 -12 -14   0   -2.60    1.60
  12 -14   0    1.60    2.20
  12 -14   0    1.30    1.60
 -12 -14   0    0.50    1.90
 -12  14   0   -0.30    1.80
  12  14   0    0.10    1.50
  13 -14   0   -1.00    2.70
 -13 -14   0   -2.10    2.40
 -13  14   0   -1.70    2.40
  13  14   0    0.80    2.30
  14 -14   0    3.00    3.80
 -14 -14   0   -1.50    3.30
 -14  14   0    2.80    2.70
  14  14   0    2.30    2.60
   0 -15   0    0.00    0.30
   0 -15   0   -0.30    0.40
   0 -15   0    0.00    0.30
   0  15   0   -0.60    0.30
   0  15   0    0.10    0.50
   0  15   0   -0.10    0.40
   0  15   0    0.00    0.30
  -1 -15   0   17.80    1.10
  -1 -15   0   17.30    1.10
   1 -15   0   16.20    1.20
   1 -15   0   17.90    1.20
   1 -15   0   18.50    1.00
  -1 -15   0   18.20    1.10
   1  15   0   16.20    1.00
   1  15   0   16.90    1.10
  -1  15   0   17.30    1.00
   1  15   0   16.20    1.20
  -1  15   0   18.20    1.20
  -1  15   0   16.70    1.10
   1  15   0   16.70    1.20
   2 -15   0   30.90    1.80
  -2 -15   0   34.50    1.80
  -2 -15   0   33.40    1.70
   2 -15   0   34.70    1.80
  -2 -15   0   32.90    1.70
   2 -15   0   33.20    1.50
  -2  15   0   31.40    1.60
   2  15   0   32.90    1.80
   2  15   0   32.90    1.70
  -2  15   0   33.70    1.80
  -2  15   0   31.70    1.70
   2  15   0   32.40    1.80
  -3 -15   0    4.70    0.70
   3 -15   0    3.80    0.50
  -3 -15   0    4.40    0.70
   3 -15   0    3.90    0.50
   3 -15   0    3.10    0.70
   3 -15   0    4.50    0.80
  -3 -15   0    4.80    0.70
   3  15   0    4.80    0.80
  -3  15   0    3.70    0.60
   3  15   0    2.90    0.60
  -3  15   0    4.00    0.50
  -3  15   0    3.60    0.70
   3  15   0    3.50    0.70
   4 -15   0   37.30    2.20
  -4 -15   0   41.30    2.30
  -4 -15   0   40.20    2.20
   4 -15   0   41.70    1.80
  -4 -15   0   41.00    2.20
   4 -15   0   35.90    2.30
   4 -15   0   39.10    1.90
   4  15   0   43.50    2.30
  -4  15   0   43.40    2.30
   4  15   0   37.60    2.10
  -4  15   0   38.30    2.20
   4  15   0   41.00    2.10
  -5 -15   0    9.30    1.40
  -5 -15   0    8.40    1.20
  -5 -15   0    7.60    1.00
   5 -15   0   12.00    1.00
   5 -15   0    9.30    0.80
   5 -15   0   10.80    1.20
   5  15   0    9.40    1.10
  -5  15   0    8.50    1.00
   5  15   0   10.70    1.20
   5  15   0    8.10    1.20
  -5  15   0    9.90    1.30
  -6 -15   0   22.50    1.80
   6 -15   0   25.60    1.70
   6 -15   0   22.00    1.90
  -6 -15   0   24.10    2.20
   6 -15   0   27.50    1.40
  -6 -15   0   22.50    1.70
   6  15   0   25.10    1.80
   6  15   0   24.70    2.10
   6  15   0   24.40    1.70
  -6  15   0   24.20    1.60
  -6  15   0   20.90    1.60
  -7 -15   0   -1.10    1.40
   7 -15   0   -0.60    0.80
   7 -15   0   -0.80    0.90
   7 -15   0    0.60    0.60
  -7 -15   0   -0.60    0.90
  -7 -15   0   -1.70    0.80
   7  15   0    0.10    0.80
  -7  15   0    0.90    0.90
  -7  15   0    0.00    0.70
   8 -15   0    2.90    1.30
   8 -15   0    5.20    0.90
  -8 -15   0    4.80    1.30
  -8 -15   0    1.60    1.00
   8 -15   0    3.60    1.40
   8  15   0    4.40    1.00
  -8  15   0    2.30    1.00
  -8  15   0    4.50    1.30
   9 -15   0    8.10    1.10
  -9 -15   0    7.70    1.40
   9 -15   0    9.20    1.80
   9 -15   0   11.30    1.90
  -9 -15   0   11.30    1.70
  -9  15   0    9.30    1.80
   9  15   0   11.30    1.60
  -9  15   0   11.80    1.70
 -10 -15   0    2.70    1.60
  10 -15   0   -1.40    1.60
  10 -15   0    1.10    0.90
 -10 -15   0    1.30    1.30
  10  15   0    1.40    1.40
 -10  15   0    1.90    1.20
  11 -15   0   -1.10    1.90
 -11 -15   0    1.60    1.60
 -11 -15   0    4.50    1.90
  11 -15   0    0.10    1.10
 -11  15   0    1.40    1.50
  12 -15   0   -1.40    2.70
 -12 -15   0    2.40    1.90
 -12 -15   0   -0.50    2.10
 -12  15   0    1.30    2.10
  12  15   0   -0.20    1.60
 -13 -15   0    2.50    2.90
  13 -15   0    9.40    3.50
 -13  15   0    4.50    2.70
  13  15   0    6.30    2.50
 -14 -15   0   -3.30    3.00
  14 -15   0    0.90    3.70
 -14  15   0    1.00    2.70
  14  15   0    1.30    2.70
   0 -16   0    0.40    0.40
   0 -16   0    0.10    0.50
   0 -16   0    0.70    0.40
   0  16   0    0.70    0.40
   0  16   0    0.40    0.30
   0  16   0    0.30    0.50
   0  16   0    0.30    0.40
  -1 -16   0   15.80    1.10
   1 -16   0   14.80    1.10
  -1 -16   0   15.90    1.10
  -1 -16   0   16.10    1.10
   1 -16   0   15.50    1.10
   1 -16   0   15.10    0.90
   1  16   0   14.70    1.00
   1  16   0   14.50    1.00
   1  16   0   15.50    1.10
   1  16   0   13.40    1.10
  -1  16   0   14.90    0.90
  -1  16   0   14.10    1.00
  -1  16   0   14.40    1.10
   2 -16   0    0.30    0.40
  -2 -16   0    0.00    0.50
   2 -16   0    0.20    0.50
  -2 -16   0    0.10    0.40
  -2 -16   0    0.60    0.60
   2 -16   0    0.20    0.30
  -2  16   0    0.10    0.50
   2  16   0   -0.10    0.50
  -2  16   0    0.30    0.60
   2  16   0   -0.10    0.40
  -2  16   0    0.30    0.30
   2  16   0   -0.40    0.50
   3 -16   0   13.10    1.10
  -3 -16   0   11.20    1.10
   3 -16   0   10.50    1.20
  -3 -16   0    9.20    1.00
   3 -16   0   11.10    0.80
  -3 -16   0   11.90    1.20
   3 -16   0   10.20    0.80
  -3  16   0   10.30    1.10
  -3  16   0    9.60    0.80
   3  16   0   10.20    1.20
  -3  16   0   11.30    1.00
   3  16   0   12.20    1.10
   4 -16   0    0.20    0.40
  -4 -16   0    0.90    0.70
  -4 -16   0    0.90    0.60
   4 -16   0    1.50    0.90
  -4 -16   0    0.30    0.70
   4 -16   0    0.60    0.40
   4 -16   0    0.30    0.50
   4  16   0   -0.10    0.70
   4  16   0    1.50    0.50
  -4  16   0    0.40    0.50
  -4  16   0    0.40    0.70
   4  16   0   -0.70    0.60
   5 -16   0    7.30    0.80
   5 -16   0    7.30    0.90
  -5 -16   0    7.10    1.00
   5 -16   0    7.90    1.20
  -5 -16   0    8.60    1.20
  -5 -16   0   10.10    1.40
  -5  16   0    8.30    1.10
   5  16   0    8.20    1.00
   5  16   0    7.90    1.10
   5  16   0    9.00    1.30
   6 -16   0   12.90    1.40
   6 -16   0   13.20    1.00
  -6 -16   0   11.10    1.40
  -6 -16   0   14.40    1.70
   6 -16   0   15.00    1.40
  -6 -16   0   12.60    1.30
   6  16   0   15.10    1.50
   6  16   0   14.50    1.80
   6  16   0   12.80    1.40
  -6  16   0   13.50    1.30
   7 -16   0   -0.80    1.00
   7 -16   0    0.50    0.60
  -7 -16   0   -0.70    0.80
  -7 -16   0    0.60    1.00
   7 -16   0    1.60    1.00
  -7 -16   0   -1.30    1.60
  -7  16   0    0.00    0.70
  -7  16   0   -0.50    0.90
   7  16   0    0.60    0.70
  -8 -16   0    1.00    0.90
   8 -16   0    2.80    0.80
   8 -16   0    2.30    1.40
   8 -16   0    3.20    1.30
  -8 -16   0    2.00    1.10
  -8  16   0    3.40    1.30
  -8  16   0    1.30    1.00
   8  16   0    1.60    1.10
   9 -16   0   22.70    2.70
  -9 -16   0   20.10    2.40
   9 -16   0   29.70    2.70
  -9 -16   0   18.90    2.10
   9 -16   0   22.00    1.60
   9  16   0   23.30    2.30
  -9  16   0   22.30    2.10
  -9  16   0   26.80    2.60
 -10 -16   0    0.70    1.20
  10 -16   0    2.70    1.00
  10 -16   0    1.50    1.80
 -10 -16   0    1.20    1.60
  10  16   0    0.30    1.40
 -10  16   0    1.50    1.40
 -11 -16   0   -1.50    1.50
  11 -16   0    0.80    1.10
 -11 -16   0   -2.70    1.70
  11 -16   0   -3.10    2.20
  11  16   0    1.60    1.60
 -11  16   0    0.60    1.70
 -12 -16   0    4.60    1.90
 -12 -16   0    8.10    2.50
  12 -16   0    8.00    2.70
  12  16   0    8.60    2.10
 -12  16   0    8.50    2.40
  13 -16   0    1.70    3.40
 -13 -16   0   -3.40    2.40
 -13  16   0    0.10    2.20
  13  16   0    1.00    2.10
 -14 -16   0    4.80    3.20
  14 -16   0    4.10    4.30
 -14  16   0    5.80    3.30
  14  16   0    7.50    2.70
   0 -17   0   -0.20    0.40
   0 -17   0   -0.20    0.40
   0 -17   0    0.80    0.50
   0  17   0   -0.20    0.40
   0  17   0    0.70    0.60
   0  17   0    0.50    0.40
   0  17   0   -0.10    0.40
   1 -17   0    1.00    0.40
   1 -17   0    0.60    0.50
  -1 -17   0    1.70    0.50
  -1 -17   0    1.70    0.50
  -1 -17   0    1.10    0.50
   1 -17   0    0.90    0.40
   1  17   0    0.70    0.50
  -1  17   0    1.20    0.50
  -1  17   0    1.50    0.40
  -1  17   0    1.40    0.40
   1  17   0    1.50    0.60
   1  17   0    1.00    0.40
   1  17   0    0.60    0.50
  -2 -17   0    3.90    0.70
   2 -17   0    5.10    0.80
  -2 -17   0    5.30    0.80
   2 -17   0    5.20    0.80
   2 -17   0    5.40    0.60
  -2 -17   0    5.30    0.80
   2  17   0    4.40    0.70
  -2  17   0    5.30    0.80
  -2  17   0    6.20    0.80
  -2  17   0    5.40    0.60
   2  17   0    5.50    0.90
   2  17   0    4.70    0.70
   3 -17   0   47.70    2.20
   3 -17   0   44.80    2.70
  -3 -17   0   51.09    2.50
   3 -17   0   50.59    2.60
  -3 -17   0   50.19    2.50
  -3 -17   0   49.80    2.50
   3 -17   0   48.60    2.10
  -3  17   0   49.50    2.50
  -3  17   0   46.90    2.20
   3  17   0   43.80    2.40
   3  17   0   49.90    2.50
  -3  17   0   48.50    2.60
   3  17   0   51.59    2.60
   4 -17   0    2.30    0.50
   4 -17   0    1.50    0.60
  -4 -17   0    1.60    0.70
   4 -17   0    0.80    0.50
  -4 -17   0    1.30    0.80
   4 -17   0    0.80    0.90
   4  17   0    1.90    0.80
  -4  17   0    2.80    0.70
   4  17   0    1.20    0.50
   4  17   0    1.90    0.80
  -4  17   0    1.70    0.90
  -5 -17   0   98.59    4.60
   5 -17   0   88.69    4.40
   5 -17   0   98.29    3.90
  -5 -17   0   96.79    4.70
  -5 -17   0   99.09    4.50
   5 -17   0   96.19    4.00
   5  17   0   95.99    4.50
   5  17   0   99.79    4.30
  -5  17   0   87.39    4.30
   5  17   0   85.59    4.30
   6 -17   0    1.40    0.50
  -6 -17   0    0.70    1.30
  -6 -17   0    0.10    0.70
   6 -17   0    2.00    0.90
   6 -17   0    0.90    0.70
  -6 -17   0    0.10    0.80
  -6  17   0    1.30    0.70
   6  17   0   -0.70    1.10
   6  17   0    0.50    0.90
   6  17   0    1.40    0.80
  -7 -17   0    2.00    0.80
   7 -17   0    2.50    1.00
  -7 -17   0    0.60    0.90
   7 -17   0    2.20    1.00
   7 -17   0    3.40    0.70
  -7  17   0    2.50    0.80
   7  17   0    2.10    1.00
   8 -17   0   21.70    2.20
   8 -17   0   16.20    2.10
  -8 -17   0   15.50    2.00
  -8 -17   0   16.60    1.90
   8 -17   0   18.40    1.40
   8  17   0   17.50    1.70
  -8  17   0   16.80    1.70
  -8  17   0   14.90    1.60
   9 -17   0    1.50    1.50
  -9 -17   0   -1.60    1.20
   9 -17   0    0.40    0.70
   9 -17   0    1.20    1.70
  -9 -17   0   -1.20    1.10
   9  17   0    2.00    1.20
  -9  17   0   -0.70    1.00
  -9  17   0    1.70    1.50
 -10 -17   0    9.00    1.60
  10 -17   0    9.00    2.10
 -10 -17   0    7.60    1.80
  10 -17   0    7.70    1.10
 -10  17   0    8.00    1.80
  10  17   0    9.50    1.70
 -11 -17   0   13.40    2.00
 -11 -17   0   14.00    2.40
  11 -17   0   16.10    2.80
  11 -17   0   14.30    1.80
 -11  17   0   18.20    2.50
  11  17   0   23.10    2.70
  12 -17   0    2.30    2.80
 -12 -17   0   -3.80    1.80
 -12 -17   0   -0.10    2.10
  12  17   0    0.90    2.00
 -12  17   0    5.70    2.10
  13 -17   0    1.00    3.40
 -13 -17   0    3.40    2.50
 -13  17   0    1.20    2.20
  13  17   0    0.90    2.20
 -14 -17   0   -1.00    3.20
  14 -17   0   -3.60    3.80
 -14  17   0    0.60    3.30
  14  17   0    1.20    2.30
   0 -18   0    4.00    0.70
   0 -18   0    3.00    0.70
   0 -18   0    2.40    0.50
   0  18   0    2.90    0.50
   0  18   0    2.50    0.60
   0  18   0    3.60    0.70
   0  18   0    2.90    0.70
  -1 -18   0   86.49    3.70
  -1 -18   0   84.99    3.80
   1 -18   0   87.19    3.80
   1 -18   0   87.79    3.60
   1 -18   0   86.89    3.80
  -1 -18   0   84.59    3.70
  -1  18   0   83.49    3.80
  -1  18   0   79.69    3.70
   1  18   0   83.49    3.70
   1  18   0   86.49    3.80
   1  18   0   87.19    3.70
  -1  18   0   86.19    3.60
   1  18   0   89.79    3.90
  -2 -18   0   13.90    1.20
   2 -18   0   16.00    1.40
   2 -18   0   15.60    1.00
   2 -18   0   14.00    1.30
  -2 -18   0   18.30    1.20
  -2 -18   0   17.60    1.30
  -2  18   0   14.50    1.10
  -2  18   0   14.50    1.00
   2  18   0   15.30    1.30
  -2  18   0   14.10    1.20
   2  18   0   14.70    1.20
   2  18   0   15.60    1.10
  -3 -18   0  163.58    6.70
   3 -18   0  165.08    6.70
   3 -18   0  145.09    6.70
  -3 -18   0  168.38    6.70
   3 -18   0  166.38    6.30
  -3 -18   0  167.48    6.70
  -3  18   0  158.98    6.30
   3  18   0  166.48    6.80
   3  18   0  147.99    6.60
   3  18   0  168.78    6.60
  -3  18   0  139.59    6.80
  -4 -18   0   23.00    1.60
  -4 -18   0   21.80    1.70
   4 -18   0   20.80    1.60
   4 -18   0   21.80    1.20
   4 -18   0   23.40    1.30
   4  18   0   23.00    1.60
  -4  18   0   19.40    1.50
  -4  18   0   25.00    2.10
   4  18   0   21.40    1.50
   4  18   0   21.70    1.70
   5 -18   0   31.10    2.10
  -5 -18   0   27.00    2.00
  -5 -18   0   29.40    2.10
   5 -18   0   30.60    2.00
   5 -18   0   31.50    1.60
   5  18   0   27.90    1.90
   5  18   0   32.90    2.00
  -5  18   0   29.70    2.00
   5  18   0   29.50    2.10
  -6 -18   0   38.00    3.00
  -6 -18   0   43.10    2.40
   6 -18   0   42.80    2.00
   6 -18   0   43.80    2.20
   6 -18   0   36.30    2.60
  -6 -18   0   45.10    2.60
   6  18   0   41.70    2.50
   6  18   0   43.90    2.50
  -6  18   0   39.60    2.50
   6  18   0   36.40    2.70
   7 -18   0   17.70    1.30
   7 -18   0   19.50    2.00
  -7 -18   0   19.40    1.90
   7 -18   0   16.50    1.70
  -7 -18   0   17.60    1.70
   7  18   0   17.90    1.70
  -7  18   0   15.60    1.80
   8 -18   0   10.70    1.50
   8 -18   0    7.90    1.60
  -8 -18   0    7.40    1.30
   8 -18   0    8.70    1.10
  -8 -18   0    8.80    1.60
  -8  18   0    7.80    1.30
   8  18   0    7.60    1.30
   9 -18   0    1.30    1.70
  -9 -18   0    0.40    1.20
  -9 -18   0    0.90    1.30
   9 -18   0    0.80    1.30
   9  18   0    2.20    1.10
  -9  18   0    2.10    1.10
  -9  18   0    0.40    1.40
  10 -18   0    3.40    1.00
  10 -18   0    2.10    1.70
 -10 -18   0    0.10    1.30
 -10 -18   0    2.90    1.70
  10  18   0    4.70    1.40
  11 -18   0    1.20    1.10
 -11 -18   0   -3.90    1.50
 -11 -18   0    0.70    1.90
  11 -18   0   -1.20    2.20
 -11  18   0    3.60    1.80
  11  18   0    0.90    1.70
 -12 -18   0   -0.50    1.80
 -12 -18   0   -1.60    2.10
 -12  18   0    2.80    2.10
  12  18   0   -0.60    1.90
  13 -18   0   -1.30    2.90
 -13 -18   0    3.00    2.60
  13  18   0    0.00    2.00
 -13  18   0    6.20    2.30
  14 -18   0   -1.70    4.10
 -14 -18   0   -4.60    3.10
  14  18   0    3.80    2.90
 -14  18   0    1.60    3.20
   0 -19   0    0.10    0.60
   0 -19   0   -0.60    0.40
   0 -19   0    0.30    0.50
   0  19   0    0.60    0.70
   0  19   0    0.20    0.40
   0  19   0    0.40    0.50
   0  19   0    0.00    0.50
   1 -19   0    1.70    0.50
  -1 -19   0    1.40    0.50
  -1 -19   0    2.00    0.60
  -1 -19   0    0.70    0.50
   1 -19   0    1.20    0.50
   1 -19   0    1.20    0.70
   1  19   0    1.90    0.60
  -1  19   0    1.60    0.50
  -1  19   0    1.40    0.50
   1  19   0    1.10    0.50
   1  19   0    1.50    0.70
  -1  19   0    1.20    0.70
   1  19   0    2.00    0.70
  -2 -19   0    1.20    0.50
   2 -19   0    1.50    0.50
   2 -19   0    1.30    0.70
   2 -19   0    2.20    0.60
  -2 -19   0    1.60    0.70
  -2 -19   0    2.30    0.70
  -2  19   0    1.20    0.60
   2  19   0    1.00    0.70
   2  19   0    0.60    0.70
   2  19   0    1.30    0.60
  -2  19   0    1.40    0.50
  -2  19   0    1.00    0.60
   2  19   0    1.10    0.50
  -3 -19   0   -0.30    0.70
   3 -19   0    0.80    0.90
   3 -19   0    0.30    0.40
   3 -19   0    1.00    0.60
  -3 -19   0    1.60    0.80
  -3 -19   0    0.40    0.60
  -3  19   0    0.90    0.70
   3  19   0   -0.60    0.70
   3  19   0    0.00    0.50
  -3  19   0    0.00    0.40
   3  19   0    0.60    0.80
  -3  19   0   -0.40    0.40
  -4 -19   0   10.10    1.30
   4 -19   0   12.20    0.90
   4 -19   0   10.90    0.90
   4 -19   0   10.90    1.10
  -4 -19   0   12.90    1.40
  -4  19   0   10.00    1.00
   4  19   0   13.10    1.50
   4  19   0   10.40    1.10
   4  19   0   12.80    1.30
  -5 -19   0    3.60    0.70
   5 -19   0    1.60    0.60
  -5 -19   0    3.00    1.00
   5 -19   0    2.80    0.60
   5 -19   0    2.50    0.80
   5  19   0    3.20    1.20
   5  19   0    3.20    0.80
  -5  19   0    1.30    0.80
   5  19   0    4.20    1.00
  -6 -19   0    9.00    1.30
  -6 -19   0   10.90    1.80
   6 -19   0    8.20    1.20
   6 -19   0    8.70    0.90
  -6 -19   0    7.70    1.20
   6 -19   0    9.80    1.20
   6  19   0    8.30    1.50
   6  19   0    8.40    1.30
  -6  19   0    9.00    1.30
   6  19   0   11.50    1.40
   7 -19   0   14.10    1.20
   7 -19   0   14.20    1.80
   7 -19   0   14.70    1.50
  -7 -19   0   13.60    1.50
  -7 -19   0   13.40    1.60
   7  19   0   16.10    1.60
  -7  19   0   12.30    1.60
   8 -19   0    0.40    0.80
  -8 -19   0    0.80    1.00
   8 -19   0   -0.20    1.10
  -8 -19   0    2.80    1.20
   8 -19   0    0.60    1.20
   8  19   0    0.30    1.00
  -8  19   0   -0.40    0.90
   9 -19   0    1.20    1.50
  -9 -19   0    0.80    1.20
  -9 -19   0    1.00    1.50
   9 -19   0    0.90    1.00
  -9  19   0    0.90    1.10
   9  19   0    0.80    1.10
 -10 -19   0    0.70    1.40
  10 -19   0    1.20    1.80
 -10 -19   0   -1.20    1.60
  10 -19   0    0.20    0.90
  10  19   0    3.70    1.40
  11 -19   0   -0.70    2.20
 -11 -19   0   -2.60    1.90
 -11 -19   0   -0.80    1.60
  11  19   0   -1.20    1.80
 -11  19   0    2.40    1.90
  12 -19   0   -3.20    2.70
 -12 -19   0   -1.30    2.10
 -12 -19   0    2.70    2.10
 -12  19   0    3.70    2.30
  12  19   0    0.20    1.90
  13 -19   0   -1.80    3.30
 -13 -19   0   -3.10    2.70
 -13  19   0    5.80    2.50
  13  19   0    2.60    2.50
 -14 -19   0    6.60    3.40
  14 -19   0    1.60    4.00
 -14  19   0    1.90    2.80
  14  19   0    4.60    2.80
   0 -20   0    7.50    1.00
   0 -20   0    8.00    1.00
   0 -20   0    8.40    0.90
   0  20   0    8.40    1.10
   0  20   0    9.80    1.10
   0  20   0    7.00    0.90
   0  20   0    8.30    0.90
  -1 -20   0    1.30    0.60
   1 -20   0    1.20    0.60
   1 -20   0    0.60    0.40
  -1 -20   0   -0.10    0.50
   1 -20   0    0.40    0.70
  -1 -20   0    0.40    0.60
   1  20   0    0.00    0.60
  -1  20   0    0.20    0.40
   1  20   0   -0.30    0.50
  -1  20   0    0.10    0.60
  -1  20   0    1.00    0.50
  -1  20   0   -0.30    0.70
   1  20   0    1.50    0.70
   1  20   0    0.70    0.50
   2 -20   0   53.29    2.30
  -2 -20   0   48.70    2.50
  -2 -20   0   51.39    2.60
  -2 -20   0   49.99    2.50
   2 -20   0   48.50    2.60
   2 -20   0   48.40    2.60
  -2  20   0   52.69    2.70
   2  20   0   52.69    2.70
   2  20   0   52.19    2.60
  -2  20   0   50.39    2.30
  -2  20   0   45.30    2.50
   2  20   0   50.19    2.50
   3 -20   0    5.10    1.00
  -3 -20   0    6.30    1.00
  -3 -20   0    5.10    1.00
  -3 -20   0    4.60    1.00
   3 -20   0    5.30    0.60
   3 -20   0    5.00    0.90
   3  20   0    5.60    0.90
  -3  20   0    4.50    1.00
  -3  20   0    3.80    0.70
   3  20   0    6.70    1.10
   3  20   0    4.70    0.80
  -3  20   0    5.20    0.70
   4 -20   0   15.40    1.50
  -4 -20   0   16.80    1.60
  -4 -20   0   15.00    1.30
   4 -20   0   15.20    1.00
   4 -20   0   16.20    1.10
   4  20   0   16.70    1.70
   4  20   0   16.10    1.50
  -4  20   0   14.30    1.20
   4  20   0   17.00    1.30
   5 -20   0   -0.10    0.50
   5 -20   0    0.00    0.70
  -5 -20   0    0.10    0.70
  -5 -20   0    0.60    1.00
   5 -20   0    0.30    0.60
   5  20   0    0.00    0.70
  -5  20   0   -0.40    0.60
   5  20   0   -0.20    0.90
   5  20   0    1.40    1.10
   6 -20   0    4.90    1.10
  -6 -20   0    4.30    1.20
   6 -20   0    5.60    0.70
  -6 -20   0    6.10    1.00
   6 -20   0    5.20    0.90
  -6  20   0    5.40    1.00
   6  20   0    3.60    0.90
   6  20   0    6.30    1.30
   7 -20   0    0.70    0.60
  -7 -20   0    0.50    0.90
  -7 -20   0   -0.40    1.00
   7 -20   0    0.30    0.90
   7 -20   0    0.80    1.10
   7  20   0    0.30    0.80
  -7  20   0   -0.30    0.90
  -8 -20   0    1.50    1.00
   8 -20   0    1.80    1.20
   8 -20   0    1.10    0.70
  -8 -20   0   -0.90    1.30
   8 -20   0    1.00    1.20
  -8  20   0    0.70    0.90
   8  20   0    1.10    1.10
  -9 -20   0    4.60    1.40
   9 -20   0    5.30    1.00
   9 -20   0    8.30    1.90
  -9 -20   0   10.60    1.70
   9  20   0    9.10    1.70
  -9  20   0    4.50    1.50
  10 -20   0    1.00    0.90
  10 -20   0    0.90    1.70
 -10 -20   0    0.20    1.40
 -10 -20   0    1.60    1.70
 -10  20   0    2.00    1.30
  10  20   0    2.10    1.70
 -11 -20   0    1.70    1.90
  11 -20   0    3.00    2.20
 -11 -20   0    1.20    1.60
  11  20   0    0.90    1.90
 -11  20   0    1.20    1.80
 -12 -20   0    2.40    2.40
 -12 -20   0    1.20    2.00
  12 -20   0    1.90    2.90
 -12  20   0    7.30    2.40
  12  20   0   -0.10    2.10
  13 -20   0   -6.00    3.10
 -13 -20   0    2.60    2.80
 -13  20   0   -0.10    2.30
  13  20   0    3.00    2.50
   0 -21   0    0.60    0.60
   0 -21   0    0.50    0.70
   0 -21   0   -0.10    0.50
   0  21   0    0.20    0.80
   0  21   0    0.40    0.70
   0  21   0   -0.30    0.50
   0  21   0    0.40    0.50
   1 -21   0    1.10    0.80
   1 -21   0    0.30    0.40
   1 -21   0    0.70    0.40
  -1 -21   0    0.10    0.50
  -1 -21   0    0.00    0.60
   1  21   0    0.70    0.60
   1  21   0    0.40    0.70
  -1  21   0    0.60    0.50
  -1  21   0    0.80    0.50
  -1  21   0    0.20    0.60
   1  21   0    0.30    0.50
   1  21   0    1.00    0.80
  -1  21   0    0.30    0.70
   2 -21   0    1.40    0.50
   2 -21   0    1.80    0.60
  -2 -21   0    1.10    0.80
   2 -21   0    1.80    0.90
  -2 -21   0    1.80    0.70
   2  21   0    1.70    0.90
  -2  21   0    1.80    0.70
   2  21   0    1.30    0.50
  -2  21   0    2.20    0.60
   2  21   0    1.30    0.80
  -2  21   0    2.50    0.90
   2  21   0    1.30    0.70
   3 -21   0   35.20    2.20
   3 -21   0   31.90    2.20
  -3 -21   0   32.10    2.00
  -3 -21   0   38.70    2.40
  -3 -21   0   38.60    2.20
   3 -21   0   40.70    1.80
  -3  21   0   35.80    1.80
  -3  21   0   33.50    2.00
   3  21   0   33.00    2.00
   3  21   0   35.70    2.30
   3  21   0   39.30    2.20
  -4 -21   0   80.89    3.90
   4 -21   0   86.19    3.50
  -4 -21   0   81.19    3.90
   4 -21   0   77.89    4.00
   4 -21   0   85.09    3.50
   4  21   0   85.29    4.10
  -4  21   0   80.09    3.90
  -4  21   0   81.99    3.50
   4  21   0   78.09    3.90
   4  21   0   86.59    3.90
  -5 -21   0    1.30    1.00
   5 -21   0   -0.50    0.50
  -5 -21   0   -0.10    0.70
   5 -21   0    0.80    0.60
   5 -21   0   -1.40    0.80
   5  21   0   -0.80    1.00
  -5  21   0    0.50    0.70
   5  21   0    2.30    1.20
   5  21   0    1.70    0.70
  -6 -21   0    5.00    1.00
  -6 -21   0    7.00    1.20
   6 -21   0    5.50    0.80
   6 -21   0    3.00    0.80
   6 -21   0    5.70    1.20
   6  21   0    5.40    1.00
  -6  21   0    4.90    1.00
   6  21   0    4.50    1.20
   7 -21   0   19.70    1.80
   7 -21   0   20.40    2.10
  -7 -21   0   19.30    2.10
  -7 -21   0   24.00    1.90
   7 -21   0   21.20    1.40
  -7  21   0   20.20    1.90
   7  21   0   21.70    2.00
  -8 -21   0    8.20    1.60
  -8 -21   0   11.10    1.50
   8 -21   0    9.60    1.40
   8 -21   0   10.00    1.20
   8 -21   0    8.40    1.60
  -8  21   0    9.40    1.40
   8  21   0   10.30    1.60
   9 -21   0    2.10    1.50
  -9 -21   0    1.70    1.40
   9 -21   0   -0.60    0.80
  -9 -21   0   -2.00    1.20
  -9  21   0    0.20    1.20
   9  21   0    3.30    1.30
  10 -21   0    0.40    0.90
 -10 -21   0    0.90    1.80
  10 -21   0    0.20    1.70
 -10 -21   0    0.20    1.40
 -10  21   0    1.20    1.30
 -11 -21   0    0.60    1.90
  11 -21   0    0.40    2.30
 -11 -21   0    0.60    2.10
 -11  21   0    3.10    1.90
  11  21   0    1.90    1.90
  12 -21   0   -0.50    2.70
 -12 -21   0    3.20    2.60
 -12 -21   0   -2.80    2.00
 -12  21   0    3.80    2.30
  12  21   0    0.00    2.00
  13 -21   0   -0.60    3.70
 -13 -21   0   -1.00    3.00
  13  21   0    5.50    2.50
 -13  21   0   -2.20    2.60
   0 -22   0   -0.60    0.50
   0 -22   0    0.50    0.50
   0 -22   0    1.00    0.80
   0  22   0    0.10    0.50
   0  22   0   -0.90    0.70
   0  22   0    0.30    0.70
   0  22   0    0.60    0.60
  -1 -22   0   -0.40    0.60
   1 -22   0   -1.40    0.70
   1 -22   0    0.20    0.40
  -1 -22   0   -0.40    0.50
   1 -22   0    0.10    0.50
   1  22   0   -0.30    0.60
   1  22   0    1.80    0.80
  -1  22   0    0.20    0.50
  -1  22   0    0.80    0.80
   1  22   0    0.60    0.60
   1  22   0    0.00    0.80
  -1  22   0    0.60    0.80
  -1  22   0   -0.20    0.50
  -2 -22   0   13.30    1.30
   2 -22   0   12.40    1.20
  -2 -22   0   14.00    1.30
   2 -22   0   14.00    1.00
   2 -22   0   14.40    1.50
  -2 -22   0   11.40    1.10
   2  22   0   14.00    1.40
  -2  22   0   14.80    1.10
   2  22   0   10.40    1.00
   2  22   0   13.20    1.20
   2  22   0   11.10    1.40
  -2  22   0   14.00    1.60
  -3 -22   0    1.30    0.50
   3 -22   0    0.30    0.50
   3 -22   0    1.10    0.90
   3 -22   0    0.90    0.70
  -3 -22   0    1.30    0.80
   3  22   0    2.10    0.80
   3  22   0    0.90    0.60
  -3  22   0    1.40    0.60
   3  22   0    1.50    1.00
  -3  22   0    1.90    0.50
  -4 -22   0   -0.40    0.60
   4 -22   0   -0.40    0.50
  -4 -22   0   -0.10    0.80
   4 -22   0   -0.90    0.60
   4 -22   0   -1.00    0.50
   4  22   0    1.50    0.90
  -4  22   0    0.20    0.50
   4  22   0   -0.40    0.60
   4  22   0   -0.80    1.00
  -4  22   0    0.00    0.60
   5 -22   0    3.40    0.60
  -5 -22   0    4.20    1.10
   5 -22   0    4.40    0.70
  -5 -22   0    4.00    0.90
   5 -22   0    2.50    1.00
   5  22   0    3.20    1.10
  -5  22   0    4.00    0.90
   5  22   0    2.80    0.80
   6 -22   0    0.60    0.60
  -6 -22   0   -0.30    0.80
   6 -22   0    1.80    1.00
  -6 -22   0    0.70    0.80
   6 -22   0    0.90    0.70
  -6  22   0    1.20    0.90
   6  22   0    0.60    1.20
   6  22   0    2.70    1.00
  -7 -22   0    0.60    1.10
   7 -22   0    2.80    0.90
   7 -22   0    2.00    0.70
   7 -22   0    1.90    1.10
  -7 -22   0    1.40    1.00
  -7  22   0    1.10    1.00
   7  22   0    2.30    0.90
  -8 -22   0    8.20    1.70
   8 -22   0    6.50    1.60
   8 -22   0   10.70    1.40
  -8 -22   0   12.30    1.60
   8 -22   0    9.60    1.00
  -8  22   0    7.70    1.30
   8  22   0   10.30    1.60
   9 -22   0    0.90    1.30
  -9 -22   0    1.50    1.20
   9 -22   0    1.80    0.80
  -9 -22   0    2.00    1.50
  -9  22   0   -0.70    1.20
   9  22   0    1.00    1.20
 -10 -22   0    4.30    1.70
 -10 -22   0    4.40    1.90
  10 -22   0    5.70    2.00
  10  22   0    4.30    1.80
 -10  22   0    4.50    1.50
 -11 -22   0    7.10    2.00
  11 -22   0   10.60    3.10
 -11 -22   0    7.20    2.20
  11  22   0    6.10    1.90
 -11  22   0   10.50    2.20
 -12 -22   0    0.70    2.50
  12 -22   0   -3.10    2.60
 -12 -22   0   -0.20    2.10
  12  22   0    1.70    2.20
 -12  22   0    3.50    2.50
 -13 -22   0    5.60    3.10
  13 -22   0   -0.50    3.60
  13  22   0    3.20    2.40
 -13  22   0    3.70    3.00
   0 -23   0    0.80    0.60
   0 -23   0    0.90    0.60
   0 -23   0    0.50    0.80
   0  23   0    1.70    0.90
   0  23   0    1.50    0.60
   0  23   0    1.30    0.60
   0  23   0    1.20    0.80
   1 -23   0    0.00    0.50
  -1 -23   0    1.50    0.60
  -1 -23   0   -0.10    0.60
   1 -23   0   -0.40    0.50
   1 -23   0    0.40    0.80
  -1  23   0    0.80    0.50
   1  23   0    0.40    0.50
  -1  23   0   -0.20    0.90
   1  23   0    0.60    0.90
   1  23   0    0.40    0.50
   1  23   0   -0.40    0.70
  -1  23   0    0.30    0.80
  -1  23   0    0.30    0.50
  -2 -23   0    1.70    0.60
   2 -23   0    1.50    0.70
   2 -23   0    2.00    0.50
  -2 -23   0    1.80    0.90
   2 -23   0    2.70    1.00
  -2 -23   0    1.60    0.80
  -2  23   0    1.90    0.60
   2  23   0    1.90    0.80
  -2  23   0    2.30    0.60
   2  23   0    2.00    0.60
   2  23   0    2.60    0.90
   2  23   0    1.10    1.00
  -3 -23   0   -1.40    0.70
  -3 -23   0   -0.90    0.50
   3 -23   0   -0.10    0.50
   3 -23   0   -0.70    0.60
   3  23   0    0.30    0.60
  -3  23   0    0.30    0.50
   3  23   0   -1.30    0.90
   3  23   0    0.80    0.90
  -3  23   0   -0.20    0.50
   4 -23   0    1.20    0.60
   4 -23   0    1.00    0.50
  -4 -23   0    0.40    0.90
   4 -23   0    1.30    0.70
  -4 -23   0    0.90    0.60
   4  23   0    2.10    0.80
  -4  23   0    1.30    0.70
   4  23   0    0.90    1.00
  -4  23   0    1.60    0.60
   4  23   0    0.10    1.10
   5 -23   0    4.20    0.80
  -5 -23   0    5.30    0.90
  -5 -23   0    4.00    1.40
   5 -23   0    3.10    0.90
   5 -23   0    3.90    0.70
   5  23   0    3.90    1.20
  -5  23   0    5.20    1.00
   5  23   0    4.30    0.90
  -6 -23   0    1.70    0.80
  -6 -23   0    0.40    0.90
   6 -23   0    1.30    0.60
   6 -23   0    1.10    1.00
   6 -23   0    0.60    0.70
   6  23   0   -0.80    0.70
   6  23   0    2.00    1.30
  -6  23   0    0.30    0.90
   7 -23   0    1.60    1.10
   7 -23   0    1.10    0.90
  -7 -23   0    3.40    1.00
   7 -23   0    3.00    0.70
  -7 -23   0    2.00    1.10
  -7  23   0    2.60    1.10
   7  23   0    1.50    1.10
  -8 -23   0    1.20    1.30
   8 -23   0    0.70    1.40
   8 -23   0    0.80    0.70
  -8 -23   0    0.50    1.10
   8 -23   0    1.00    1.10
  -8  23   0   -0.10    1.00
   8  23   0    0.00    1.00
  -9 -23   0    2.30    1.40
   9 -23   0   -1.10    1.60
   9 -23   0    0.40    0.80
  -9 -23   0   -1.40    1.60
  -9  23   0    0.80    1.20
   9  23   0   -0.30    1.30
 -10 -23   0   17.30    2.10
 -10 -23   0   15.90    2.60
  10 -23   0   18.20    2.60
 -10  23   0   19.50    2.60
  10  23   0   16.20    2.20
 -11 -23   0    1.00    1.80
 -11 -23   0   -3.50    1.90
 -11  23   0    4.20    1.90
  11  23   0   -0.20    1.50
 -12 -23   0   13.50    2.90
 -12 -23   0   16.80    2.90
  12 -23   0   12.40    3.30
  12  23   0   16.00    2.80
 -12  23   0   14.80    2.60
 -13 -23   0   -0.30    3.10
  13 -23   0    4.60    3.40
 -13  23   0    5.50    3.00
  13  23   0    6.30    2.70
   0 -24   0  165.18    6.70
   0 -24   0  169.78    7.00
   0 -24   0  148.99    6.90
   0  24   0  164.98    6.80
   0  24   0  170.58    7.30
   0  24   0  159.38    6.90
   0  24   0  161.88    6.70
  -1 -24   0   32.30    1.90
  -1 -24   0   29.00    1.90
   1 -24   0   28.30    1.90
   1 -24   0   35.80    2.20
   1 -24   0   32.40    1.80
   1  24   0   30.80    1.90
   1  24   0   33.10    2.10
  -1  24   0   33.10    1.90
   1  24   0   29.40    2.10
  -1  24   0   31.40    2.20
  -1  24   0   31.30    1.80
   2 -24   0    1.70    0.60
  -2 -24   0    1.30    1.00
  -2 -24   0    1.80    0.70
   2 -24   0    1.90    1.00
   2 -24   0    1.70    0.70
  -2 -24   0    3.00    0.90
  -2  24   0    2.10    0.70
   2  24   0    1.50    1.00
  -2  24   0    2.60    0.60
   2  24   0    3.00    1.00
   2  24   0    1.60    0.70
   2  24   0    2.00    0.60
   3 -24   0   66.99    2.80
   3 -24   0   56.99    3.30
  -3 -24   0   59.59    3.10
  -3 -24   0   57.49    3.10
   3  24   0   61.29    3.10
  -3  24   0   64.09    2.80
   3  24   0   59.59    3.10
   3  24   0   60.69    3.50
  -3  24   0   58.99    3.00
   4 -24   0   87.39    4.50
  -4 -24   0   87.69    4.30
   4 -24   0   93.99    3.90
   4 -24   0   99.59    3.90
  -4 -24   0   97.79    4.40
   4  24   0   91.39    4.30
   4  24   0   82.99    4.30
  -4  24   0   87.49    4.30
  -4  24   0   93.69    3.90
   5 -24   0   28.30    1.50
  -5 -24   0   27.30    1.80
   5 -24   0   23.00    2.10
   5 -24   0   27.40    1.50
  -5  24   0   26.20    1.90
   5  24   0   25.70    2.10
   5  24   0   23.70    1.90
   6 -24   0    3.20    1.10
  -6 -24   0    1.90    1.10
   6 -24   0    4.70    0.80
  -6 -24   0    4.30    1.00
   6 -24   0    2.90    0.70
   6  24   0    5.20    1.40
  -6  24   0    3.70    1.00
   6  24   0    4.00    1.00
  -7 -24   0    1.50    1.20
   7 -24   0   -0.50    1.30
   7 -24   0    1.50    0.70
  -7 -24   0    1.20    0.90
   7 -24   0    0.50    0.90
  -7  24   0    0.40    0.90
   7  24   0    1.40    1.00
   8 -24   0    7.00    1.60
  -8 -24   0    8.40    1.40
   8 -24   0    3.30    1.40
   8 -24   0    7.60    0.90
  -8 -24   0    7.50    1.60
   8  24   0    4.80    1.40
  -8  24   0    5.80    1.30
   9 -24   0    1.80    0.90
  -9 -24   0    3.80    1.80
   9 -24   0    0.30    1.60
  -9 -24   0    3.00    1.30
   9  24   0    0.20    1.30
  -9  24   0   -0.20    1.20
  10 -24   0   -2.10    1.60
 -10 -24   0    2.60    1.60
 -10 -24   0   -2.60    1.70
 -10  24   0   -2.60    1.50
  10  24   0    0.70    1.50
 -11 -24   0   -1.20    2.30
  11 -24   0   -0.80    2.20
 -11 -24   0    3.70    1.80
  11  24   0    0.70    1.70
 -11  24   0    0.00    1.60
  12 -24   0   -2.30    3.00
 -12 -24   0   -2.90    2.60
  12  24   0    0.40    2.30
 -12  24   0    3.10    2.10
 -13 -24   0   -0.80    3.20
  13 -24   0    0.60    3.60
 -13  24   0    3.20    2.60
  13  24   0   -1.40    2.60
   0 -25   0    2.30    0.70
   0 -25   0    0.50    1.00
   0 -25   0    0.90    0.60
   0  25   0    2.20    0.60
   0  25   0    2.00    1.00
   0  25   0    1.90    0.70
   1 -25   0   -0.40    0.60
  -1 -25   0    0.40    0.60
   1 -25   0    0.00    0.60
   1 -25   0    1.70    1.00
  -1 -25   0    0.30    0.70
   1  25   0    1.20    0.60
  -1  25   0    0.60    0.60
   1  25   0    0.90    0.60
  -1  25   0    1.20    1.00
   1  25   0    0.40    0.90
   2 -25   0    0.60    0.60
   2 -25   0    0.40    0.60
  -2 -25   0    0.50    0.60
   2 -25   0    0.10    1.00
  -2 -25   0    0.20    0.70
   2  25   0   -0.20    0.70
  -2  25   0    1.00    0.60
   2  25   0    0.00    0.60
   2  25   0    0.90    1.00
  -2  25   0   -0.70    0.50
   3 -25   0    0.70    0.60
   3 -25   0    0.40    0.60
  -3 -25   0   -1.00    0.50
  -3 -25   0    0.60    0.80
   3  25   0    0.50    1.00
  -3  25   0   -1.00    0.50
  -3  25   0    0.00    0.60
   3  25   0    0.40    0.60
   3  25   0   -0.70    0.70
  -4 -25   0    1.20    1.00
   4 -25   0    0.80    0.60
   4 -25   0   -0.80    0.70
   4 -25   0    0.20    0.60
  -4 -25   0    0.90    0.70
   4  25   0    0.30    0.70
  -4  25   0    1.20    0.60
  -4  25   0    1.90    0.70
   4  25   0    0.00    1.10
   5 -25   0    4.00    0.80
   5 -25   0    4.20    0.70
  -5 -25   0    2.70    1.10
   5 -25   0    2.10    1.10
  -5 -25   0    3.20    0.90
  -5  25   0    1.90    0.80
   5  25   0    1.90    0.80
   5  25   0    1.50    1.20
  -6 -25   0   -0.30    1.00
   6 -25   0    0.00    0.70
   6 -25   0    1.70    1.10
   6 -25   0    0.10    0.60
  -6 -25   0    1.00    0.90
   6  25   0    3.40    1.40
   6  25   0   -0.90    0.90
  -6  25   0   -0.50    0.80
   7 -25   0    2.00    0.70
  -7 -25   0    1.40    1.30
   7 -25   0    0.30    1.20
  -7 -25   0    2.40    1.00
   7 -25   0    2.80    0.90
   7  25   0    2.70    1.20
  -7  25   0    1.40    1.00
  -8 -25   0    3.10    1.30
   8 -25   0    1.30    1.40
   8 -25   0    2.90    0.80
  -8 -25   0    2.00    1.40
   8  25   0    1.00    1.10
  -8  25   0    3.60    1.30
   9 -25   0   -0.20    0.80
   9 -25   0    0.70    1.40
  -9 -25   0    0.80    1.40
  -9 -25   0   -0.50    1.50
  -9  25   0    1.10    1.60
   9  25   0   -0.80    1.30
 -10 -25   0    2.70    1.60
  10 -25   0    1.00    1.90
 -10 -25   0   -1.30    1.80
  10  25   0   -2.50    1.40
 -10  25   0   -0.90    1.40
  11 -25   0    3.30    2.40
 -11 -25   0    2.60    1.90
 -11 -25   0   -1.50    2.10
  11  25   0    4.00    1.80
 -11  25   0    0.30    1.70
  12 -25   0   16.10    3.40
 -12 -25   0   10.10    3.00
 -12  25   0   14.70    2.90
  12  25   0   13.10    2.70
  13 -25   0    2.20    4.00
 -13 -25   0   -1.80    3.10
  13  25   0    1.20    2.60
 -13  25   0   10.10    3.00
   0 -26   0    8.00    1.30
   0 -26   0    4.50    0.80
   0 -26   0    4.40    0.90
   0  26   0    4.90    0.90
   0  26   0    3.50    0.80
   0  26   0    4.20    1.20
   1 -26   0    1.60    1.00
   1 -26   0    1.60    0.70
  -1 -26   0    0.60    0.60
   1 -26   0    0.10    0.60
  -1 -26   0   -0.60    0.80
  -1  26   0    1.30    1.10
   1  26   0    2.00    1.00
  -1  26   0    0.90    0.50
   1  26   0    1.00    0.70
  -1  26   0    0.60    0.70
   1  26   0    1.20    0.50
   2 -26   0   -0.80    0.60
  -2 -26   0    0.30    0.60
   2 -26   0    1.00    0.60
  -2 -26   0    0.00    0.70
   2 -26   0    0.60    1.10
  -2  26   0    0.80    0.60
   2  26   0   -0.30    1.10
   2  26   0   -0.50    0.60
   2  26   0   -0.20    0.60
  -2  26   0    0.80    0.60
   3 -26   0    1.30    0.60
   3 -26   0    1.20    0.80
  -3 -26   0    1.10    0.70
  -3 -26   0    2.10    0.90
   3  26   0    1.10    0.80
   3  26   0    3.40    1.10
  -3  26   0    0.90    0.60
  -3  26   0    1.90    0.70
   3  26   0    0.50    0.70
   4 -26   0   12.00    1.10
  -4 -26   0   10.70    1.40
   4 -26   0   12.30    1.10
  -4 -26   0   10.80    1.30
   4 -26   0    9.80    1.50
  -4  26   0   11.70    1.30
  -4  26   0   10.70    1.10
   4  26   0   11.70    1.50
   4  26   0   10.80    1.20
   5 -26   0    2.40    0.70
  -5 -26   0    0.90    0.80
   5 -26   0    1.50    0.70
   5 -26   0    0.60    1.00
  -5 -26   0    0.70    0.90
   5  26   0    1.10    0.80
   5  26   0    1.40    1.20
  -5  26   0    2.00    0.90
   6 -26   0    5.00    1.30
   6 -26   0    5.20    0.90
  -6 -26   0    5.80    1.10
  -6 -26   0    6.90    1.30
   6 -26   0    6.20    0.80
  -6  26   0    6.50    1.30
   6  26   0    5.20    1.10
   6  26   0    6.20    1.60
  -7 -26   0    2.50    1.10
  -7 -26   0   -1.30    1.20
   7 -26   0    2.70    1.20
   7 -26   0    1.20    0.70
   7 -26   0    2.30    0.90
  -7  26   0    0.20    1.10
   7  26   0    1.00    1.00
  -8 -26   0    0.80    1.20
  -8 -26   0   -1.50    1.40
   8 -26   0    0.00    1.30
   8 -26   0    1.30    0.70
   8  26   0   -0.20    1.10
  -8  26   0   -0.80    1.00
   9 -26   0    2.40    1.80
  -9 -26   0    3.40    1.50
  -9 -26   0    1.10    1.80
 -10 -26   0    2.20    2.00
  10 -26   0    0.80    1.90
 -10 -26   0   -1.30    1.60
 -10  26   0   -0.60    1.50
  10  26   0    3.40    1.80
  11 -26   0    5.10    2.50
 -11 -26   0    0.80    2.00
 -11 -26   0   -3.00    2.40
 -11  26   0    0.60    1.90
  11  26   0    1.00    1.90
  12 -26   0    9.70    3.10
 -12 -26   0    8.30    3.00
 -12  26   0   10.10    2.50
  12  26   0    8.30    2.60
  13 -26   0    3.80    3.70
  13  26   0    1.30    2.80
 -13  26   0    4.70    3.00
   0 -27   0    0.70    0.70
   0 -27   0    1.30    1.10
   0 -27   0    0.60    0.60
   0  27   0    0.10    0.60
   0  27   0    1.00    1.10
   1 -27   0   96.59    4.60
   1 -27   0   87.49    4.40
  -1 -27   0   90.19    4.40
   1 -27   0  100.39    4.20
  -1 -27   0   93.69    4.30
  -1  27   0   96.79    4.60
   1  27   0   88.39    4.20
  -1  27   0   90.29    4.20
   1  27   0   93.49    4.30
   1  27   0   99.19    4.60
  -1  27   0   96.29    4.20
  -2 -27   0   -0.30    0.80
  -2 -27   0   -0.60    0.50
   2 -27   0   -1.00    0.60
   2 -27   0   -0.30    0.60
   2  27   0    0.10    0.60
   2  27   0   -0.50    1.00
  -2  27   0   -0.80    0.60
   2  27   0   -1.10    0.70
  -2  27   0    0.20    0.60
  -3 -27   0    2.90    1.00
  -3 -27   0    1.40    0.70
   3 -27   0    1.70    0.80
   3 -27   0    2.80    0.70
   3  27   0    3.10    1.00
   3  27   0    2.70    1.20
  -3  27   0    2.90    0.70
  -3  27   0    1.60    0.80
   3  27   0    1.80    0.70
   4 -27   0    4.50    1.10
  -4 -27   0    3.30    1.00
   4 -27   0    3.50    0.70
  -4 -27   0    2.70    1.10
   4 -27   0    4.40    0.80
  -4  27   0    5.30    0.80
  -4  27   0    5.60    1.10
   4  27   0    5.30    1.40
   4  27   0    5.10    1.00
  -5 -27   0   11.80    1.50
   5 -27   0   12.40    1.60
   5 -27   0   10.40    1.10
   5 -27   0   12.50    1.20
  -5 -27   0   11.30    1.40
   5  27   0   12.70    1.60
  -5  27   0   13.20    1.40
   5  27   0   12.40    1.70
  -6 -27   0   14.00    1.80
   6 -27   0   16.10    2.00
   6 -27   0   15.00    1.20
  -6 -27   0   11.80    1.60
   6 -27   0   15.30    1.30
   6  27   0   13.30    1.80
  -6  27   0   14.00    1.60
   7 -27   0    7.00    0.90
   7 -27   0    6.90    1.10
  -7 -27   0    7.10    1.50
  -7 -27   0    7.40    1.40
   7 -27   0    6.20    1.50
   7  27   0    6.50    1.50
  -7  27   0    5.20    1.20
   8 -27   0    6.80    0.90
  -8 -27   0    6.90    1.40
   8 -27   0    7.90    1.80
  -8 -27   0    6.20    1.70
  -8  27   0    5.00    1.30
   8  27   0    7.20    1.60
   9 -27   0   -2.00    1.60
  -9 -27   0    0.00    1.70
  -9 -27   0    1.10    1.30
   9  27   0    1.00    1.50
  -9  27   0   -2.50    1.20
 -10 -27   0   -0.30    1.90
 -10 -27   0    2.80    1.70
 -10  27   0    0.30    1.70
  10  27   0    0.60    1.80
 -11 -27   0    1.00    1.90
  11 -27   0    0.10    2.50
 -11 -27   0    7.90    2.40
 -11  27   0    2.50    1.80
  11  27   0    3.20    2.10
  12 -27   0   20.80    3.80
 -12 -27   0   20.60    3.30
  12  27   0   15.30    3.00
 -12  27   0   25.40    3.30
  13 -27   0    0.90    3.80
 -13  27   0    4.00    2.70
   0 -28   0    0.40    0.60
   0 -28   0    0.70    0.90
   0 -28   0    0.10    1.10
   0  28   0    0.00    0.60
   0  28   0    0.50    0.60
   0  28   0    1.10    1.20
   1 -28   0    1.90    0.80
   1 -28   0    1.30    0.80
  -1 -28   0    1.10    0.70
   1 -28   0    1.00    1.20
  -1 -28   0    1.80    1.00
   1  28   0    1.60    0.80
   1  28   0    2.30    1.20
  -1  28   0    1.20    1.30
  -1  28   0    1.90    0.70
  -1  28   0    2.40    0.80
   1  28   0    1.00    0.70
   2 -28   0    2.30    0.90
  -2 -28   0    2.10    0.90
   2 -28   0    0.90    0.70
  -2 -28   0    1.40    0.70
  -2  28   0    1.50    0.80
   2  28   0    1.20    0.70
   2  28   0    0.70    0.80
  -2  28   0    0.80    0.60
   2  28   0    1.60    1.30
   3 -28   0    0.90    0.80
  -3 -28   0    1.30    0.70
   3 -28   0    0.50    0.70
  -3 -28   0    0.50    0.90
  -3  28   0    1.20    0.80
   3  28   0    1.50    0.80
  -3  28   0    0.10    0.70
   3  28   0    1.20    0.90
   3  28   0    0.30    1.20
   4 -28   0    1.30    0.80
   4 -28   0    1.60    0.70
  -4 -28   0    1.50    0.70
   4 -28   0    2.90    0.70
  -4  28   0    3.60    0.90
   4  28   0    4.00    1.30
  -4  28   0    2.30    0.70
   4  28   0    2.30    1.00
  -5 -28   0    4.50    1.20
   5 -28   0    4.70    1.10
   5 -28   0    5.20    0.80
  -5 -28   0    5.20    1.10
   5 -28   0    4.40    0.90
   5  28   0    4.20    1.30
   5  28   0    5.70    1.10
  -5  28   0    5.70    1.10
  -6 -28   0    0.00    1.00
  -6 -28   0    1.00    1.20
   6 -28   0    1.30    0.80
   6 -28   0    0.30    1.10
   6 -28   0    1.30    0.70
   6  28   0    0.80    0.90
  -6  28   0    1.40    1.10
   7 -28   0    2.00    0.70
  -7 -28   0    6.30    1.60
   7 -28   0    0.60    1.30
   7 -28   0    2.80    0.90
  -7 -28   0    3.70    1.20
   7  28   0    2.00    1.20
  -7  28   0    2.60    1.30
   8 -28   0   -0.30    0.70
  -8 -28   0    0.70    1.30
  -8 -28   0   -2.70    1.50
   8 -28   0   -0.80    1.50
  -8  28   0    0.90    1.30
   8  28   0   -0.10    1.10
   9 -28   0   -3.10    1.40
  -9 -28   0    1.90    1.80
  -9 -28   0    1.40    1.40
  -9  28   0   -1.50    1.40
   9  28   0   -0.20    1.60
  10 -28   0   -0.60    1.90
 -10 -28   0    2.20    1.70
 -10 -28   0   -3.20    2.10
  10  28   0    2.00    1.60
 -10  28   0   -1.40    1.40
  11 -28   0    1.60    2.50
 -11 -28   0    1.60    2.00
 -11 -28   0    3.10    2.50
  11  28   0    3.10    2.10
 -11  28   0    4.50    2.00
 -12 -28   0    9.60    3.70
  12 -28   0   14.70    3.80
  12  28   0   10.90    2.80
 -12  28   0   10.60    2.80
  13 -28   0    8.80    4.30
 -13  28   0   20.60    3.70
  13  28   0    7.50    3.20
   0 -29   0    2.30    0.80
   0 -29   0    2.00    0.90
   0  29   0    0.90    0.60
   0  29   0    1.90    1.40
   0  29   0    1.70    0.70
  -1 -29   0    2.50    0.70
   1 -29   0   -1.20    1.30
   1 -29   0    1.40    0.80
   1 -29   0    1.70    0.80
   1  29   0    1.10    0.90
  -1  29   0    3.50    0.80
   1  29   0    3.30    1.20
  -1  29   0    2.70    0.90
  -1  29   0    2.30    1.40
   1  29   0    1.50    0.70
  -2 -29   0   68.89    3.40
  -2 -29   0   68.59    3.50
   2 -29   0   64.89    3.60
   2 -29   0   71.99    3.20
   2  29   0   68.49    3.70
   2  29   0   61.39    3.40
   2  29   0   68.19    3.40
  -2  29   0   68.79    3.30
  -2  29   0   65.39    3.30
  -3 -29   0    1.70    0.80
  -3 -29   0    1.00    0.90
   3 -29   0    1.80    0.90
   3 -29   0    1.90    0.70
  -3  29   0    1.30    0.80
  -3  29   0    0.10    0.70
   3  29   0    0.50    0.90
   3  29   0    2.90    1.40
   3  29   0    0.40    0.70
   4 -29   0    0.30    0.60
  -4 -29   0   -0.20    0.80
   4 -29   0    0.90    0.70
  -4 -29   0   -0.20    0.90
   4 -29   0    1.50    1.00
   4  29   0   -0.50    0.80
  -4  29   0    0.90    0.80
   4  29   0    0.40    1.30
  -4  29   0    0.10    0.70
   5 -29   0    5.70    0.90
   5 -29   0    4.30    1.20
  -5 -29   0    6.00    1.20
   5 -29   0    5.30    0.80
  -5 -29   0    4.90    1.20
  -5  29   0    5.40    1.10
   5  29   0    4.20    1.00
   5  29   0    5.20    1.50
   6 -29   0    9.80    1.20
   6 -29   0    8.50    1.70
  -6 -29   0   14.10    1.80
  -6 -29   0    9.60    1.40
   6 -29   0   10.60    1.30
   6  29   0   10.20    1.60
  -6  29   0   10.00    1.50
  -7 -29   0    8.60    1.60
   7 -29   0    5.40    0.80
   7 -29   0    5.70    1.60
  -7 -29   0    4.40    1.30
   7  29   0    7.20    1.50
  -7  29   0    5.10    1.30
   8 -29   0    4.80    1.70
  -8 -29   0    4.60    1.40
   8 -29   0    3.20    0.90
  -8 -29   0    4.60    1.70
   8  29   0    3.90    1.50
  -8  29   0    2.00    1.10
  -9 -29   0    3.80    1.60
   9 -29   0    4.90    2.00
  -9 -29   0    4.00    1.90
   9  29   0    6.10    1.50
  -9  29   0    5.30    1.50
  10 -29   0    2.00    2.00
 -10 -29   0   -0.90    2.00
 -10 -29   0    2.00    1.70
  10  29   0    0.90    1.60
 -10  29   0   -3.40    1.70
  11 -29   0    0.00    2.70
 -11 -29   0    2.50    2.60
 -11 -29   0    6.40    2.20
  11  29   0    4.10    2.30
 -11  29   0    1.70    1.80
  12 -29   0    1.20    3.00
 -12 -29   0   -4.10    3.70
  12  29   0    1.50    2.60
 -12  29   0    5.00    2.30
   0 -30   0  152.18    6.30
   0 -30   0  142.99    6.50
   0  30   0  146.59    6.30
   0  30   0  154.68    6.70
   0  30   0  137.69    6.30
   1 -30   0   11.00    1.30
  -1 -30   0   10.00    1.30
   1 -30   0   11.80    1.40
  -1  30   0    9.80    1.20
   1  30   0    8.90    1.20
   1  30   0    9.60    1.60
  -1  30   0   11.20    1.50
   1  30   0    8.90    1.20
   2 -30   0   83.59    4.30
   2 -30   0   88.99    3.90
  -2 -30   0   84.49    4.20
   2  30   0   84.69    4.30
  -2  30   0   83.99    4.10
   2  30   0   82.19    4.10
  -2  30   0   90.99    4.10
   3 -30   0   15.80    1.70
  -3 -30   0   17.00    1.60
   3 -30   0   17.30    1.40
  -3  30   0   15.40    1.60
  -3  30   0   15.60    1.50
   3  30   0   17.00    1.50
   3  30   0   16.40    2.00
   4 -30   0    8.20    0.90
  -4 -30   0    6.10    1.10
   4 -30   0    6.00    1.30
  -4 -30   0    6.80    1.20
  -4  30   0    5.90    0.90
   4  30   0    7.30    1.20
   4  30   0    5.80    1.10
  -4  30   0    7.60    1.20
   4  30   0    8.30    1.50
   5 -30   0   14.90    1.30
  -5 -30   0   16.90    1.80
   5 -30   0   17.90    1.40
  -5 -30   0   13.20    1.70
   5 -30   0   14.30    1.90
   5  30   0   16.50    2.00
  -5  30   0   15.30    1.60
   5  30   0   14.20    1.90
   6 -30   0   84.49    4.80
  -6 -30   0   82.29    4.40
  -6 -30   0   86.29    4.50
   6 -30   0   92.19    3.80
   6 -30   0   91.09    3.80
   6  30   0   88.19    4.50
  -6  30   0   77.19    4.40
   7 -30   0   16.80    2.30
  -7 -30   0   19.70    2.30
   7 -30   0   19.00    1.40
  -7 -30   0   18.60    2.10
   7  30   0   19.10    2.00
  -7  30   0   21.30    2.30
  -8 -30   0    3.30    1.40
   8 -30   0    7.40    1.80
  -8 -30   0    4.80    1.80
  -8  30   0    6.00    1.60
   8  30   0    5.30    1.50
  -9 -30   0    0.50    1.40
  -9 -30   0    2.00    2.00
  -9  30   0    2.10    1.60
   9  30   0    1.30    1.50
 -10 -30   0   -2.40    2.10
 -10 -30   0    0.10    1.70
  10 -30   0   -0.50    2.10
 -10  30   0   -2.10    1.50
  10  30   0    0.00    1.90
  11 -30   0    0.80    2.60
 -11 -30   0   -1.50    2.50
 -11 -30   0    0.10    2.20
 -11  30   0    2.10    2.00
  11  30   0   -0.30    1.90
 -12  30   0   16.20    3.10
   0 -31   0    2.70    0.80
   0 -31   0    0.70    1.00
   0  31   0    1.90    1.40
   0  31   0    2.30    0.80
   0  31   0    1.40    0.70
   1 -31   0   10.50    1.40
   1 -31   0    8.10    1.20
  -1 -31   0    7.20    1.00
   1  31   0    7.10    1.00
   1  31   0    7.50    1.10
  -1  31   0    7.10    1.00
  -1  31   0    6.50    1.00
   1  31   0    7.40    1.60
  -2 -31   0    2.10    0.90
   2 -31   0    1.80    0.90
   2 -31   0    1.50    0.90
  -2  31   0    3.80    1.00
   2  31   0    1.50    0.90
   2  31   0    3.10    1.40
  -2  31   0    3.10    0.90
   2  31   0    2.20    0.80
   3 -31   0   17.10    1.80
  -3 -31   0   15.70    1.60
  -3 -31   0   12.60    1.40
   3 -31   0   16.10    1.40
   3  31   0   14.70    1.50
   3  31   0   18.10    2.10
  -3  31   0   13.40    1.40
  -3  31   0   15.40    1.50
   3  31   0   13.50    1.60
  -4 -31   0    0.40    0.90
   4 -31   0   -1.30    0.90
   4 -31   0    0.10    0.70
  -4 -31   0    0.20    0.90
   4  31   0    0.00    0.90
   4  31   0    0.60    1.00
   4  31   0    1.90    1.40
  -4  31   0    1.30    0.80
  -4  31   0    0.10    0.70
  -5 -31   0    2.00    1.10
   5 -31   0    1.60    0.80
   5 -31   0    0.40    1.00
  -5 -31   0    1.80    0.90
   5 -31   0    1.10    0.70
   5  31   0   -0.30    1.50
   5  31   0    0.20    1.00
  -5  31   0    2.60    1.00
   6 -31   0    1.40    0.80
  -6 -31   0   -2.10    1.20
   6 -31   0    0.70    1.20
  -6 -31   0    2.90    1.20
   6 -31   0    1.10    0.90
   6  31   0    1.70    1.10
  -6  31   0    1.80    1.10
  -7 -31   0    1.30    1.20
  -7 -31   0    2.10    1.50
   7 -31   0   -0.40    0.70
   7 -31   0   -0.50    1.30
   7  31   0    2.50    1.30
  -7  31   0    1.10    1.20
  -8 -31   0   -0.50    1.30
   8 -31   0   -0.30    1.70
  -8 -31   0    0.60    1.70
  -8  31   0   -1.60    1.30
   8  31   0   -1.20    1.40
   9 -31   0    0.70    1.90
  -9 -31   0   -2.10    1.40
  -9 -31   0    0.70    2.10
   9  31   0    0.10    1.60
  -9  31   0    0.60    1.40
  10 -31   0   -0.70    2.30
 -10 -31   0   -1.00    1.70
 -10 -31   0   -0.50    2.30
  10  31   0    0.90    1.90
 -10  31   0   -4.30    1.80
 -11 -31   0   -3.20    2.70
  11 -31   0    2.70    2.70
 -11 -31   0    2.40    2.20
  11  31   0    5.50    2.10
 -11  31   0    3.70    2.00
  12 -31   0    5.90    3.10
 -12  31   0    0.60    2.10
  12  31   0   -1.10    2.20
   0 -32   0    0.50    0.70
   0  32   0    0.20    0.70
   0  32   0    0.80    0.70
   1 -32   0    1.70    1.00
   1 -32   0    2.40    0.90
  -1 -32   0    0.60    0.70
  -1  32   0    0.90    0.70
   1  32   0    1.10    1.50
   1  32   0    1.10    0.80
   1  32   0    2.30    0.80
  -1  32   0    2.10    0.80
   2 -32   0    2.70    0.90
  -2 -32   0    2.30    0.90
   2 -32   0    4.90    1.20
  -2  32   0    4.90    1.00
   2  32   0    3.60    1.00
   2  32   0    6.00    1.60
  -2  32   0    3.80    1.00
   2  32   0    2.90    0.90
   3 -32   0    4.60    1.00
   3 -32   0    4.80    1.20
  -3 -32   0    4.50    0.90
  -3 -32   0    2.50    0.90
  -3  32   0    3.30    0.90
   3  32   0    3.10    1.00
   3  32   0    3.50    1.50
   3  32   0    3.50    1.00
  -3  32   0    4.90    1.10
  -4 -32   0    0.30    1.00
   4 -32   0    1.00    0.80
   4 -32   0    0.00    1.00
  -4 -32   0   -0.60    0.90
   4  32   0   -0.70    1.40
  -4  32   0    0.20    0.80
   4  32   0   -0.10    0.90
   4  32   0    1.30    0.90
  -4  32   0    1.30    0.80
  -5 -32   0    2.90    1.10
   5 -32   0    2.80    0.80
   5 -32   0    2.50    0.90
   5 -32   0    2.10    1.20
  -5 -32   0    2.40    1.10
  -5  32   0    2.80    0.90
   5  32   0    5.60    1.30
  -5  32   0    3.00    1.00
   6 -32   0    0.00    0.80
   6 -32   0   -0.80    1.30
   6 -32   0    1.40    0.90
  -6 -32   0    2.60    1.40
  -6 -32   0   -2.10    1.00
   6  32   0    0.20    1.20
  -6  32   0    0.10    1.00
  -7 -32   0    3.50    1.50
  -7 -32   0    2.00    1.20
   7 -32   0    1.50    0.80
   7 -32   0    1.70    1.40
   7  32   0    1.50    1.20
  -7  32   0    2.90    1.50
   8 -32   0    0.40    1.90
  -8 -32   0    0.50    1.70
  -8 -32   0    0.70    1.30
   8  32   0   -2.40    1.40
  -9 -32   0    1.50    1.70
   9 -32   0    4.70    2.00
  -9 -32   0    2.50    2.10
   9  32   0    0.30    1.40
  -9  32   0    0.20    1.60
 -10 -32   0    8.30    2.70
 -10 -32   0    6.40    2.10
  10 -32   0    6.20    2.40
  10  32   0    6.20    2.20
 -10  32   0    6.70    2.00
  11 -32   0    3.30    2.70
 -11 -32   0    1.20    3.20
 -11 -32   0    1.10    2.30
 -11  32   0    4.70    2.30
  11  32   0   -0.40    3.00
  12 -32   0    3.80    3.30
 -12  32   0    4.30    2.60
  12  32   0    5.90    2.40
   0 -33   0    0.50    0.80
   0  33   0    0.40    0.80
   0  33   0    0.30    0.70
   1 -33   0   -0.10    0.80
  -1 -33   0   -0.30    0.90
   1 -33   0    0.40    1.00
  -1  33   0    1.30    0.80
   1  33   0   -0.60    1.60
  -1  33   0    0.40    0.70
   1  33   0    0.50    0.70
   1  33   0    0.40    0.80
   2 -33   0   58.89    2.90
   2 -33   0   55.59    3.40
  -2 -33   0   49.90    3.10
   2  33   0   49.30    2.80
  -2  33   0   51.69    3.00
   2  33   0   54.29    3.50
   2  33   0   52.49    3.00
  -2  33   0   52.59    3.20
   3 -33   0   18.30    2.00
  -3 -33   0   17.90    1.70
  -3 -33   0   19.70    1.70
   3 -33   0   19.30    1.60
   3  33   0   18.10    2.30
   3  33   0   18.50    1.70
  -3  33   0   16.90    1.70
   3  33   0   15.60    1.80
  -3  33   0   16.70    1.70
  -4 -33   0   34.90    2.50
  -4 -33   0   38.70    2.60
   4 -33   0   39.60    2.10
   4 -33   0   34.20    2.80
  -4  33   0   37.80    2.50
  -4  33   0   37.40    2.20
   4  33   0   36.80    2.90
   4  33   0   37.00    2.40
   4  33   0   35.40    2.50
   5 -33   0   56.09    3.60
   5 -33   0   58.79    2.80
  -5 -33   0   57.19    3.40
   5 -33   0   61.99    2.80
  -5 -33   0   53.39    3.30
   5  33   0   57.29    3.50
   5  33   0   50.69    3.20
  -5  33   0   52.49    2.70
  -5  33   0   56.19    3.40
   6 -33   0    2.50    1.30
   6 -33   0    3.90    0.90
  -6 -33   0    2.70    1.10
  -6 -33   0    8.50    1.60
  -6  33   0    4.10    1.30
   6  33   0    4.70    1.30
  -7 -33   0   23.20    2.40
   7 -33   0   23.20    2.80
  -7 -33   0   19.60    2.40
  -7  33   0   22.80    2.40
   7  33   0   20.30    2.50
  -8 -33   0    0.50    1.50
   8 -33   0    0.20    2.80
  -8 -33   0    1.40    1.80
  -8  33   0    2.40    1.60
   8  33   0   -2.80    1.30
  -9 -33   0   -1.60    1.70
  -9 -33   0    0.70    1.90
   9 -33   0    2.50    1.90
  -9  33   0    0.00    1.60
   9  33   0   -1.50    1.50
 -10 -33   0    3.30    2.00
 -10 -33   0    3.30    2.50
  10 -33   0    0.60    2.30
  10  33   0   -1.20    1.90
 -10  33   0   -0.60    1.90
  11 -33   0    7.70    2.90
 -11 -33   0    1.70    2.70
 -11  33   0    4.60    2.10
  11  33   0    4.00    2.40
  12 -33   0    9.30    3.50
  12  33   0    0.60    2.30
 -12  33   0    3.50    2.40
   0 -34   0    2.20    0.90
   0  34   0    2.50    0.80
   0  34   0    4.70    0.90
   1 -34   0    6.10    1.30
  -1 -34   0    4.00    1.10
   1 -34   0    5.30    1.30
   1  34   0    5.10    1.10
  -1  34   0    5.00    1.10
   1  34   0    5.70    1.10
  -1  34   0    5.40    1.10
  -2 -34   0   17.40    1.70
   2 -34   0   16.10    1.70
   2 -34   0   20.80    1.80
  -2  34   0   18.40    1.70
   2  34   0   17.00    1.60
  -2  34   0   17.70    1.80
   2  34   0   21.90    2.50
   2  34   0   16.50    1.60
   3 -34   0    1.20    0.90
   3 -34   0    1.70    1.00
  -3 -34   0    2.10    1.00
  -3 -34   0    0.30    0.90
  -3  34   0   -0.50    1.00
  -3  34   0    1.50    1.00
   3  34   0    3.70    1.70
   3  34   0   -0.20    1.00
   3  34   0    1.10    1.00
   4 -34   0   -1.30    1.00
  -4 -34   0    1.50    1.00
  -4 -34   0   -1.00    0.90
   4 -34   0   -1.60    0.90
   4  34   0    0.20    1.00
  -4  34   0    1.00    0.90
  -4  34   0    1.40    0.90
   4  34   0   -0.10    1.00
  -5 -34   0    1.00    1.00
  -5 -34   0   -0.90    1.10
   5 -34   0    0.50    0.80
   5 -34   0    0.70    0.90
   5 -34   0    1.40    1.20
   5  34   0    0.50    1.20
   5  34   0   -0.80    1.00
  -5  34   0    0.20    0.80
  -5  34   0    1.00    1.10
  -6 -34   0    0.20    1.10
  -6 -34   0    2.00    1.30
   6 -34   0   -0.20    0.80
   6 -34   0   -1.90    1.30
   6  34   0   -0.90    1.20
  -6  34   0   -0.90    1.30
  -7 -34   0   -0.80    1.30
   7 -34   0   -1.60    1.50
  -7 -34   0    0.80    1.50
  -7  34   0    2.50    1.30
   7  34   0    0.10    1.30
   8 -34   0    0.50    1.60
  -8 -34   0    1.70    1.80
  -8 -34   0    2.10    1.40
   8  34   0   -1.70    1.60
  -8  34   0    3.10    1.60
  -9 -34   0    0.50    1.70
   9 -34   0    0.20    1.70
  -9 -34   0   -1.30    2.10
  -9  34   0   -3.20    1.40
   9  34   0   -0.90    1.90
 -10 -34   0    1.50    2.20
 -10 -34   0    2.70    2.60
  10 -34   0    1.70    2.40
  10  34   0    0.30    1.90
 -10  34   0   -3.50    1.80
  11 -34   0    5.30    2.90
  11  34   0    8.40    2.60
  12 -34   0   -0.50    3.30
  12  34   0   -2.50    2.30
 -12  34   0   -1.00    2.80
   0 -35   0    3.00    0.90
   0  35   0    2.70    0.90
   0  35   0    2.50    0.90
   1 -35   0    0.90    1.00
  -1 -35   0    0.20    0.80
   1  35   0    0.70    0.80
  -1  35   0    0.30    0.80
   1  35   0    0.90    0.90
  -1  35   0    1.00    0.90
   2 -35   0   59.09    3.60
   2 -35   0   60.29    3.10
  -2 -35   0   58.09    3.40
   2  35   0   55.69    3.00
  -2  35   0   56.99    3.20
  -2  35   0   61.59    3.10
   2  35   0   52.39    3.20
   3 -35   0   12.50    1.40
   3 -35   0    9.60    1.50
  -3 -35   0   10.80    1.60
  -3  35   0   11.10    1.50
  -3  35   0    9.20    1.30
   3  35   0    7.90    1.30
   3  35   0   11.70    1.60
   4 -35   0    2.30    1.30
  -4 -35   0    3.30    1.10
  -4 -35   0    1.50    1.10
   4 -35   0    2.50    1.00
  -4  35   0    5.60    1.20
   4  35   0    1.20    1.10
  -4  35   0    2.10    1.00
   4  35   0    1.60    1.10
  -5 -35   0    2.00    1.20
  -5 -35   0    2.70    1.20
   5 -35   0    1.20    1.10
   5 -35   0    1.30    0.90
   5 -35   0    1.60    1.10
   5  35   0    1.80    1.20
  -5  35   0    1.10    0.90
  -5  35   0    3.80    1.20
   5  35   0   -0.20    1.20
   6 -35   0   -0.20    1.30
   6 -35   0    0.30    0.90
  -6 -35   0   -0.60    1.20
  -6 -35   0    0.60    1.30
  -6  35   0    0.20    1.40
   6  35   0   -0.60    1.10
  -7 -35   0    4.20    1.70
  -7 -35   0   -1.40    1.30
   7 -35   0    2.40    1.70
  -7  35   0    1.30    1.30
  -8 -35   0    6.20    1.80
   8 -35   0    7.50    2.00
  -8 -35   0    4.30    2.10
   8  35   0    9.50    1.80
  -8  35   0    5.60    1.60
  -9 -35   0    4.10    1.70
  -9 -35   0    4.00    2.20
   9 -35   0    0.50    2.10
   9  35   0    3.30    1.70
  -9  35   0   -1.30    1.70
 -10 -35   0   -1.50    3.80
 -10 -35   0    2.80    2.20
  10 -35   0   -1.00    2.30
 -10  35   0   -0.90    1.70
  10  35   0    3.20    2.20
  11 -35   0    3.30    3.00
 -11  35   0   -0.60    2.40
  11  35   0   -1.40    2.50
  12 -35   0   -2.20    3.30
 -12  35   0   -1.80    2.80
  12  35   0    1.30    2.80
   0 -36   0  147.99    6.70
   0  36   0  136.39    6.30
   0  36   0  144.19    6.40
   1 -36   0    2.00    1.20
  -1 -36   0    0.80    0.80
  -1  36   0    2.00    1.00
  -1  36   0    1.60    0.90
   1  36   0    1.80    1.00
   1  36   0    1.80    0.80
  -2 -36   0    4.30    1.00
   2 -36   0    4.60    1.20
   2 -36   0    4.60    1.30
  -2  36   0    5.70    1.10
  -2  36   0    5.90    1.20
   2  36   0    5.20    1.10
   2  36   0    4.80    1.10
  -3 -36   0   11.00    1.60
   3 -36   0   10.90    1.40
   3 -36   0    7.90    1.50
  -3  36   0   11.20    1.50
   3  36   0    6.80    1.40
  -3  36   0   12.00    1.70
   3  36   0    8.70    1.40
  -4 -36   0   50.09    3.00
   4 -36   0   46.20    3.40
  -4 -36   0   48.30    3.10
   4 -36   0   55.89    2.80
  -4  36   0   53.49    3.20
  -4  36   0   47.50    2.80
   4  36   0   45.80    3.00
   4  36   0   48.10    3.10
  -5 -36   0   14.40    1.90
  -5 -36   0   12.20    1.70
   5 -36   0   15.20    2.00
   5 -36   0   12.90    1.50
  -5  36   0   14.20    1.90
   5  36   0   11.00    1.60
  -5  36   0   14.20    1.50
   5  36   0    9.20    1.60
   6 -36   0   19.30    1.60
   6 -36   0   19.40    2.50
  -6 -36   0   17.90    2.20
  -6 -36   0   16.90    2.00
  -6  36   0   18.50    2.20
   6  36   0   17.40    2.30
   6  36   0   16.10    2.10
  -7 -36   0    1.50    1.40
  -7 -36   0    3.10    1.60
  -7  36   0    3.80    1.50
   7  36   0    1.70    1.40
   8 -36   0    0.00    2.00
  -8 -36   0   -1.20    1.40
  -8 -36   0   -1.90    1.90
  -8  36   0   -0.50    1.40
   8  36   0    1.10    1.50
  -9 -36   0    2.70    1.90
  -9 -36   0    6.40    2.40
   9 -36   0    7.00    2.50
  -9  36   0    4.20    1.90
   9  36   0    3.40    1.80
 -10 -36   0    9.10    2.40
  10 -36   0    2.30    2.60
 -10  36   0    8.90    2.30
  10  36   0    6.60    2.50
  11 -36   0    0.30    2.90
  11  36   0    1.00    2.20
 -11  36   0    1.20    2.30
   0 -37   0    1.80    1.10
   0  37   0    1.30    0.90
   0  37   0    2.00    1.00
   1 -37   0   36.10    2.70
  -1 -37   0   35.90    2.60
   1  37   0   33.00    2.30
  -1  37   0   32.80    2.30
   1  37   0   30.80    2.20
  -1  37   0   32.00    2.30
  -2 -37   0   18.10    2.00
   2 -37   0   15.60    2.00
   2 -37   0   16.70    2.00
  -2  37   0   17.60    1.80
  -2  37   0   16.90    1.70
   2  37   0   14.50    1.70
   2  37   0   14.30    1.80
   3 -37   0    1.10    1.10
  -3 -37   0    1.60    1.10
   3 -37   0    1.90    1.30
   3  37   0    1.80    1.00
  -3  37   0   -0.40    0.90
   3  37   0    1.70    1.10
  -4 -37   0    2.00    1.10
   4 -37   0    2.50    1.40
  -4 -37   0    2.10    1.30
   4 -37   0    3.30    1.10
   4  37   0    1.30    1.20
  -4  37   0    2.20    1.10
   4  37   0    2.50    1.20
  -4  37   0    4.00    1.30
   5 -37   0    2.10    1.40
   5 -37   0    0.30    1.00
  -5 -37   0    0.70    1.20
  -5 -37   0    0.90    1.30
  -5  37   0    3.40    1.20
   5  37   0    1.70    1.20
   5  37   0    0.50    1.30
  -5  37   0    2.20    1.00
  -6 -37   0    1.50    1.20
  -6 -37   0   -0.60    1.30
   6 -37   0   -2.30    1.50
   6  37   0   -1.00    1.10
   6  37   0    0.80    1.30
  -6  37   0   -2.00    1.30
  -7 -37   0    0.20    1.40
  -7 -37   0    2.60    1.70
   7 -37   0    1.80    1.90
   7  37   0   -1.80    1.50
   8 -37   0    1.00    1.80
  -8 -37   0    3.50    2.00
  -8 -37   0   -2.00    1.50
  -8  37   0    3.30    1.80
   8  37   0    0.30    1.70
  -9 -37   0    1.10    1.80
   9 -37   0    1.00    2.30
  -9 -37   0   -2.00    2.30
   9  37   0   -0.70    1.90
  -9  37   0    3.00    1.90
  10 -37   0    0.70    2.60
 -10 -37   0   -1.00    2.40
  10  37   0    5.50    2.10
 -10  37   0    2.40    2.30
  11 -37   0    2.00    2.80
 -11  37   0    0.30    2.20
  11  37   0   -1.30    2.20
   0 -38   0    6.10    1.40
   0  38   0    8.30    1.30
   0  38   0    7.90    1.30
  -1 -38   0   47.50    3.10
   1 -38   0   49.40    3.10
  -1  38   0   41.90    2.70
   1  38   0   42.60    2.70
   1  38   0   40.90    2.80
  -1  38   0   41.50    2.70
  -2 -38   0  106.49    5.30
   2 -38   0  107.89    5.50
  -2  38   0  104.69    5.00
   2  38   0   99.29    4.90
  -2  38   0  109.09    5.10
   2  38   0   97.69    5.10
   3 -38   0    7.30    1.70
  -3 -38   0    5.80    1.30
   3 -38   0    5.60    1.30
  -3  38   0    6.80    1.20
  -3  38   0    6.10    1.30
   3  38   0    4.20    1.20
   3  38   0    5.40    1.30
  -4 -38   0    5.20    1.50
  -4 -38   0    7.20    1.40
   4 -38   0    7.90    1.70
  -4  38   0    8.30    1.30
   4  38   0    6.30    1.40
   4  38   0    7.40    1.40
  -4  38   0    6.90    1.40
   5 -38   0    2.10    1.10
  -5 -38   0    1.10    1.30
  -5 -38   0    1.90    1.30
   5 -38   0    4.10    1.60
   5  38   0    2.30    1.20
  -5  38   0    2.30    1.10
   5  38   0    2.80    1.50
  -5  38   0    2.80    1.10
  -6 -38   0    8.40    1.60
  -6 -38   0    8.60    1.60
   6  38   0    7.50    1.80
  -6  38   0    6.10    1.70
   6  38   0    7.50    1.60
  -7 -38   0    5.10    2.00
   7 -38   0   11.50    2.10
  -7 -38   0   10.50    1.90
   7  38   0    8.50    1.80
  -7  38   0   12.50    1.90
  -8 -38   0    4.00    1.90
  -8 -38   0    7.80    2.20
   8 -38   0    4.30    2.10
  -8  38   0    2.70    1.90
   8  38   0    2.20    1.60
   9 -38   0   -0.40    2.30
  -9 -38   0   -1.00    2.00
  -9  38   0    0.20    1.70
   9  38   0    0.90    1.80
  10 -38   0   -4.80    2.40
 -10  38   0   -0.10    2.20
  10  38   0   -1.50    2.20
  11 -38   0   -2.70    3.30
 -11  38   0    0.80    2.60
  11  38   0   -4.10    2.50
   0 -39   0    1.70    1.20
   0  39   0    2.40    1.10
   0  39   0    3.80    1.10
   1 -39   0  360.76   15.00
  -1 -39   0  360.26   14.90
  -1  39   0  369.16   14.60
  -1  39   0  361.16   14.50
   1  39   0  351.46   14.60
   1  39   0  340.07   14.40
  -2 -39   0    0.70    1.20
   2 -39   0    2.20    1.30
  -2  39   0    2.30    1.10
  -2  39   0    3.70    1.20
   2  39   0    1.40    1.00
   2  39   0    2.70    1.00
   3 -39   0   63.29    4.00
   3 -39   0   69.29    3.60
  -3 -39   0   65.59    3.90
  -3  39   0   65.49    3.70
  -3  39   0   68.89    3.50
   3  39   0   62.89    3.70
   3  39   0   59.09    3.50
   4 -39   0    3.60    1.60
  -4 -39   0    5.60    1.30
  -4 -39   0    5.40    1.30
  -4  39   0    3.20    1.20
  -4  39   0    3.00    1.20
   4  39   0    5.30    1.30
   4  39   0    5.80    1.50
   5 -39   0    5.10    1.80
  -5 -39   0    5.30    1.40
   5 -39   0    5.70    1.20
  -5 -39   0    3.40    1.30
   5  39   0    4.40    1.60
  -5  39   0    5.00    1.40
  -5  39   0    4.70    1.20
   5  39   0    3.50    1.40
  -6 -39   0    1.30    1.40
   6 -39   0   -0.70    1.40
  -6 -39   0   -2.10    1.40
   6  39   0   -1.00    1.40
  -6  39   0   -2.40    1.40
   7 -39   0    9.00    2.10
  -7 -39   0    6.10    1.60
  -7 -39   0    5.80    1.90
   7  39   0    5.20    1.80
  -7  39   0    4.30    1.60
   7  39   0    3.80    1.80
  -8 -39   0    0.90    1.60
  -8 -39   0    4.60    2.10
   8 -39   0    1.20    2.00
  -8  39   0   -0.90    1.90
   8  39   0   -1.00    1.90
   9 -39   0   14.90    2.90
  -9 -39   0   12.80    2.70
   9  39   0   10.80    2.30
  -9  39   0   11.90    2.20
  10 -39   0   -1.10    2.70
 -10 -39   0   -0.80    2.60
 -10  39   0   -0.60    2.30
  10  39   0   -1.80    2.50
  11 -39   0    9.60    3.60
 -11  39   0   15.40    3.30
  11  39   0   13.00    3.40
   0 -40   0  116.59    5.90
   0  40   0  110.89    5.40
   0  40   0  116.59    5.50
  -1 -40   0   22.40    2.10
   1 -40   0   23.40    2.30
  -1  40   0   21.50    2.00
  -1  40   0   18.90    2.00
   1  40   0   21.30    2.00
   1  40   0   19.30    1.90
  -2 -40   0   15.70    2.00
   2 -40   0   20.60    2.20
   2  40   0   19.60    1.90
  -2  40   0   19.50    2.00
  -2  40   0   16.20    1.90
   2  40   0   21.90    2.20
  -3 -40   0    3.70    1.20
   3 -40   0    2.70    1.40
   3  40   0    3.20    1.10
  -3  40   0    3.90    1.20
  -3  40   0    4.00    1.30
   3  40   0    2.10    1.30
  -4 -40   0   -0.20    1.20
   4 -40   0   -1.10    1.30
  -4  40   0   -0.40    1.80
   4  40   0    1.00    1.20
   4  40   0    0.10    1.20
  -4  40   0    0.50    1.30
   5 -40   0    1.80    1.10
  -5 -40   0   -3.50    1.20
  -5 -40   0    2.40    1.30
  -5  40   0    2.50    1.20
  -5  40   0    0.20    1.40
   5  40   0    1.40    1.40
   5  40   0   -0.10    1.40
   6 -40   0    0.10    1.60
  -6 -40   0    1.80    1.70
  -6 -40   0    2.10    1.40
  -6  40   0    1.00    1.30
   6  40   0    1.50    1.50
   6  40   0    1.20    1.50
   7 -40   0    5.80    2.10
  -7 -40   0    4.50    1.80
  -7 -40   0    1.40    1.80
   7  40   0    1.10    1.60
   7  40   0    0.70    1.70
  -7  40   0    5.90    1.70
  -8 -40   0    0.80    2.40
  -8 -40   0    3.40    2.10
   8 -40   0    3.00    2.20
   8  40   0    2.80    1.80
  -8  40   0    3.40    2.00
   9 -40   0   -0.70    2.40
  -9 -40   0   -1.30    2.20
   9  40   0   -0.20    2.10
  -9  40   0    0.10    1.90
  10 -40   0    3.10    2.70
 -10 -40   0   -0.40    2.80
 -10  40   0   -0.40    2.30
  10  40   0   -3.10    2.10
  11 -40   0   -0.50    3.20
  11  40   0    0.40    3.00
 -11  40   0    3.90    2.90
   0 -41   0    3.40    1.40
   0  41   0    2.30    1.20
   0  41   0    5.10    1.20
   1 -41   0    5.00    1.50
  -1 -41   0    3.90    1.20
  -1  41   0    2.70    1.30
   1  41   0    2.80    1.30
   1  41   0    4.30    1.30
  -1  41   0    7.60    1.30
   2 -41   0    0.50    1.30
  -2 -41   0    2.50    1.20
  -2  41   0    0.50    1.10
  -2  41   0    3.10    1.10
   2  41   0    0.10    1.10
   2  41   0    3.40    1.20
   3 -41   0   -0.40    1.40
  -3 -41   0    3.00    1.30
  -3  41   0    1.00    1.20
   3  41   0    1.00    1.20
   3  41   0   -0.20    1.10
  -3  41   0   -0.20    1.20
   4 -41   0    4.60    1.60
  -4 -41   0    3.80    1.40
   4  41   0    5.80    1.50
  -4  41   0    4.80    1.50
   4  41   0    7.00    1.40
   5 -41   0    2.40    1.70
  -5 -41   0   -2.10    1.30
  -5 -41   0    0.80    1.40
  -5  41   0    1.70    1.40
  -5  41   0    2.60    1.50
   5  41   0    2.70    1.30
   5  41   0    0.40    1.20
  -6 -41   0   -0.10    1.50
   6 -41   0    0.90    1.80
  -6 -41   0    1.60    1.50
   6  41   0    2.30    1.50
   6  41   0    2.10    1.70
   7 -41   0    5.10    2.00
  -7 -41   0    3.80    2.10
  -7 -41   0    6.20    1.90
   7  41   0    2.90    1.90
  -7  41   0    4.30    1.70
   7  41   0    2.80    1.80
  -8 -41   0   -0.50    1.90
   8 -41   0    2.80    2.30
   8  41   0    0.40    1.90
  -8  41   0    0.20    1.90
   9 -41   0   -2.10    2.30
  -9 -41   0   -0.40    2.70
  -9  41   0   -1.20    1.90
   9  41   0   -3.60    1.80
 -10 -41   0    0.50    2.30
  10 -41   0   -1.20    2.50
  10  41   0   -0.80    2.20
 -10  41   0    0.90    2.40
   0 -42   0    9.60    1.70
   0  42   0    8.40    1.40
   0  42   0    8.20    1.50
  -1 -42   0   14.80    2.10
   1 -42   0   12.70    1.90
   1  42   0   14.40    1.70
  -1  42   0   16.70    1.80
   1  42   0   14.60    1.90
  -1  42   0   15.10    1.90
   2 -42   0    1.40    1.30
  -2 -42   0    0.30    1.30
  -2  42   0    0.60    1.30
  -2  42   0    0.00    1.20
   2  42   0    1.70    1.30
   2  42   0    2.10    1.10
   3 -42   0   -1.70    1.20
  -3 -42   0   -0.20    1.20
  -3  42   0    0.00    1.30
  -3  42   0    1.90    1.20
   3  42   0    0.10    1.20
   3  42   0   -0.40    1.20
  -4 -42   0    8.30    1.70
   4  42   0    8.20    1.60
  -4  42   0    8.00    1.80
  -4  42   0    8.20    1.40
   4  42   0    8.50    1.90
   5 -42   0    1.60    1.60
  -5 -42   0    1.20    1.40
  -5 -42   0    0.40    1.40
   5  42   0    1.50    1.50
   5  42   0    0.80    2.00
  -5  42   0    2.00    1.40
  -6 -42   0   -1.10    1.60
   6 -42   0   -1.20    1.80
  -6 -42   0   -2.00    1.40
  -6  42   0    0.60    1.60
   6  42   0    0.30    1.60
   6  42   0   -0.10    1.90
   7 -42   0   14.00    2.50
  -7 -42   0   13.30    2.10
  -7 -42   0   13.50    2.50
   7  42   0   18.20    2.80
  -7  42   0   17.40    2.50
   8 -42   0    9.10    2.40
  -8  42   0    3.10    2.00
   8  42   0    8.80    2.40
   9 -42   0    5.60    2.70
  -9 -42   0   -0.70    2.60
  -9  42   0    0.30    2.00
   9  42   0   -0.50    2.10
  10 -42   0   18.30    3.70
  10  42   0   16.90    3.40
 -10  42   0   11.80    3.00
   0 -43   0    2.00    1.30
   0  43   0    0.10    1.20
   0  43   0    1.40    1.10
   1 -43   0    4.50    1.40
  -1 -43   0    8.30    1.60
   1  43   0    4.20    1.30
  -1  43   0    6.70    1.50
   1  43   0    7.50    1.40
  -1  43   0    7.40    1.60
   2 -43   0    3.40    1.60
  -2 -43   0    0.50    1.30
  -2  43   0    0.40    1.30
  -2  43   0    2.60    1.30
   2  43   0    2.80    1.20
   2  43   0    2.20    1.30
  -3 -43   0    0.40    1.40
   3  43   0    0.20    1.20
  -3  43   0    2.00    1.30
  -3  43   0    0.80    1.20
   3  43   0    0.40    1.40
  -4 -43   0    3.60    1.50
   4 -43   0    4.70    1.90
  -4  43   0    4.50    1.30
   4  43   0    2.80    1.40
  -4  43   0    6.50    1.50
   4  43   0    6.10    1.50
  -5 -43   0   -0.70    1.40
   5 -43   0    2.80    1.70
  -5  43   0    2.00    1.50
   5  43   0    0.60    1.40
   5  43   0    1.10    1.50
  -6 -43   0    2.30    1.70
  -6 -43   0    2.80    1.70
   6 -43   0    0.30    1.90
   6  43   0    0.50    1.70
   6  43   0    1.20    1.70
  -6  43   0    3.20    1.80
  -7 -43   0   -0.50    1.90
   7 -43   0   -1.60    2.20
   7  43   0    3.40    1.90
  -7  43   0    0.90    1.80
  -8 -43   0    1.00    2.00
   8 -43   0    1.40    2.10
  -8  43   0    2.20    1.80
   8  43   0    1.30    2.10
  -9 -43   0   -0.40    2.30
   9 -43   0    0.50    2.30
   9  43   0    0.30    2.70
  -9  43   0   -1.80    2.00
  10 -43   0   -0.20    3.10
  10  43   0    2.00    3.10
 -10  43   0   -2.10    2.50
   0 -44   0   71.89    4.40
   0  44   0   70.69    4.10
   0  44   0   70.99    4.10
  -1 -44   0   10.60    1.80
   1 -44   0   10.40    1.90
  -1  44   0   14.90    1.90
  -1  44   0   14.30    1.90
   1  44   0    8.10    1.60
   1  44   0   11.70    1.80
  -2 -44   0    4.70    1.70
  -2  44   0    5.10    1.50
   2  44   0    2.60    1.30
  -2  44   0    3.50    1.40
   2  44   0    1.20    1.30
   3 -44   0    1.30    1.50
  -3 -44   0    0.80    1.50
   3  44   0    3.30    1.30
  -3  44   0    3.80    1.50
  -3  44   0    3.10    1.40
   3  44   0    2.90    1.40
  -4 -44   0    0.90    1.30
   4 -44   0    0.80    1.40
   4  44   0   -1.90    1.40
  -4  44   0   -1.50    1.20
   4  44   0    0.00    1.50
  -4  44   0    1.60    1.50
   5 -44   0    2.70    1.80
  -5 -44   0   -2.20    1.40
  -5  44   0    2.50    1.40
   5  44   0   -0.50    1.50
   5  44   0   -0.60    1.70
  -6 -44   0    2.00    1.70
   6 -44   0   -0.50    2.00
  -6 -44   0    0.50    1.90
  -6  44   0    0.20    1.60
   6  44   0    0.60    2.50
   6  44   0    1.80    1.90
  -7 -44   0   -0.80    2.00
   7 -44   0    0.60    2.20
  -7  44   0    0.60    1.90
   7  44   0   -0.20    2.10
  -8 -44   0   -0.90    1.90
   8 -44   0    1.50    2.60
   8  44   0    0.20    2.20
  -8  44   0    1.80    2.10
  -9 -44   0   -1.10    2.20
   9 -44   0    3.40    2.90
   9  44   0   -1.80    2.20
  -9  44   0    0.00    2.40
  10 -44   0    6.90    3.30
  10  44   0    7.90    2.90
 -10  44   0    1.70    2.70
   0 -45   0    1.20    1.50
   0  45   0    0.90    1.40
   0  45   0    0.80    1.40
  -1 -45   0    6.10    1.60
   1  45   0    6.10    1.60
  -1  45   0    6.20    1.50
   1  45   0    7.20    1.50
  -1  45   0    6.60    1.60
   2 -45   0    3.30    1.50
  -2 -45   0    4.50    1.60
   2  45   0    2.90    1.30
  -2  45   0    3.10    1.50
  -2  45   0    3.50    1.50
   2  45   0    2.60    1.40
   3 -45   0    3.40    1.90
  -3 -45   0    3.70    1.60
  -3  45   0    3.40    1.50
  -3  45   0    3.50    1.60
   3  45   0    4.20    1.40
   3  45   0    4.30    1.60
  -4 -45   0    8.60    1.80
   4 -45   0    8.00    1.80
   4  45   0    8.00    1.70
  -4  45   0    6.90    1.80
   4  45   0    5.10    1.60
  -5 -45   0   -1.60    1.90
   5 -45   0    3.70    1.70
   5  45   0   -1.20    1.60
   5  45   0    2.50    1.60
  -6 -45   0    3.00    2.00
   6 -45   0    3.30    2.10
  -6  45   0    4.70    1.90
   6  45   0    6.20    2.00
  -7 -45   0   -0.80    1.90
   7 -45   0    0.10    2.30
  -7  45   0    2.30    1.90
   7  45   0    1.60    1.80
  -8 -45   0    4.40    2.20
   8 -45   0    0.30    2.60
  -8  45   0    0.70    2.10
   8  45   0   -0.20    2.00
  -9 -45   0    1.80    2.30
   9 -45   0    7.50    3.00
   9  45   0    4.20    2.80
  -9  45   0   -0.30    2.40
   0  46   0   14.40    2.00
   0  46   0   19.40    2.40
   1 -46   0    0.20    1.50
   1  46   0    1.30    1.20
  -1  46   0   -0.60    1.30
   1  46   0    0.60    1.40
  -1  46   0    1.00    1.40
   2 -46   0    9.10    2.10
   2  46   0    9.60    1.70
  -2  46   0   11.40    1.90
  -2  46   0    7.50    1.70
   2  46   0    9.70    1.60
   3 -46   0    0.30    1.60
  -3  46   0    1.30    1.50
  -3  46   0   -1.70    1.40
   3  46   0   -1.10    1.40
   3  46   0    0.70    1.50
   4 -46   0    8.20    2.20
  -4  46   0    8.20    1.90
   4  46   0    6.50    1.70
  -5 -46   0    0.70    1.80
   5 -46   0    1.40    1.70
  -5  46   0    1.50    1.60
   5  46   0    0.00    1.90
   5  46   0   -2.60    1.70
   6 -46   0    1.00    2.00
  -6 -46   0    0.00    1.80
  -6  46   0    2.20    1.90
   6  46   0   -4.30    1.90
   7 -46   0    2.20    2.50
  -7 -46   0    5.10    2.00
  -7  46   0    2.10    2.00
   7  46   0    4.30    2.30
   8 -46   0   -4.30    2.50
  -8 -46   0   -4.40    2.10
   8  46   0    2.20    2.50
  -8  46   0    0.60    2.40
  -9 -46   0    3.20    2.60
   9 -46   0    3.70    2.90
  -9  46   0    1.40    2.50
   9  46   0    1.20    2.70
   0 -47   0    2.30    1.70
   0  47   0    1.70    1.50
   0  47   0    0.80    1.60
   1 -47   0    2.00    1.60
  -1 -47   0   -0.40    1.60
  -1  47   0    2.30    1.50
  -1  47   0    1.00    1.60
   1  47   0    0.90    1.40
   1  47   0    3.20    1.50
  -2 -47   0    5.10    1.70
   2 -47   0    2.40    1.80
   2  47   0    3.50    1.50
  -2  47   0    7.20    1.70
   2  47   0    6.20    1.70
  -2  47   0    7.20    1.70
  -3 -47   0    2.60    1.70
   3 -47   0    0.30    1.80
  -3  47   0    2.90    1.60
   3  47   0    1.00    1.60
  -3  47   0   -2.90    1.50
   3  47   0   -1.00    1.50
  -4 -47   0    1.20    1.70
   4 -47   0   -0.50    1.70
  -4  47   0   -0.40    1.60
   4  47   0    0.30    1.50
   4  47   0    0.50    1.70
  -5 -47   0    5.30    2.10
   5 -47   0    5.40    2.10
  -5  47   0    3.40    2.00
   5  47   0    1.40    1.80
  -6 -47   0    1.10    2.00
   6 -47   0    1.50    1.90
  -6  47   0    2.70    1.80
   6  47   0   -3.20    2.00
   7 -47   0    3.20    2.70
  -7 -47   0    2.20    2.30
  -7  47   0    1.30    2.20
   7  47   0    0.50    2.00
   8 -47   0    1.00    2.70
  -8 -47   0    5.20    2.40
   8  47   0    7.10    2.70
  -8  47   0    3.60    2.50
   9 -47   0    6.30    3.10
  -9 -47   0   -3.20    2.90
   9  47   0    2.90    2.40
  -9  47   0   -4.60    2.50
   0 -48   0   46.30    3.70
   0  48   0   42.10    3.10
   0  48   0   40.70    3.20
   1 -48   0    9.20    1.90
  -1 -48   0   14.30    2.20
   1  48   0   12.30    2.20
  -1  48   0    9.70    2.10
  -1  48   0   14.60    2.00
   1  48   0   10.80    1.80
   2 -48   0    1.70    1.60
  -2 -48   0    3.80    1.80
  -2  48   0    7.40    1.80
   2  48   0    3.50    1.60
  -2  48   0    4.40    1.60
  -3 -48   0    4.10    2.00
   3 -48   0    1.40    1.60
  -3  48   0    4.50    1.90
   3  48   0    2.40    1.70
  -3  48   0    7.70    1.90
   3  48   0    2.20    1.60
   4 -48   0    2.70    2.00
  -4 -48   0    0.40    1.80
   4  48   0    1.50    1.80
   4  48   0    0.80    1.50
  -5 -48   0    6.50    2.10
   5 -48   0    5.20    2.20
   5  48   0    2.50    1.90
  -5  48   0    3.70    1.80
  -6 -48   0    1.30    2.10
   6 -48   0    2.80    2.00
  -6  48   0    3.00    2.10
   6  48   0    2.60    2.20
  -7 -48   0   -2.00    2.60
   7 -48   0    3.00    2.70
   7  48   0   -0.20    2.40
  -7  48   0   -1.30    1.90
  -8 -48   0    1.00    2.40
   8 -48   0    2.30    2.80
  -8  48   0    0.60    2.10
   8  48   0    1.80    2.40
   0 -49   0   -1.60    1.70
   0  49   0    0.70    1.50
   0  49   0   -0.30    1.70
   1 -49   0    5.80    1.80
  -1 -49   0    8.10    2.20
   1  49   0    6.90    1.80
  -1  49   0    7.00    1.90
  -1  49   0    8.60    1.80
   1  49   0    7.30    1.80
   2 -49   0    0.30    2.00
  -2 -49   0   -0.30    1.70
  -2  49   0    6.80    1.80
  -2  49   0   -1.10    1.50
   2  49   0    0.40    1.60
   3 -49   0   -0.80    2.00
  -3 -49   0    0.00    1.80
  -3  49   0    2.30    1.60
   3  49   0   -0.50    2.20
   4 -49   0   -2.70    1.80
  -4 -49   0   -0.20    1.80
   4  49   0    0.30    1.90
  -4  49   0    1.00    1.70
  -5 -49   0    4.00    2.00
   5 -49   0    4.60    2.00
   5  49   0    1.70    2.10
  -5  49   0    5.10    2.10
   6 -49   0    1.70    2.50
  -6 -49   0    2.50    2.00
  -6  49   0   -1.30    1.80
   6  49   0   -0.40    2.10
  -7 -49   0    6.00    2.80
   7 -49   0    4.60    3.00
  -7  49   0    3.90    2.50
   7  49   0    6.50    2.30
  -8 -49   0    1.40    2.60
   8 -49   0    6.40    3.10
   8  49   0    3.60    3.10
  -8  49   0    2.40    2.70
   0 -50   0    1.40    1.90
   0  50   0    3.60    1.60
   0  50   0   -0.30    1.60
  -1 -50   0   -0.60    1.80
   1 -50   0   -1.10    1.70
  -1  50   0   -1.40    1.50
  -1  50   0    1.00    1.80
   1  50   0    1.20    1.60
   1  50   0   -0.20    1.80
  -2 -50   0   -0.40    1.60
   2 -50   0    0.30    1.90
  -2  50   0    4.90    1.70
   2  50   0    1.50    1.60
  -2  50   0    0.10    1.70
   2  50   0   -2.60    1.60
  -3 -50   0    0.30    1.60
   3 -50   0    0.10    1.70
  -3  50   0    4.10    1.90
   3  50   0    1.80    1.70
   3  50   0    2.20    1.70
  -4 -50   0   -1.40    2.00
   4 -50   0   -2.50    1.80
   4  50   0   -0.20    1.80
  -4  50   0    1.40    1.80
   5 -50   0   10.90    2.70
  -5 -50   0    8.30    2.30
  -5  50   0    9.00    2.20
   5  50   0   11.90    2.30
   6 -50   0    4.00    2.70
  -6 -50   0    9.10    2.50
   6  50   0    4.80    2.50
  -6  50   0    8.80    2.40
   7 -50   0   -1.00    2.50
  -7 -50   0    3.30    2.40
  -7  50   0   -0.20    2.40
   7  50   0   -0.60    2.70
  -8 -50   0    3.70    2.70
   8 -50   0    6.10    3.40
  -8  50   0    3.80    2.90
   8  50   0    3.20    2.50
   0 -51   0   -1.20    1.90
   0  51   0   -0.40    1.70
   0  51   0    1.50    1.80
  -1 -51   0   17.50    2.70
   1 -51   0   20.20    3.00
  -1  51   0   20.80    2.60
   1  51   0   24.70    2.90
  -1  51   0   19.10    2.50
   1  51   0   19.50    2.60
  -2 -51   0   -0.80    2.00
   2 -51   0    1.00    1.70
   2  51   0    1.90    1.70
   2  51   0   -1.30    1.90
  -2  51   0    2.00    1.80
  -2  51   0    5.10    1.80
   3 -51   0    3.10    2.10
  -3 -51   0    3.90    2.00
   3  51   0    6.10    2.00
   4 -51   0   -1.90    2.20
  -4 -51   0    1.80    2.00
   4  51   0   -0.20    2.00
  -4  51   0    4.60    2.00
  -5 -51   0    0.70    2.20
   5 -51   0    2.10    2.30
  -5  51   0    0.60    2.10
   5  51   0   -0.40    2.20
  -6 -51   0   -1.90    3.20
   6 -51   0   -3.20    2.50
  -6  51   0    2.40    2.30
   6  51   0    1.40    2.30
   7 -51   0    5.60    2.80
  -7 -51   0    8.90    2.60
   7  51   0    3.30    2.40
  -7  51   0    1.90    2.60
   0 -52   0   -0.30    2.00
   0  52   0    0.20    1.70
   0  52   0    2.70    2.00
   1 -52   0    0.40    2.00
  -1 -52   0    0.30    1.70
   1  52   0    1.50    2.00
   1  52   0    2.50    1.80
  -1  52   0    6.30    2.20
  -1  52   0   -2.20    1.80
   2 -52   0    2.40    1.80
  -2 -52   0    2.60    2.00
  -2  52   0    0.40    1.90
   2  52   0   -0.70    1.80
   3 -52   0    1.60    2.20
  -3 -52   0    2.40    2.20
  -3  52   0    0.50    1.90
   3  52   0    5.80    2.10
  -4 -52   0    7.00    2.30
   4 -52   0    4.00    2.20
  -4  52   0    1.80    1.90
   4  52   0   -3.50    2.00
   5 -52   0   -1.30    2.10
  -5 -52   0   -1.20    2.20
   5  52   0    0.20    2.20
  -5  52   0   -1.20    2.30
   6 -52   0   -4.30    2.30
  -6 -52   0    0.30    2.40
   6  52   0    4.30    2.70
  -6  52   0    3.20    2.60
  -7 -52   0    1.40    2.80
   7 -52   0    4.50    3.00
  -7  52   0    2.00    2.70
   0 -53   0   -0.50    2.10
   0  53   0    3.80    1.90
   0  53   0    1.00    2.10
   1 -53   0   -2.80    2.10
  -1 -53   0    1.00    1.90
  -1  53   0   -1.20    1.90
   1  53   0    2.90    1.70
  -1  53   0    2.60    2.20
   1  53   0    0.80    2.00
  -2 -53   0    3.60    2.10
   2 -53   0    3.60    2.50
   2  53   0    1.50    2.00
  -2  53   0    1.30    2.00
  -3 -53   0   -0.10    2.20
   3 -53   0    0.60    1.80
  -3  53   0    2.00    2.00
   3  53   0    5.10    2.10
  -4 -53   0   -1.80    2.30
   4 -53   0   -0.80    2.30
   4  53   0   -3.30    2.00
  -4  53   0    4.90    2.20
   5 -53   0   -0.70    2.50
  -5 -53   0   -0.80    2.50
   5  53   0    1.00    2.40
  -6 -53   0   -3.40    2.40
   6 -53   0   -4.20    2.70
   6  53   0   -0.80    2.60
  -6  53   0    2.40    2.40
  -7 -53   0   -0.50    3.10
   7 -53   0    5.40    3.40
  -7  53   0    1.60    2.60
   7  53   0   -1.10    2.40
   0 -54   0   -1.50    2.20
   0  54   0    0.00    2.30
   0  54   0    2.30    1.90
  -1 -54   0    3.30    2.30
   1 -54   0   -2.80    2.10
   1  54   0    2.00    2.40
  -1  54   0    2.80    1.90
  -1  54   0    0.40    2.40
   1  54   0    0.90    2.20
   2 -54   0   -1.10    2.30
  -2 -54   0    6.20    2.70
   2  54   0    2.10    2.10
  -3 -54   0   -4.00    2.30
   3 -54   0    0.10    2.40
  -3  54   0    1.00    2.20
   3  54   0   -2.70    2.30
   4 -54   0   -0.70    2.50
  -4 -54   0    0.90    2.60
   4  54   0   -1.90    2.20
  -4  54   0    7.80    2.40
  -5 -54   0    6.20    2.60
   5 -54   0    1.60    2.40
  -5  54   0    5.80    2.60
   5  54   0    7.80    2.70
   6 -54   0   -5.10    2.80
  -6 -54   0   -2.10    3.00
  -6  54   0    4.10    2.60
   6  54   0    1.60    2.90
   0 -55   0   -2.50    2.30
   0  55   0    2.40    2.10
   0  55   0   -3.20    2.10
   1 -55   0    0.50    2.50
  -1 -55   0   -0.30    2.30
   1  55   0   -2.20    2.60
  -1  55   0    3.70    2.20
   2 -55   0   -0.50    2.50
  -2 -55   0    4.70    2.40
  -2  55   0    8.70    2.40
   2  55   0    5.50    2.70
   3 -55   0   -1.30    2.60
  -3 -55   0   -1.10    2.30
  -3  55   0    0.20    2.10
   3  55   0   -3.80    2.30
  -4 -55   0    4.50    2.70
   4 -55   0   -1.20    2.60
  -4  55   0   -0.90    2.20
   4  55   0    3.20    3.10
   5 -55   0    0.70    2.90
  -5 -55   0    1.70    2.80
   5  55   0   -1.10    2.70
  -5  55   0   -1.20    2.60
  -6 -55   0    0.10    3.00
   6 -55   0   -5.70    2.50
  -6  55   0    5.30    2.70
   6  55   0   -0.20    2.80
   0 -56   0    0.70    2.60
   0  56   0   -1.90    2.50
   1 -56   0    2.20    2.40
  -1 -56   0    4.30    2.50
   1  56   0   -1.90    2.50
   2 -56   0   -2.60    2.20
  -2 -56   0    3.40    2.40
  -2  56   0    5.10    2.20
   2  56   0    1.40    2.50
  -3 -56   0   -0.20    2.60
   3 -56   0   -1.90    2.20
   3  56   0   -1.20    2.30
  -3  56   0    1.50    2.20
  -4 -56   0    5.80    2.90
   4 -56   0    0.50    2.80
  -4  56   0   10.10    2.70
   4  56   0    4.00    2.80
  -5 -56   0    9.60    3.00
   5 -56   0    8.20    2.90
  -5  56   0    6.70    2.90
   5  56   0    6.10    2.80
   0 -57   0    2.50    2.80
   1 -57   0    1.40    2.10
  -1 -57   0   -3.40    2.60
  -1  57   0   -0.70    2.20
   1  57   0   -2.60    2.40
  -2 -57   0    1.60    2.50
   2 -57   0    2.40    2.40
   2  57   0    3.80    2.60
  -2  57   0   -0.50    2.20
  -3 -57   0   11.10    3.20
   3 -57   0   13.40    3.20
  -3  57   0   13.10    2.90
   3  57   0    8.40    2.80
   4 -57   0    5.00    2.50
  -4 -57   0    2.60    2.90
  -4  57   0    8.20    2.70
   4  57   0    7.90    3.10
   0 -58   0    1.40    2.70
   1 -58   0    3.00    2.40
  -1 -58   0   -0.80    2.70
   1  58   0   -2.50    2.40
  -2 -58   0    0.40    2.70
   2 -58   0    0.80    2.70
   2  58   0    2.00    2.70
  -2  58   0    0.50    2.50
  -3 -58   0   -2.70    2.40
   3 -58   0   -1.10    2.70
  -3  58   0    3.20    2.70
   3  58   0    7.60    2.70
   4 -58   0    7.90    3.30
  -4 -58   0    2.20    3.10
   4  58   0    2.70    3.40
   0 -59   0   -0.20    2.90
   1 -59   0   -2.00    2.50
  -1 -59   0    4.40    2.50
   1  59   0    5.20    3.40
   2 -59   0    2.10    3.00
  -2 -59   0    2.70    2.90
   2  59   0    1.60    3.00
  -3 -59   0    0.20    3.30
   3 -59   0    1.50    3.70
   3  59   0   -1.80    3.50
   0 -60   0   -3.60    2.70
  -1 -60   0    1.90    2.50
   1 -60   0   -4.50    2.30
  14   0  -1    3.40    2.20
 -14   0   1    4.10    2.90
 -14   0   1   -1.00    2.90
  14   0  -1   -2.60    2.90
  13   0  -1    0.70    1.60
 -13   0   1    0.50    2.10
  13   0  -1    1.80    2.80
 -13   0   1   -2.80    2.00
  12   0  -1    2.30    2.10
 -12   0   1    1.70    1.80
  12   0  -1    0.40    1.50
 -11   0   1   -2.60    1.40
  11   0  -1    2.30    1.70
  11   0  -1   -0.50    1.20
 -11   0   1    1.50    1.50
 -10   0   1    1.70    1.20
  10   0  -1    0.60    0.90
  10   0  -1   -0.50    1.30
 -10   0   1   -1.80    1.10
   9   0  -1    0.90    0.80
  -9   0   1   -0.60    0.80
  -9   0   1   -1.60    1.00
   9   0  -1    1.40    1.30
  -8   0   1   -0.60    0.70
   8   0  -1    0.30    1.00
   8   0  -1   -1.20    0.60
  -7   0   1    0.80    0.60
  -7   0   1   -0.30    0.80
  -7   0   1   -0.50    1.20
   7   0  -1    0.30    0.50
   7   0  -1    0.40    0.90
   6   0  -1   -0.20    0.70
   6   0  -1   -0.50    0.50
  -6   0   1   -0.40    0.60
  -6   0   1    0.00    0.50
  -6   0   1    0.60    0.90
  -5   0   1    0.20    0.40
   5   0  -1    0.80    0.70
   5   0  -1    0.10    0.40
   5   0  -1   -0.20    0.50
  -5   0   1   -0.10    0.70
  -5   0   1    0.00    0.50
  -4   0   1   -0.40    0.30
   4   0  -1    0.00    0.50
   4   0  -1   -0.30    0.30
   4   0  -1   -0.20    0.40
  -4   0   1   -0.30    0.50
  -4   0   1   -0.60    0.30
   3   0  -1   -0.10    0.50
   3   0  -1   -0.30    0.30
  -3   0   1    0.20    0.30
   3   0  -1   -0.30    0.20
  -3   0   1   -0.10    0.30
  -3   0   1   -0.70    0.40
   2   0  -1    0.20    0.20
  -2   0   1   -0.60    0.40
  -2   0   1   -0.60    0.20
   2   0  -1   -0.40    0.30
  -2   0   1   -0.60    0.20
   2   0  -1   -0.60    0.20
  -1   0   1  -14.50    0.10
   1   0  -1  -14.40    0.10
   1   0  -1  -14.40    0.20
   1   0   1   -0.60    0.20
  -1   0  -1   -0.80    0.20
   1   0   1   -1.60    0.10
   1   0   1   -1.40    0.10
  -1   0  -1   -1.20    0.20
   2   0   1    0.10    0.20
  -2   0  -1   -0.10    0.20
  -2   0  -1   -0.40    0.20
   2   0   1    1.00    0.30
  -2   0  -1   -0.30    0.20
   2   0   1    0.00    0.30
   3   0   1   -0.60    0.30
  -3   0  -1   -0.40    0.30
  -3   0  -1   -0.70    0.30
   3   0   1   -0.30    0.30
   3   0   1   -0.60    0.30
  -3   0  -1    0.00    0.40
  -4   0  -1    0.00    0.60
  -4   0  -1    0.00    0.50
   4   0   1   -0.50    0.40
   4   0   1    0.00    0.40
   4   0   1    0.60    0.40
  -4   0  -1    0.00    0.40
   5   0   1    0.00    0.50
  -5   0  -1    0.20    0.60
  -5   0  -1   -0.90    0.60
   5   0   1    0.70    0.60
   5   0   1    0.00    0.40
  -5   0  -1   -0.20    0.50
   6   0   1   -0.30    0.40
  -6   0  -1   -0.30    0.50
  -6   0  -1    0.00    0.80
  -6   0  -1   -0.30    0.70
   6   0   1   -0.30    0.60
   7   0   1   -1.20    0.90
   7   0   1    0.10    0.60
  -7   0  -1   -2.00    0.90
  -7   0  -1    0.20    0.80
  -8   0  -1   -1.50    0.90
   8   0   1    0.50    0.80
  -8   0  -1    0.30    1.20
   8   0   1    0.30    0.60
   9   0   1   -0.50    0.80
  -9   0  -1   -1.00    1.00
  -9   0  -1   -1.10    0.90
   9   0   1    1.80    1.10
  10   0   1    1.60    1.00
 -10   0  -1   -1.30    1.10
  10   0   1    2.40    1.30
 -10   0  -1    0.10    1.20
 -11   0  -1    0.60    1.40
  11   0   1   -1.30    1.20
 -11   0  -1    1.10    1.70
  11   0   1    3.50    1.60
 -12   0  -1   -1.50    1.70
  12   0   1   -2.10    1.90
  12   0   1    1.20    1.40
 -12   0  -1    0.20    1.60
  13   0   1   -1.00    1.80
 -13   0  -1   -0.50    2.00
  13   0   1    0.50    2.60
 -14   0  -1   -3.10    2.50
  14   0   1   -1.80    2.30
  14  -1  -1    6.80    2.30
  14  -1  -1   -2.00    3.20
 -14  -1   1    3.80    2.80
 -14  -1   1    5.80    2.90
 -14   1   1    5.50    2.80
 -14   1   1    3.10    2.80
  14   1  -1   -0.40    3.00
  14   1  -1    4.70    2.00
 -13  -1   1    0.80    2.20
  13  -1  -1    1.10    1.80
 -13  -1   1   -2.90    2.00
  13  -1  -1   -2.10    2.60
 -13   1   1    2.80    2.10
  13   1  -1   -2.00    1.70
  13   1  -1   -0.70    2.50
 -13   1   1   -1.30    2.10
  12  -1  -1    8.40    2.30
 -12  -1   1    6.70    2.00
  12  -1  -1    3.50    1.50
 -12   1   1    3.10    1.90
 -12   1   1    4.60    1.90
  12   1  -1    4.80    2.30
  12   1  -1    2.60    1.50
  11  -1  -1    6.70    1.90
  11  -1  -1    4.30    1.30
 -11  -1   1    4.20    1.70
 -11  -1   1    6.90    1.70
 -11   1   1    4.30    1.60
  11   1  -1    5.30    1.70
 -11   1   1    4.20    1.60
  11   1  -1    7.50    1.50
  10  -1  -1    2.40    1.00
 -10  -1   1    0.80    1.30
  10  -1  -1    1.40    1.40
 -10  -1   1    0.00    1.20
  10   1  -1    2.20    1.00
  10   1  -1    3.00    1.30
 -10   1   1   -0.30    1.10
 -10   1   1   -0.40    1.30
  -9  -1   1    5.60    1.20
   9  -1  -1    3.80    1.40
   9  -1  -1    3.30    0.90
  -9  -1   1    3.70    1.10
   9   1  -1    5.20    1.00
  -9   1   1    4.30    1.10
   9   1  -1    1.60    1.20
   8  -1  -1    1.00    1.10
  -8  -1   1   -0.80    0.90
  -8  -1   1   -0.50    0.70
   8  -1  -1    0.40    0.60
  -8   1   1    0.90    0.80
   8   1  -1    1.30    1.00
   8   1  -1    0.20    0.60
  -7  -1   1    1.50    1.30
  -7  -1   1    3.60    0.80
   7  -1  -1    3.60    0.60
   7  -1  -1    4.50    1.10
  -7  -1   1    3.60    1.00
  -7   1   1    3.40    0.80
  -7   1   1    2.50    0.90
   7   1  -1    4.40    1.10
   7   1  -1    3.20    0.70
   6  -1  -1    4.50    0.90
   6  -1  -1    2.70    0.80
   6  -1  -1    3.40    0.70
  -6  -1   1    3.00    1.00
  -6  -1   1    3.50    0.70
  -6  -1   1    2.90    0.60
  -6   1   1    3.90    1.10
  -6   1   1    3.20    0.70
   6   1  -1    3.20    0.70
   6   1  -1    3.50    0.80
  -6   1   1    2.70    0.60
  -5  -1   1    0.40    0.70
   5  -1  -1    1.30    0.50
  -5  -1   1    1.50    0.50
   5  -1  -1    2.80    0.70
   5  -1  -1    1.20    0.70
  -5  -1   1    1.00    0.50
  -5   1   1    2.20    0.60
   5   1  -1    0.30    0.50
   5   1  -1    1.20    0.70
   5   1  -1    0.80    0.60
  -5   1   1    1.90    0.50
  -5   1   1    1.20    0.80
   4  -1  -1    0.80    0.30
  -4  -1   1    1.70    0.60
   4  -1  -1    2.40    0.70
   4  -1  -1    1.60    0.50
  -4  -1   1    1.00    0.40
  -4  -1   1    2.00    0.40
  -4   1   1    1.60    0.40
   4   1  -1    1.60    0.60
  -4   1   1    1.50    0.60
   4   1  -1    1.50    0.40
  -4   1   1    2.00    0.40
   4   1  -1    1.80    0.40
   3  -1  -1    2.80    0.50
   3  -1  -1    2.40    0.60
  -3  -1   1    1.70    0.30
  -3  -1   1    2.10    0.60
  -3  -1   1    1.90    0.30
   3  -1  -1    2.20    0.30
  -3   1   1    1.80    0.30
   3   1  -1    2.00    0.60
   3   1  -1    1.80    0.30
   3   1  -1    2.00    0.40
  -3   1   1    0.70    0.40
  -3   1   1    1.80    0.40
  -2  -1   1    6.90    0.50
  -2  -1   1    6.90    0.60
   2  -1  -1    7.10    0.50
   2  -1  -1    5.90    0.70
  -2  -1   1    6.00    0.50
   2  -1  -1    6.70    0.40
  -2   1   1    6.60    0.50
   2   1  -1    5.80    0.70
  -2   1   1    6.30    0.60
   2   1  -1    7.00    0.50
   2   1  -1    7.80    0.50
   1  -1  -1    0.90    0.20
   1  -1  -1    1.60    0.20
   1   1  -1    0.30    0.20
   1   1  -1    1.60    0.20
   1  -1   1    1.40    0.20
  -1  -1  -1    0.70    0.20
  -1  -1  -1    1.30    0.20
   1  -1   1    1.40    0.20
   1   1   1    1.20    0.20
  -1   1  -1    1.20    0.20
  -1   1  -1    1.00    0.20
   1   1   1    1.40    0.20
  -1   1  -1    0.80    0.20
  -2  -1  -1   12.90    0.80
  -2  -1  -1   13.10    0.60
   2  -1   1   12.50    0.70
   2  -1   1   13.70    0.80
   2  -1   1   12.30    0.80
  -2  -1  -1   13.40    0.80
  -2   1  -1   12.10    0.80
   2   1   1   12.10    0.80
   2   1   1   12.80    0.80
   2   1   1   12.40    0.70
  -2   1  -1   12.20    0.80
  -2   1  -1   13.60    0.70
   3  -1   1    0.00    0.30
  -3  -1  -1   -0.20    0.30
  -3  -1  -1    0.40    0.30
  -3  -1  -1    0.50    0.30
   3  -1   1    0.20    0.30
   3  -1   1   -0.30    0.30
  -3   1  -1   -0.10    0.30
   3   1   1    0.40    0.30
   3   1   1    0.40    0.30
  -3   1  -1    0.00    0.30
  -3   1  -1   -0.40    0.30
   3   1   1    0.20    0.40
  -4  -1  -1    5.40    0.70
   4  -1   1    5.10    0.70
  -4  -1  -1    4.80    0.70
   4  -1   1    5.90    0.70
   4  -1   1    6.10    0.80
  -4  -1  -1    5.90    0.80
   4   1   1    5.20    0.60
  -4   1  -1    5.80    0.70
  -4   1  -1    6.40    0.80
   4   1   1    5.20    0.70
  -4   1  -1    5.50    0.80
   4   1   1    5.80    0.70
   5  -1   1   11.60    1.00
   5  -1   1   12.20    1.10
  -5  -1  -1   11.20    1.30
  -5  -1  -1   13.00    1.10
  -5  -1  -1   12.80    1.20
   5  -1   1   10.20    1.10
   5   1   1   13.10    1.10
  -5   1  -1    9.10    1.10
  -5   1  -1   11.20    1.20
   5   1   1   14.70    1.30
  -5   1  -1   11.80    1.10
   5   1   1   12.40    1.10
   6  -1   1    4.20    0.90
  -6  -1  -1    2.50    0.90
   6  -1   1    3.80    0.70
  -6  -1  -1    3.70    0.90
  -6  -1  -1    3.00    0.80
   6   1   1    3.50    0.90
  -6   1  -1    2.50    0.80
   6   1   1    3.40    0.70
  -6   1  -1    3.20    0.80
  -6   1  -1    2.90    0.90
  -7  -1  -1   21.00    1.70
   7  -1   1   22.80    1.60
   7  -1   1   21.70    1.80
  -7  -1  -1   24.10    1.90
  -7   1  -1   21.60    1.90
   7   1   1   21.40    1.60
   7   1   1   22.70    1.90
  -7   1  -1   18.40    1.60
  -8  -1  -1   17.40    1.70
  -8  -1  -1   19.70    2.10
   8  -1   1   22.20    1.90
  -8  -1  -1   15.30    1.80
   8  -1   1   20.70    1.60
  -8   1  -1   17.10    2.10
   8   1   1   18.30    1.60
   8   1   1   20.30    1.80
  -8   1  -1   19.80    1.90
  -9  -1  -1    0.80    1.10
  -9  -1  -1    1.40    1.00
   9  -1   1    2.00    1.20
   9  -1   1    0.80    0.80
   9   1   1   -0.10    1.10
  -9   1  -1   -0.80    1.00
   9   1   1    0.80    0.80
 -10  -1  -1   -1.80    1.10
 -10  -1  -1    1.60    1.30
  10  -1   1    1.40    1.00
  10  -1   1    0.20    1.30
 -10   1  -1    1.10    1.40
  10   1   1    2.50    1.20
  10   1   1    2.20    1.20
 -10   1  -1    0.60    1.20
  11  -1   1    1.00    1.30
 -11  -1  -1    1.70    1.70
  11  -1   1    4.40    1.60
 -11  -1  -1    2.00    1.50
 -11   1  -1   -1.60    1.50
  11   1   1    0.10    1.30
  11   1   1    1.20    1.60
 -11   1  -1    3.00    1.70
  12  -1   1    1.20    2.00
 -12  -1  -1    0.60    1.70
 -12  -1  -1    1.50    1.70
  12  -1   1    0.80    1.50
  12   1   1   -0.70    1.50
 -12   1  -1    1.60    1.70
  12   1   1    0.50    1.80
 -12   1  -1    4.40    1.80
  13  -1   1    1.90    1.80
  13  -1   1    2.20    2.40
 -13  -1  -1    7.10    2.40
  13   1   1   -0.60    2.60
  13   1   1    2.80    2.10
 -13   1  -1    3.90    2.10
 -14  -1  -1    6.30    3.10
  14  -1   1   12.50    2.60
 -14   1  -1   10.90    3.40
  14   1   1   13.90    2.70
 -14  -2   1    1.30    2.70
  14  -2  -1   -2.00    3.60
  14  -2  -1    5.40    2.50
 -14  -2   1   -2.20    2.80
  14   2  -1    5.00    2.00
  14   2  -1    3.10    3.20
 -14   2   1    2.70    2.50
 -14   2   1    3.00    2.60
 -13  -2   1    3.20    2.10
 -13  -2   1   -1.60    2.00
  13  -2  -1   -0.30    1.70
  13  -2  -1    3.80    2.60
  13   2  -1   -1.20    2.50
 -13   2   1    1.70    2.10
  13   2  -1    0.00    1.80
 -13   2   1   -4.20    2.00
  12  -2  -1    4.90    2.10
 -12  -2   1    2.40    1.70
  12  -2  -1    2.60    1.50
  12   2  -1    0.60    2.00
 -12   2   1    2.80    1.90
  12   2  -1   -0.10    1.50
 -12   2   1   -3.80    1.70
  11  -2  -1   10.40    2.10
 -11  -2   1   13.30    2.00
  11  -2  -1   12.80    1.60
 -11  -2   1    9.20    1.70
  11   2  -1   12.80    1.70
 -11   2   1   14.70    2.10
 -11   2   1   10.90    2.00
  11   2  -1   10.30    2.10
  10  -2  -1   12.10    1.50
 -10  -2   1   12.30    1.70
 -10  -2   1   11.40    1.70
  10  -2  -1   11.10    1.90
 -10   2   1   11.90    1.70
 -10   2   1   13.10    1.90
  10   2  -1   11.90    1.80
  10   2  -1   12.70    1.60
  -9  -2   1   15.10    1.90
   9  -2  -1   19.40    2.20
  -9  -2   1   15.20    1.80
   9  -2  -1   17.30    1.50
   9   2  -1   20.50    2.20
   9   2  -1   17.00    1.60
  -9   2   1   17.90    1.70
   8  -2  -1    1.10    1.00
   8  -2  -1   -0.10    0.70
  -8  -2   1   -0.40    0.90
  -8  -2   1   -0.30    0.80
   8   2  -1   -0.60    0.90
  -8   2   1    0.20    0.70
   8   2  -1    0.20    0.70
  -7  -2   1    1.50    0.90
  -7  -2   1   -0.20    1.10
  -7  -2   1   -0.70    0.70
   7  -2  -1    0.50    0.80
  -7  -2   1    0.30    0.60
  -7   2   1    0.40    0.60
   7   2  -1    0.00    0.80
  -7   2   1    0.00    0.80
   7   2  -1   -0.60    0.60
  -6  -2   1    9.20    1.30
   6  -2  -1    8.30    1.20
  -6  -2   1    8.90    1.00
   6  -2  -1    9.10    1.20
   6  -2  -1    9.90    1.00
  -6  -2   1    9.60    1.10
   6   2  -1   10.80    1.10
   6   2  -1    8.70    1.10
  -6   2   1   13.80    1.60
  -6   2   1    8.40    1.00
  -6   2   1   10.10    1.00
  -5  -2   1   15.40    1.50
  -5  -2   1   15.80    1.10
   5  -2  -1   15.00    1.00
  -5  -2   1   16.70    1.20
   5  -2  -1   14.90    1.20
   5  -2  -1   17.70    1.50
  -5   2   1   19.50    1.60
   5   2  -1   14.80    1.10
  -5   2   1   17.30    1.10
   5   2  -1   15.50    1.20
  -5   2   1   13.70    1.10
   5   2  -1   16.60    1.50
  -4  -2   1    2.30    0.60
   4  -2  -1    2.20    0.40
  -4  -2   1    1.70    0.40
   4  -2  -1    1.70    0.50
  -4  -2   1    2.10    0.50
   4  -2  -1    1.30    0.60
   4   2  -1    1.60    0.40
   4   2  -1    2.20    0.50
   4   2  -1    2.20    0.60
  -4   2   1    2.40    0.70
  -4   2   1    1.60    0.40
  -4   2   1    2.00    0.40
  -3  -2   1  164.28    6.40
   3  -2  -1  168.88    6.50
  -3  -2   1  165.38    6.60
   3  -2  -1  153.98    6.30
   3  -2  -1  164.08    6.60
  -3  -2   1  168.48    6.60
  -3  -2   1  159.78    6.40
   3   2  -1  160.88    6.40
   3   2  -1  159.08    6.40
  -3   2   1  163.88    6.60
   3   2  -1  164.88    6.60
  -3   2   1  164.78    6.40
  -3   2   1  160.98    6.50
   2  -2  -1   42.00    1.90
  -2  -2   1   44.90    1.80
  -2  -2   1   41.70    1.80
  -2  -2   1   42.00    2.00
   2  -2  -1   47.30    1.80
   2  -2  -1   39.40    2.00
  -2  -2   1   42.10    2.00
  -2   2   1   41.80    2.00
   2   2  -1   41.40    1.80
   2   2  -1   48.50    1.90
  -2   2   1   40.90    1.90
   2   2  -1   41.90    2.00
  -2   2   1   43.10    1.70
   1  -2  -1    0.00    0.10
   1  -2  -1   -0.20    0.20
  -1  -2   1   -0.10    0.10
  -1  -2   1    0.00    0.20
  -1   2   1    0.00    0.10
  -1   2   1    0.10    0.10
   1   2  -1    0.10    0.10
   1   2  -1   -0.10    0.20
   1   2  -1   -0.10    0.10
   1  -2   1    6.70    0.40
  -1  -2  -1    4.80    0.50
  -1  -2  -1    6.20    0.40
   1  -2   1    6.00    0.50
   1  -2   1    6.10    0.50
   1   2   1    6.00    0.50
  -1   2  -1    6.20    0.50
   1   2   1    6.50    0.40
  -1   2  -1    6.20    0.40
  -1   2  -1    7.30    0.40
  -2  -2  -1    0.60    0.20
   2  -2   1    0.30    0.30
   2  -2   1   -0.40    0.30
  -2  -2  -1    0.50    0.30
   2  -2   1    0.20    0.20
  -2  -2  -1    0.00    0.20
  -2  -2  -1    0.60    0.30
  -2   2  -1    0.40    0.30
  -2   2  -1    0.30    0.30
  -2   2  -1    0.20    0.30
   2   2   1    0.10    0.30
   2   2   1    0.50    0.30
   2   2   1    0.20    0.20
   3  -2   1  114.79    4.80
   3  -2   1  119.39    4.90
  -3  -2  -1  120.09    4.90
  -3  -2  -1  121.09    4.80
  -3  -2  -1  119.69    5.00
   3  -2   1  125.89    4.90
  -3   2  -1  120.19    4.80
  -3   2  -1  126.99    4.90
   3   2   1  121.69    4.90
  -3   2  -1  117.49    4.90
   3   2   1  120.39    4.80
   3   2   1  117.39    4.90
   4  -2   1    2.40    0.50
  -4  -2  -1    3.60    0.70
   4  -2   1    2.90    0.50
   4  -2   1    2.70    0.60
  -4  -2  -1    2.40    0.50
  -4  -2  -1    2.30    0.50
   4   2   1    2.20    0.50
   4   2   1    2.60    0.50
  -4   2  -1    2.20    0.50
  -4   2  -1    2.30    0.50
   4   2   1    2.40    0.60
  -4   2  -1    2.40    0.60
   5  -2   1   18.90    1.50
  -5  -2  -1   17.30    1.30
  -5  -2  -1   18.80    1.50
   5  -2   1   19.30    1.30
   5  -2   1   19.10    1.40
  -5   2  -1   17.80    1.30
   5   2   1   19.50    1.30
   5   2   1   19.60    1.40
  -5   2  -1   17.40    1.30
  -5   2  -1   18.60    1.40
   5   2   1   19.40    1.40
  -6  -2  -1    2.70    0.80
  -6  -2  -1    1.10    0.60
  -6  -2  -1    1.00    0.80
   6  -2   1    2.20    0.80
   6  -2   1    0.70    0.50
   6   2   1    1.20    0.50
  -6   2  -1    0.70    0.80
   6   2   1    2.20    0.80
  -6   2  -1    0.70    0.60
  -6   2  -1    2.20    0.90
  -7  -2  -1    2.60    0.90
  -7  -2  -1    3.10    0.80
   7  -2   1    3.10    0.70
   7  -2   1    3.50    1.00
  -7  -2  -1    2.30    1.00
  -7   2  -1    1.70    0.80
   7   2   1    1.80    0.80
   7   2   1    3.00    0.80
  -7   2  -1    2.60    1.00
   8  -2   1    0.40    0.90
  -8  -2  -1    2.90    1.20
  -8  -2  -1    1.30    0.80
   8  -2   1    0.10    0.70
  -8  -2  -1    0.40    0.90
   8   2   1    0.20    0.80
   8   2   1    0.10    0.80
  -8   2  -1   -0.20    1.00
  -8   2  -1    2.30    1.20
  -9  -2  -1   21.60    2.20
   9  -2   1   19.50    1.70
  -9  -2  -1   16.80    1.80
   9  -2   1   20.70    2.20
   9   2   1   18.50    1.70
  -9   2  -1   19.50    2.00
   9   2   1   21.50    2.00
  10  -2   1   14.90    1.70
  10  -2   1   15.50    2.00
 -10  -2  -1   16.90    2.20
 -10  -2  -1   17.60    2.10
  10   2   1   17.20    1.90
  10   2   1   21.10    2.40
 -10   2  -1   15.20    2.20
 -10   2  -1   14.70    1.80
 -11  -2  -1   -0.20    1.70
  11  -2   1   -0.60    1.20
  11  -2   1   -0.40    1.50
 -11  -2  -1   -1.30    1.30
 -11   2  -1    0.60    1.50
  11   2   1   -0.30    1.20
 -11   2  -1    2.00    1.60
  11   2   1   -1.50    1.60
  12  -2   1   13.40    1.90
 -12  -2  -1   12.20    2.10
 -12  -2  -1    7.30    2.10
  12  -2   1   12.80    2.40
  12   2   1    9.20    2.10
 -12   2  -1    9.60    2.00
 -12   2  -1   12.90    2.60
  12   2   1    9.50    1.90
  13  -2   1    8.40    2.90
 -13  -2  -1    4.70    2.50
  13   2   1    8.40    2.10
 -13   2  -1   13.30    2.80
 -13   2  -1   12.00    2.60
  14  -2   1    5.50    2.50
 -14  -2  -1    9.20    3.30
 -14   2  -1    7.50    3.00
  14   2   1    6.40    2.60
 -14  -3   1   -2.30    2.90
  14  -3  -1    1.30    3.70
 -14  -3   1    1.80    2.60
 -14   3   1    2.40    2.70
 -14   3   1    2.50    2.80
  14   3  -1    3.90    2.20
  13  -3  -1    3.40    1.80
  13  -3  -1    0.00    2.50
 -13  -3   1    2.00    2.30
 -13  -3   1    2.70    2.10
 -13   3   1    1.40    1.90
 -13   3   1    4.60    2.20
  13   3  -1    1.00    2.20
  13   3  -1   -1.50    2.40
 -12  -3   1    3.30    1.80
  12  -3  -1    2.60    1.90
  12  -3  -1    4.80    1.50
 -12  -3   1    0.10    1.80
  12   3  -1    4.20    2.20
 -12   3   1    1.70    1.80
  12   3  -1    1.40    1.60
 -12   3   1    2.30    1.80
 -11  -3   1    2.20    1.60
  11  -3  -1    4.80    1.30
 -11  -3   1    1.10    1.30
  11  -3  -1    2.50    1.70
  11   3  -1    4.10    1.90
 -11   3   1    2.60    1.40
 -11   3   1    2.80    1.60
  11   3  -1    4.10    1.40
 -10  -3   1   29.50    2.40
  10  -3  -1   27.30    2.80
  10  -3  -1   31.40    2.20
 -10  -3   1   34.80    2.70
  10   3  -1   37.10    3.10
  10   3  -1   30.40    2.30
 -10   3   1   32.20    2.60
  -9  -3   1   48.80    3.00
   9  -3  -1   49.40    2.70
   9  -3  -1   49.90    3.30
  -9  -3   1   49.80    3.10
  -9   3   1   50.89    3.10
   9   3  -1   50.59    2.80
   9   3  -1   51.29    3.20
   8  -3  -1    5.70    0.90
  -8  -3   1    3.10    1.10
   8  -3  -1    6.30    1.20
  -8  -3   1    3.70    0.90
  -8   3   1    4.40    1.10
   8   3  -1    5.10    1.00
   8   3  -1    7.00    1.20
  -8   3   1    5.30    1.10
  -7  -3   1    9.90    1.20
  -7  -3   1    9.60    1.30
   7  -3  -1   12.50    1.50
   7  -3  -1   11.10    1.30
  -7  -3   1   10.20    1.60
  -7  -3   1   11.50    1.50
   7   3  -1    8.90    1.30
  -7   3   1    9.00    1.20
   7   3  -1   10.90    1.10
  -7   3   1    9.60    1.10
  -6  -3   1   65.09    3.20
   6  -3  -1   68.29    3.10
   6  -3  -1   62.99    3.40
  -6  -3   1   72.59    3.30
   6  -3  -1   71.59    3.30
  -6  -3   1   71.59    3.50
   6   3  -1   71.79    3.30
  -6   3   1   65.19    3.20
  -6   3   1   70.29    3.10
  -6   3   1   68.79    3.40
   5  -3  -1  133.29    5.70
  -5  -3   1  124.99    5.60
   5  -3  -1  134.09    5.40
   5  -3  -1  122.99    5.20
  -5  -3   1  128.09    5.30
  -5  -3   1  128.09    5.50
  -5  -3   1  125.29    5.30
  -5   3   1  127.99    5.50
  -5   3   1  128.19    5.20
   5   3  -1  125.49    5.60
  -5   3   1  126.89    5.40
   5   3  -1  132.09    5.40
   5   3  -1  130.89    5.30
  -4  -3   1    3.20    0.60
   4  -3  -1    3.20    0.60
  -4  -3   1    2.50    0.60
   4  -3  -1    2.80    0.70
  -4  -3   1    2.50    0.50
   4  -3  -1    2.70    0.40
  -4  -3   1    3.10    0.70
  -4   3   1    2.90    0.60
   4   3  -1    2.80    0.60
   4   3  -1    3.30    0.50
  -4   3   1    1.60    0.40
   4   3  -1    3.10    0.50
  -4   3   1    2.90    0.40
   3  -3  -1 1080.59   40.00
  -3  -3   1 1074.19   39.80
  -3  -3   1 1080.49   39.90
   3  -3  -1 1067.69   39.80
   3  -3  -1 1015.50   39.60
  -3  -3   1 1076.49   39.90
  -3  -3   1 1015.10   39.70
  -3   3   1 1032.70   39.80
   3   3  -1 1061.99   39.70
  -3   3   1 1038.10   39.90
   3   3  -1 1007.60   39.80
   3   3  -1 1058.79   39.90
  -3   3   1 1018.90   39.60
  -2  -3   1 1594.24   59.89
   2  -3  -1 1627.94   59.79
  -2  -3   1 1597.94   59.89
   2  -3  -1 1536.55   59.89
  -2  -3   1 1594.24   59.79
  -2  -3   1 1527.15   59.89
   2  -3  -1 1492.65   59.79
   2   3  -1 1676.63   59.89
  -2   3   1 1548.35   59.79
   2   3  -1 1567.64   59.79
   2   3  -1 1601.44   59.89
  -2   3   1 1583.94   59.79
  -2   3   1 1605.84   59.89
  -1  -3   1   28.10    1.30
  -1  -3   1   26.30    1.30
  -1  -3   1   29.10    1.20
   1  -3  -1   27.00    1.30
  -1   3   1   27.00    1.30
   1   3  -1   28.80    1.30
   1   3  -1   26.80    1.20
  -1   3   1   27.80    1.10
   1  -3   1  743.93   28.00
  -1  -3  -1  722.83   27.90
   1  -3   1  751.32   27.90
   1  -3   1  747.03   28.00
  -1   3  -1  725.93   27.90
  -1   3  -1  737.73   28.00
   1   3   1  713.83   27.80
   1   3   1  749.03   28.00
   1   3   1  730.93   27.90
  -1   3  -1  748.63   27.90
  -2  -3  -1  597.94   21.80
   2  -3   1  598.04   21.80
  -2  -3  -1  575.04   21.90
   2  -3   1  558.04   21.70
  -2  -3  -1  574.64   21.70
  -2  -3  -1  538.15   21.70
   2  -3   1  564.74   21.80
  -2   3  -1  573.94   21.70
  -2   3  -1  574.34   21.80
   2   3   1  581.64   21.90
  -2   3  -1  569.94   21.80
   2   3   1  557.84   21.80
   3  -3   1  982.70   38.20
  -3  -3  -1 1016.20   38.30
   3  -3   1  996.70   38.20
  -3  -3  -1 1013.80   38.40
  -3  -3  -1  987.60   38.10
   3  -3   1 1054.69   38.30
  -3  -3  -1  994.20   38.20
  -3   3  -1 1009.70   38.30
  -3   3  -1 1009.50   38.30
   3   3   1 1023.30   38.30
   3   3   1  991.70   38.30
   3   3   1  988.10   38.20
  -3   3  -1 1022.80   38.20
  -4  -3  -1    2.80    0.60
   4  -3   1    1.10    0.50
  -4  -3  -1    2.00    0.50
  -4  -3  -1    0.60    0.50
   4  -3   1    2.00    0.60
   4  -3   1    1.80    0.50
  -4  -3  -1    2.30    0.50
   4   3   1    2.00    0.50
  -4   3  -1    1.20    0.50
   4   3   1    2.10    0.50
   4   3   1    1.60    0.50
  -4   3  -1    1.40    0.50
  -4   3  -1    1.60    0.50
   5  -3   1  109.59    4.80
   5  -3   1  111.49    4.80
  -5  -3  -1  112.29    4.80
   5  -3   1  111.99    4.70
  -5  -3  -1  112.59    4.60
  -5  -3  -1  107.39    4.60
  -5   3  -1  112.19    4.70
   5   3   1  110.89    4.70
   5   3   1  113.49    4.80
   5   3   1  112.39    4.80
  -5   3  -1  100.59    4.70
  -5   3  -1  106.99    4.70
  -6  -3  -1    4.70    0.90
  -6  -3  -1    3.60    1.00
  -6  -3  -1    3.50    0.70
  -6  -3  -1    3.00    0.70
   6  -3   1    5.20    1.00
   6   3   1    4.70    0.90
  -6   3  -1    2.80    0.70
  -6   3  -1    5.70    0.90
  -6   3  -1    3.60    0.90
   6   3   1    4.60    0.80
   7  -3   1    5.20    0.80
   7  -3   1    7.70    1.40
  -7  -3  -1    5.80    1.00
  -7  -3  -1    7.10    1.20
  -7  -3  -1    6.50    1.20
   7   3   1    4.50    1.00
   7   3   1    4.80    0.90
  -7   3  -1    5.80    1.20
  -7   3  -1    6.70    1.10
  -7   3  -1    6.00    1.10
  -8  -3  -1    1.30    0.80
  -8  -3  -1    0.00    0.80
   8  -3   1    1.20    0.90
  -8  -3  -1   -0.60    1.10
   8  -3   1    0.70    0.70
   8   3   1   -0.60    0.80
  -8   3  -1   -0.40    0.90
  -8   3  -1   -0.60    1.20
   8   3   1   -0.50    0.60
   9  -3   1   13.60    1.80
   9  -3   1   14.40    1.50
  -9  -3  -1   14.50    1.80
  -9  -3  -1   13.90    1.70
  -9   3  -1   16.40    2.00
   9   3   1   19.20    2.00
   9   3   1   12.50    1.50
 -10  -3  -1   20.20    2.10
  10  -3   1   22.30    1.90
 -10  -3  -1   18.70    2.20
  10  -3   1   25.80    2.50
  10   3   1   17.40    2.40
 -10   3  -1   19.90    2.50
  10   3   1   21.30    2.10
 -11  -3  -1   -0.90    1.40
  11  -3   1    3.70    1.40
  11  -3   1    3.60    1.70
 -11  -3  -1    1.60    1.50
  11   3   1    1.90    1.70
 -11   3  -1    0.00    1.60
  11   3   1    2.50    1.40
 -11   3  -1    0.10    1.60
 -12  -3  -1    5.80    2.00
  12  -3   1    3.80    1.60
  12  -3   1    6.30    2.00
 -12  -3  -1    4.60    1.80
  12   3   1    4.70    2.00
  12   3   1    2.40    1.60
 -12   3  -1    5.00    1.90
 -12   3  -1    5.50    2.30
  13  -3   1    3.70    2.50
 -13  -3  -1    0.20    2.40
  13  -3   1    2.10    2.30
  13   3   1   -1.00    1.80
 -13   3  -1    3.30    2.30
 -13   3  -1   -0.60    2.50
 -14  -3  -1    1.00    3.00
  14  -3   1    2.30    2.20
  14   3   1    4.10    2.40
 -14   3  -1    3.80    2.40
 -14  -4   1    5.60    2.80
  14  -4  -1    8.40    3.30
 -14  -4   1   -4.60    2.70
  14   4  -1    3.90    2.20
 -14   4   1    3.30    3.10
 -14   4   1    0.20    2.60
  13  -4  -1   -0.10    1.70
  13  -4  -1    3.20    2.70
 -13  -4   1   -0.70    2.10
 -13  -4   1   -0.60    2.20
 -13   4   1   -1.40    2.10
 -13   4   1   -0.40    2.20
  13   4  -1    3.70    2.50
  12  -4  -1   -0.50    2.00
 -12  -4   1    2.20    1.80
  12  -4  -1    1.60    1.40
 -12  -4   1    1.80    1.90
  12   4  -1   -1.10    1.50
  12   4  -1    3.10    2.00
 -12   4   1    1.50    1.90
 -12   4   1    1.30    1.90
  11  -4  -1    6.50    1.40
 -11  -4   1    5.90    1.50
 -11  -4   1    6.80    1.80
  11  -4  -1    7.60    2.10
 -11   4   1    7.30    1.70
  11   4  -1    7.70    1.50
  11   4  -1    7.90    2.10
  10  -4  -1    2.20    0.90
 -10  -4   1    2.90    1.30
  10  -4  -1    4.00    1.50
 -10  -4   1   -0.90    1.20
 -10   4   1    0.50    1.20
  10   4  -1    1.10    1.60
  10   4  -1    0.90    1.00
   9  -4  -1   20.90    1.70
  -9  -4   1   21.70    2.00
   9  -4  -1   24.90    2.30
  -9  -4   1   24.20    2.30
   9   4  -1   24.10    2.30
  -9   4   1   25.00    2.10
   9   4  -1   25.40    1.80
   8  -4  -1   13.90    1.20
  -8  -4   1   11.80    1.50
   8  -4  -1   15.60    1.80
  -8  -4   1   12.80    1.70
  -8   4   1   13.20    1.50
  -8   4   1   13.50    1.40
   8   4  -1   14.70    1.40
   8   4  -1   16.20    1.80
  -7  -4   1    0.10    1.10
   7  -4  -1    1.90    0.70
  -7  -4   1    0.60    0.90
  -7  -4   1    0.30    0.60
   7  -4  -1    1.70    0.90
   7   4  -1    1.10    0.90
   7   4  -1    1.00    0.60
  -7   4   1    2.20    0.80
  -7   4   1    1.40    0.60
   6  -4  -1   15.70    1.50
   6  -4  -1   17.60    1.60
  -6  -4   1   19.30    1.80
   6  -4  -1   16.00    1.20
  -6  -4   1   17.90    1.50
   6   4  -1   16.30    1.20
  -6   4   1   15.60    1.60
   6   4  -1   18.70    1.40
  -6   4   1   15.30    1.20
  -6   4   1   17.70    1.30
   5  -4  -1   18.50    1.60
   5  -4  -1   16.90    1.30
  -5  -4   1   17.20    1.20
  -5  -4   1   19.40    1.30
  -5  -4   1   16.10    1.60
  -5  -4   1   19.40    1.50
   5  -4  -1   16.90    1.10
  -5   4   1   17.60    1.20
  -5   4   1   17.50    1.10
   5   4  -1   16.30    1.40
   5   4  -1   17.20    1.20
   5   4  -1   17.10    1.20
  -5   4   1   18.40    1.60
   4  -4  -1    1.10    0.30
  -4  -4   1    1.30    0.40
  -4  -4   1    1.40    0.40
   4  -4  -1    1.50    0.50
  -4  -4   1    0.90    0.60
   4  -4  -1    1.90    0.60
  -4  -4   1    0.80    0.50
  -4   4   1    1.90    0.50
   4   4  -1    1.00    0.40
  -4   4   1    1.30    0.50
  -4   4   1    1.60    0.40
   4   4  -1    1.30    0.50
   4   4  -1    1.20    0.60
   3  -4  -1   79.19    3.20
   3  -4  -1   78.09    3.50
  -3  -4   1   80.59    3.50
  -3  -4   1   82.39    3.40
  -3  -4   1   82.59    3.50
   3  -4  -1   81.19    3.40
  -3  -4   1   77.99    3.30
   3   4  -1   79.09    3.30
   3   4  -1   81.79    3.50
  -3   4   1   80.49    3.40
  -3   4   1   80.99    3.20
  -3   4   1   79.99    3.50
   3   4  -1   79.29    3.40
  -2  -4   1  139.49    5.50
  -2  -4   1  140.09    5.50
   2  -4  -1  138.19    5.40
   2  -4  -1  134.29    5.50
  -2  -4   1  142.89    5.40
   2  -4  -1  115.59    5.20
  -2  -4   1  137.69    5.20
   2   4  -1  135.99    5.20
  -2   4   1  135.49    5.40
   2   4  -1  136.19    5.40
   2   4  -1  136.19    5.50
  -2   4   1  131.99    5.40
   2   4  -1  133.59    5.40
  -2   4   1  139.89    5.20
   1  -4  -1   11.10    0.70
   1  -4  -1   10.50    0.60
  -1  -4   1   10.50    0.60
  -1  -4   1   10.30    0.70
  -1   4   1   10.40    0.70
   1   4  -1   11.20    0.70
   1   4  -1   10.40    0.60
  -1   4   1   10.80    0.50
  -1   4   1   10.20    0.60
   1  -4   1    2.10    0.30
   1  -4   1    1.90    0.30
   1  -4   1    1.40    0.20
   1  -4   1    3.00    0.40
  -1  -4  -1    2.40    0.30
  -1  -4  -1    2.40    0.40
   1   4   1    2.60    0.30
  -1   4  -1    1.90    0.30
  -1   4  -1    1.20    0.30
   1   4   1    2.10    0.30
   1   4   1    2.10    0.20
   2  -4   1    8.60    0.70
   2  -4   1    8.20    0.60
  -2  -4  -1    8.20    0.50
  -2  -4  -1    9.40    0.70
   2  -4   1    8.50    0.60
   2  -4   1    8.40    0.60
  -2  -4  -1    8.70    0.70
  -2  -4  -1    8.00    0.50
  -2   4  -1    7.40    0.60
   2   4   1    9.30    0.70
  -2   4  -1    8.70    0.60
   2   4   1    8.50    0.50
   2   4   1    7.70    0.70
  -2   4  -1    7.70    0.60
  -3  -4  -1   11.10    0.80
  -3  -4  -1   12.80    0.90
  -3  -4  -1   11.00    0.90
  -3  -4  -1   13.40    0.80
   3  -4   1   12.30    0.80
   3  -4   1   12.80    0.80
   3  -4   1   12.20    0.90
  -3   4  -1   12.40    0.90
   3   4   1   12.30    0.90
   3   4   1   11.90    0.80
  -3   4  -1   12.80    0.80
   3   4   1   12.10    0.90
  -3   4  -1   13.80    0.90
  -4  -4  -1    2.20    0.60
   4  -4   1    2.90    0.60
  -4  -4  -1    2.30    0.50
   4  -4   1    3.10    0.50
   4  -4   1    2.10    0.50
  -4  -4  -1    3.50    0.70
  -4  -4  -1    2.10    0.50
   4   4   1    2.80    0.60
   4   4   1    2.30    0.60
  -4   4  -1    2.40    0.50
  -4   4  -1    1.50    0.50
  -4   4  -1    2.30    0.60
   4   4   1    2.60    0.60
   5  -4   1    0.20    0.50
  -5  -4  -1    0.40    0.70
   5  -4   1    0.20    0.60
  -5  -4  -1    0.00    0.50
   5  -4   1    1.00    0.60
  -5  -4  -1   -0.70    0.50
  -5   4  -1    0.10    0.50
   5   4   1    0.10    0.50
  -5   4  -1   -0.40    0.60
   5   4   1    0.70    0.70
  -5   4  -1    1.00    0.60
   6  -4   1   39.00    2.30
  -6  -4  -1   37.80    2.10
   6  -4   1   40.70    2.30
  -6  -4  -1   37.30    2.30
  -6  -4  -1   38.50    2.20
  -6  -4  -1   38.50    2.30
  -6   4  -1   37.90    2.20
   6   4   1   35.80    2.10
  -6   4  -1   37.10    2.20
   6   4   1   37.00    2.10
  -6   4  -1   35.20    2.10
   7  -4   1    0.80    0.60
  -7  -4  -1    1.70    1.00
  -7  -4  -1    0.60    0.80
  -7  -4  -1    1.40    0.70
  -7   4  -1    1.50    1.00
  -7   4  -1    1.30    1.00
  -7   4  -1    1.10    0.80
   7   4   1    0.10    0.80
   7   4   1    1.60    0.70
   8  -4   1   16.00    1.40
  -8  -4  -1   19.10    1.70
  -8  -4  -1   15.90    1.90
   8  -4   1   13.50    1.70
  -8  -4  -1   16.10    1.60
  -8   4  -1   15.60    2.00
   8   4   1   15.90    1.70
   8   4   1   15.10    1.50
  -8   4  -1   16.40    1.90
  -9  -4  -1    6.90    1.40
   9  -4   1    8.40    1.40
  -9  -4  -1    7.00    1.20
   9  -4   1    8.00    1.20
  -9   4  -1    9.00    1.60
   9   4   1    9.50    1.20
   9   4   1    7.10    1.40
 -10  -4  -1   21.40    2.20
  10  -4   1   25.00    2.00
 -10  -4  -1   24.60    2.60
  10  -4   1   21.30    2.50
  10   4   1   23.40    2.50
 -10   4  -1   25.20    2.70
  10   4   1   21.50    2.10
  11  -4   1    0.30    1.30
 -11  -4  -1    2.10    1.50
  11  -4   1    2.40    1.80
 -11  -4  -1    0.00    1.50
  11   4   1    2.10    1.40
  11   4   1    0.70    1.50
 -11   4  -1   -3.20    1.80
  12  -4   1    2.00    2.00
  12  -4   1    1.10    1.60
 -12  -4  -1    1.00    1.80
 -12  -4  -1   -1.30    2.00
 -12   4  -1    3.30    1.80
 -12   4  -1    4.30    2.10
  12   4   1    1.20    1.70
  13  -4   1    4.20    2.50
  13  -4   1    5.00    1.80
 -13  -4  -1    2.80    2.50
 -13   4  -1    9.00    2.50
  13   4   1    5.30    2.10
 -13   4  -1    4.40    2.20
 -14  -4  -1    1.90    3.10
  14  -4   1    3.70    2.10
 -14   4  -1    0.30    2.90
  14   4   1    2.70    2.30
  14  -5  -1    9.20    3.40
 -14  -5   1   -0.60    2.70
 -14  -5   1    6.80    2.70
 -14   5   1   -3.30    2.30
 -14   5   1    6.50    3.00
  14   5  -1    2.40    2.00
  13  -5  -1    1.30    2.60
 -13  -5   1   -1.70    2.30
  13  -5  -1   -1.00    1.70
 -13  -5   1   -0.40    2.00
 -13   5   1   -2.40    2.20
 -13   5   1    1.00    2.20
  13   5  -1    1.90    2.00
 -12  -5   1    9.60    2.20
 -12  -5   1   12.00    2.20
  12  -5  -1   11.30    1.70
  12  -5  -1   10.20    2.60
 -12   5   1    9.90    2.30
 -12   5   1   10.60    2.10
  12   5  -1   15.00    2.60
  12   5  -1    8.30    1.80
  11  -5  -1    5.70    2.00
 -11  -5   1    1.00    1.60
  11  -5  -1    0.80    1.10
 -11  -5   1    4.20    1.60
  11   5  -1   -1.00    1.60
  11   5  -1    3.90    1.30
 -11   5   1    3.90    1.50
 -10  -5   1    1.30    1.30
  10  -5  -1    2.80    1.50
 -10  -5   1    0.70    1.20
  10  -5  -1    1.10    0.90
  10   5  -1    1.60    1.10
 -10   5   1    0.70    1.30
  10   5  -1    2.20    1.60
  -9  -5   1   14.40    1.70
  -9  -5   1   13.20    1.80
   9  -5  -1   15.20    2.00
   9  -5  -1   14.40    1.40
   9   5  -1   14.20    1.60
   9   5  -1   13.90    1.90
  -9   5   1   15.40    1.70
   8  -5  -1   -0.10    1.00
   8  -5  -1   -0.90    0.60
  -8  -5   1   -0.60    0.80
  -8  -5   1   -0.70    0.80
   8   5  -1   -0.50    1.00
   8   5  -1    0.50    0.70
  -8   5   1    0.90    0.80
  -8   5   1    0.70    0.90
   7  -5  -1    0.10    0.80
  -7  -5   1    0.10    1.20
  -7  -5   1    0.50    0.80
  -7  -5   1    0.50    0.60
   7  -5  -1    0.40    0.60
   7   5  -1    0.80    0.60
  -7   5   1   -0.20    0.70
   7   5  -1    1.40    0.90
  -7   5   1   -0.40    0.60
   6  -5  -1   19.10    1.20
   6  -5  -1   19.40    1.70
  -6  -5   1   19.70    1.60
  -6  -5   1   21.30    1.90
  -6   5   1   19.50    1.90
  -6   5   1   17.30    1.30
  -6   5   1   20.80    1.30
   6   5  -1   22.30    1.50
   6   5  -1   19.00    1.40
  -5  -5   1    7.00    1.10
  -5  -5   1    5.20    0.70
  -5  -5   1    5.80    0.80
   5  -5  -1    6.10    0.70
   5  -5  -1    4.80    0.90
  -5  -5   1    7.00    1.00
   5  -5  -1    7.20    1.00
  -5   5   1    6.20    0.80
   5   5  -1    5.00    0.70
  -5   5   1    6.40    1.00
   5   5  -1    6.40    0.80
   5   5  -1    5.90    1.00
   4  -5  -1    7.40    1.00
   4  -5  -1    7.10    0.60
  -4  -5   1    7.30    0.80
  -4  -5   1    7.40    1.00
  -4  -5   1    7.30    0.70
  -4  -5   1    7.20    0.90
   4  -5  -1    6.30    0.80
  -4   5   1    6.90    0.90
   4   5  -1    7.30    0.70
   4   5  -1    5.90    0.70
  -4   5   1    8.10    0.80
  -4   5   1    6.40    0.60
   4   5  -1    7.00    1.00
   3  -5  -1    0.40    0.20
  -3  -5   1   -0.40    0.40
   3  -5  -1    0.00    0.40
  -3  -5   1    0.00    0.20
  -3  -5   1   -0.60    0.50
   3  -5  -1   -0.10    0.40
  -3  -5   1   -0.20    0.30
   3   5  -1    0.00    0.20
   3   5  -1   -0.10    0.30
  -3   5   1    0.70    0.50
   3   5  -1    0.80    0.50
   3   5  -1    0.30    0.40
  -3   5   1   -0.50    0.30
  -2  -5   1   30.50    1.40
   2  -5  -1   29.80    1.50
  -2  -5   1   28.70    1.30
   2  -5  -1   30.60    1.40
  -2  -5   1   28.80    1.50
  -2  -5   1   27.90    1.50
  -2   5   1   29.30    1.20
  -2   5   1   29.60    1.50
   2   5  -1   30.00    1.50
   2   5  -1   29.80    1.30
   2   5  -1   30.70    1.40
  -2   5   1   29.80    1.40
  -1  -5   1   32.80    1.50
   1  -5  -1   32.60    1.50
   1  -5  -1   34.40    1.50
  -1  -5   1   31.90    1.50
   1   5  -1   33.20    1.60
  -1   5   1   32.50    1.30
  -1   5   1   36.60    1.50
   1   5  -1   35.60    1.50
  -1   5   1   34.20    1.30
  -1   5   1   34.90    1.50
   0  -5   1   12.70    0.70
   0  -5  -1   13.80    0.70
   0  -5   1   14.70    0.60
   0  -5  -1   13.60    0.70
   0   5   1   12.90    0.80
   0   5   1   14.90    0.70
   0   5  -1   14.40    0.80
   1  -5   1   22.30    1.00
  -1  -5  -1   20.60    1.10
   1  -5   1   22.40    1.00
  -1  -5  -1   21.00    1.00
   1  -5   1   21.40    1.10
  -1  -5  -1   21.40    0.90
  -1   5  -1   20.80    1.00
  -1   5  -1   21.30    1.00
   1   5   1   21.00    1.00
   1   5   1   21.50    0.90
  -1   5  -1   22.90    1.00
   2  -5   1   42.80    1.90
   2  -5   1   40.70    1.80
  -2  -5  -1   40.60    1.70
   2  -5   1   43.70    1.90
  -2  -5  -1   40.70    1.90
   2  -5   1   41.20    1.80
  -2  -5  -1   43.10    1.90
   2   5   1   39.10    1.90
  -2   5  -1   39.20    1.90
  -2   5  -1   42.20    1.80
   2   5   1   41.10    1.70
  -2   5  -1   41.50    1.90
   2   5   1   40.40    1.90
  -3  -5  -1    6.90    0.80
  -3  -5  -1    6.50    0.80
  -3  -5  -1    6.60    0.60
   3  -5   1    5.90    0.70
   3  -5   1    7.20    0.60
   3  -5   1    7.10    0.70
  -3  -5  -1    6.50    0.70
  -3   5  -1    7.40    0.70
   3   5   1    7.10    0.70
   3   5   1    6.40    0.70
  -3   5  -1    6.60    0.70
  -3   5  -1    7.10    0.70
   4  -5   1  119.19    5.00
  -4  -5  -1  117.79    5.10
  -4  -5  -1  119.79    4.90
  -4  -5  -1  117.59    5.00
  -4  -5  -1  117.29    4.90
   4  -5   1  124.79    5.00
   4  -5   1  120.39    4.90
  -4   5  -1  121.99    4.90
  -4   5  -1  113.19    5.00
   4   5   1  112.89    5.00
  -4   5  -1  124.59    4.90
   4   5   1  122.09    5.00
   4   5   1  119.69    4.90
  -5  -5  -1   14.10    1.10
   5  -5   1   13.70    1.30
   5  -5   1   13.10    1.30
   5  -5   1   14.00    1.10
  -5  -5  -1   11.90    1.10
  -5  -5  -1   15.40    1.20
   5   5   1   14.80    1.20
  -5   5  -1   12.90    1.20
  -5   5  -1   13.90    1.20
   5   5   1   12.90    1.20
  -5   5  -1   12.20    1.10
   5   5   1   11.70    1.20
  -6  -5  -1   -0.80    0.60
  -6  -5  -1    0.40    0.70
   6  -5   1    1.00    0.80
   6  -5   1    0.10    0.60
  -6  -5  -1    0.10    0.60
   6   5   1    1.20    0.70
  -6   5  -1    0.70    0.80
  -6   5  -1   -0.10    0.70
   6   5   1    0.60    0.50
  -6   5  -1    0.80    0.60
   7  -5   1    3.70    1.00
   7  -5   1    3.10    0.80
  -7  -5  -1    3.10    0.90
  -7  -5  -1    5.10    1.10
  -7  -5  -1    1.90    0.90
   7   5   1    4.80    1.00
   7   5   1    3.90    0.80
  -7   5  -1    3.40    0.80
  -7   5  -1    1.10    1.00
  -7   5  -1    2.80    1.10
   8  -5   1    1.70    0.90
  -8  -5  -1    3.40    1.20
  -8  -5  -1    0.70    0.80
  -8  -5  -1    0.00    0.80
   8  -5   1    1.30    0.70
   8   5   1    0.70    0.80
  -8   5  -1    0.20    0.90
   8   5   1   -0.30    0.80
   9  -5   1   -0.10    0.80
  -9  -5  -1    0.80    1.10
   9  -5   1    0.30    1.10
  -9  -5  -1   -2.50    0.90
   9   5   1    0.00    0.90
   9   5   1   -0.10    1.10
  -9   5  -1    0.20    1.20
  10  -5   1   -0.40    1.30
 -10  -5  -1    2.20    1.20
  10  -5   1   -1.10    0.80
 -10  -5  -1    1.80    1.20
  10   5   1    0.00    1.10
  10   5   1   -0.50    1.20
 -10   5  -1    0.50    1.30
  11  -5   1    0.00    1.20
 -11  -5  -1   -2.90    1.30
 -11  -5  -1   -1.00    1.70
  11  -5   1    3.90    1.70
  11   5   1    1.40    1.40
 -12  -5  -1   11.90    2.20
 -12  -5  -1   17.30    2.80
  12  -5   1   15.40    2.00
  12  -5   1   17.60    2.50
  12   5   1   16.60    2.60
 -12   5  -1   15.50    2.30
 -12   5  -1   15.60    2.40
  13  -5   1   21.60    3.00
 -13  -5  -1   24.00    3.50
  13  -5   1   20.40    2.50
 -13   5  -1   17.70    2.80
  13   5   1   21.00    2.70
 -13   5  -1   20.00    3.30
  14  -5   1    4.30    2.40
 -14  -5  -1    5.00    2.60
 -14   5  -1   -0.80    2.60
  14   5   1    5.60    2.50
 -14  -6   1   -1.20    2.60
 -14  -6   1   -2.30    2.60
  14  -6  -1    4.30    3.40
 -14   6   1   -4.50    2.60
 -14   6   1   -2.70    2.90
  14   6  -1    1.10    2.20
 -13  -6   1    2.10    2.20
  13  -6  -1   -0.40    1.70
 -13  -6   1   -1.00    2.20
 -13   6   1   -0.50    2.60
  13   6  -1    0.80    1.80
 -13   6   1    1.70    1.90
 -12  -6   1   -1.10    1.80
  12  -6  -1    0.40    1.30
  12  -6  -1   -3.30    2.00
 -12  -6   1   -2.40    1.60
 -12   6   1    0.00    1.80
 -12   6   1   -0.90    1.90
  12   6  -1    0.80    1.50
 -11  -6   1    2.40    1.50
 -11  -6   1    0.90    1.50
  11  -6  -1    3.80    1.90
  11  -6  -1    1.40    1.10
 -11   6   1    0.60    1.40
  11   6  -1    2.90    1.80
  11   6  -1    4.30    1.30
  10  -6  -1    0.00    1.40
  10  -6  -1    1.00    0.90
 -10  -6   1   -0.10    1.30
 -10  -6   1    0.80    1.20
  10   6  -1   -1.60    1.40
  10   6  -1    2.00    1.10
 -10   6   1    0.10    1.20
   9  -6  -1   16.80    2.20
   9  -6  -1   14.20    1.40
  -9  -6   1   15.00    1.70
  -9  -6   1   14.80    1.80
  -9   6   1   18.20    1.70
   9   6  -1   14.20    1.90
   9   6  -1   17.70    1.70
  -8  -6   1   51.49    3.10
  -8  -6   1   53.99    3.00
   8  -6  -1   51.39    2.60
   8  -6  -1   57.19    3.30
   8   6  -1   53.09    3.30
  -8   6   1   56.59    3.10
  -8   6   1   51.79    2.90
   8   6  -1   55.39    3.10
  -7  -6   1   21.80    2.20
   7  -6  -1   19.50    1.30
  -7  -6   1   19.00    1.70
   7  -6  -1   21.40    1.90
  -7  -6   1   18.20    1.50
   7   6  -1   20.70    1.50
  -7   6   1   22.70    1.60
  -7   6   1   17.00    1.50
   7   6  -1   21.30    1.90
  -6  -6   1   80.99    4.10
   6  -6  -1   80.99    4.10
   6  -6  -1   86.39    3.60
  -6  -6   1   82.99    3.90
  -6  -6   1   86.09    4.20
   6   6  -1   95.09    3.90
  -6   6   1   88.19    4.20
  -6   6   1   89.39    3.70
   6   6  -1   76.39    3.80
  -6   6   1   80.39    3.90
   5  -6  -1   17.70    1.40
   5  -6  -1   17.80    1.10
  -5  -6   1   19.10    1.70
   5  -6  -1   16.90    1.50
  -5  -6   1   19.90    1.40
  -5  -6   1   18.90    1.50
  -5  -6   1   19.60    1.30
   5   6  -1   18.70    1.60
  -5   6   1   16.80    1.40
  -5   6   1   18.90    1.10
   5   6  -1   18.60    1.20
   5   6  -1   18.10    1.30
  -5   6   1   20.10    1.70
   4  -6  -1   47.40    2.10
  -4  -6   1   50.19    2.30
  -4  -6   1   47.30    2.20
  -4  -6   1   49.10    2.40
  -4  -6   1   48.00    2.50
   4  -6  -1   45.70    2.40
   4   6  -1   51.39    2.50
  -4   6   1   50.29    2.40
   4   6  -1   48.10    2.20
  -4   6   1   46.80    2.30
  -4   6   1   48.40    2.10
   4   6  -1   48.70    2.30
  -3  -6   1   17.30    1.30
   3  -6  -1   19.20    1.20
   3  -6  -1   17.80    0.90
  -3  -6   1   18.50    1.20
   3  -6  -1   18.30    1.20
  -3  -6   1   18.10    1.00
  -3  -6   1   19.60    1.10
   3   6  -1   20.90    1.00
   3   6  -1   18.50    1.20
  -3   6   1   18.10    1.20
  -3   6   1   18.30    1.10
   3   6  -1   19.60    1.10
  -3   6   1   18.90    0.90
   2  -6  -1  657.73   25.80
  -2  -6   1  709.63   25.90
  -2  -6   1  644.74   25.60
  -2  -6   1  669.53   25.80
   2  -6  -1  689.23   25.80
  -2  -6   1  679.43   25.80
   2   6  -1  661.83   25.60
  -2   6   1  654.43   25.50
  -2   6   1  695.03   25.80
   2   6  -1  676.73   25.80
   2   6  -1  693.43   25.80
   1  -6  -1 1102.19   39.50
  -1  -6   1 1029.50   39.50
   1  -6  -1 1025.20   39.50
  -1  -6   1 1072.99   39.50
  -1   6   1 1020.00   39.30
   1   6  -1 1037.30   39.50
  -1   6   1 1017.70   39.50
  -1   6   1 1024.00   39.50
   1   6  -1 1046.60   39.50
   0  -6  -1  173.18    7.00
   0  -6   1  185.28    6.80
   0  -6   1  184.68    6.90
   0  -6   1  180.38    6.90
   0  -6  -1  176.38    6.90
   0  -6  -1  184.08    6.80
   0   6   1  170.88    6.90
   0   6   1  176.88    7.00
   0   6  -1  176.18    6.80
   0   6  -1  180.68    7.00
   0   6   1  182.28    7.00
   0   6  -1  164.78    6.90
   1  -6   1  135.29    5.30
  -1  -6  -1  130.49    5.20
   1  -6   1  137.19    5.30
  -1  -6  -1  126.39    5.40
   1  -6   1  139.59    5.30
   1   6   1  133.09    5.30
  -1   6  -1  133.29    5.30
   1   6   1  135.49    5.40
  -1   6  -1  136.09    5.30
   1   6   1  138.79    5.20
  -1   6  -1  131.29    5.30
  -2  -6  -1 1516.55   58.89
   2  -6   1 1588.74   58.99
   2  -6   1 1575.04   58.89
   2  -6   1 1534.35   58.89
  -2  -6  -1 1551.04   59.09
   2  -6   1 1621.14   58.99
  -2  -6  -1 1546.55   58.99
   2   6   1 1578.24   58.99
  -2   6  -1 1553.94   58.99
   2   6   1 1578.04   58.99
  -2   6  -1 1571.84   58.89
   2   6   1 1448.46   58.79
  -2   6  -1 1597.24   58.99
  -3  -6  -1  302.57   11.70
  -3  -6  -1  315.97   11.90
  -3  -6  -1  300.67   11.90
   3  -6   1  304.07   11.80
   3  -6   1  308.57   11.80
   3  -6   1  291.97   11.80
   3  -6   1  298.07   11.80
  -3  -6  -1  291.97   11.70
  -3   6  -1  301.17   11.90
   3   6   1  320.57   11.90
   3   6   1  302.97   11.70
   3   6   1  297.37   11.90
  -3   6  -1  300.67   11.80
  -3   6  -1  319.07   11.80
   4  -6   1  499.95   19.90
   4  -6   1  523.75   19.90
  -4  -6  -1  514.35   19.80
  -4  -6  -1  510.75   19.80
   4  -6   1  531.35   20.00
  -4  -6  -1  528.95   20.00
  -4  -6  -1  505.05   20.10
   4   6   1  532.05   20.00
  -4   6  -1  522.55   19.90
  -4   6  -1  508.05   20.00
   4   6   1  518.35   20.00
  -4   6  -1  509.85   19.90
  -5  -6  -1   37.60    2.10
   5  -6   1   38.60    1.90
   5  -6   1   38.10    2.10
  -5  -6  -1   37.70    2.00
   5  -6   1   36.80    2.10
  -5  -6  -1   37.10    1.90
  -5   6  -1   37.50    2.00
   5   6   1   36.50    2.00
  -5   6  -1   38.10    2.00
  -5   6  -1   33.90    2.00
   5   6   1   35.10    2.10
   5   6   1   35.00    2.00
  -6  -6  -1   10.90    1.30
  -6  -6  -1   11.70    1.20
   6  -6   1   12.10    1.10
   6  -6   1    9.90    1.30
  -6  -6  -1   10.90    1.30
  -6   6  -1    9.80    1.10
  -6   6  -1   13.30    1.40
   6   6   1   11.60    1.20
   6   6   1   12.70    1.30
  -6   6  -1   11.40    1.40
  -7  -6  -1    9.00    1.10
  -7  -6  -1   11.70    1.30
  -7  -6  -1    9.20    1.30
   7  -6   1   10.00    1.30
   7  -6   1    8.20    1.00
   7   6   1    8.70    1.00
   7   6   1    9.90    1.30
  -7   6  -1    9.90    1.30
  -7   6  -1   10.30    1.30
  -7   6  -1    9.10    1.40
  -8  -6  -1    7.90    1.30
  -8  -6  -1    7.80    1.40
   8  -6   1    6.00    1.20
   8  -6   1    6.80    1.00
  -8  -6  -1    6.20    1.00
  -8   6  -1    6.40    1.10
   8   6   1    4.00    1.00
   8   6   1    5.80    0.90
   9  -6   1    5.00    1.40
  -9  -6  -1    6.80    1.40
   9  -6   1    6.60    1.10
  -9  -6  -1    7.60    1.20
  -9   6  -1    6.10    1.40
   9   6   1    7.60    1.30
   9   6   1    7.50    1.30
  10  -6   1    1.10    1.00
 -10  -6  -1    3.00    1.50
  10  -6   1    3.00    1.30
 -10  -6  -1    2.50    1.30
 -10   6  -1    5.20    1.50
  10   6   1    4.70    1.40
 -11  -6  -1   -1.80    1.40
 -11  -6  -1   -0.60    1.50
  11  -6   1    1.00    1.20
  11  -6   1    3.50    1.80
  11   6   1    0.40    1.30
  12  -6   1    2.00    2.20
 -12  -6  -1    0.40    1.70
 -12  -6  -1    4.20    2.10
  12  -6   1    1.10    1.50
 -12   6  -1    0.30    2.00
 -12   6  -1    1.90    1.80
  13  -6   1    0.50    1.80
  13  -6   1    2.50    2.40
 -13  -6  -1   -1.20    2.50
 -13   6  -1    0.00    2.20
 -13   6  -1    2.40    2.30
  13   6   1   -0.40    2.00
 -14  -6  -1    7.40    2.90
 -14   6  -1   11.50    3.70
  14   6   1    4.50    2.50
  14  -7  -1    3.30    3.20
 -14  -7   1    4.30    2.50
 -14  -7   1    2.60    3.00
  14   7  -1    4.80    2.30
 -14   7   1    6.80    2.60
 -14   7   1    0.90    3.30
 -13  -7   1    0.00    1.90
 -13  -7   1    3.30    2.20
  13  -7  -1   -1.60    1.60
  13   7  -1    0.10    1.90
 -13   7   1    1.10    2.30
 -12  -7   1    4.30    1.90
  12  -7  -1    5.90    2.30
 -12  -7   1    2.80    2.00
  12  -7  -1    4.90    1.50
 -12   7   1    4.20    2.00
  12   7  -1    4.40    1.80
 -11  -7   1    8.10    1.70
 -11  -7   1    7.10    1.80
  11  -7  -1    9.00    2.10
  11  -7  -1   11.30    1.40
 -11   7   1    9.90    2.00
  11   7  -1    8.20    1.70
 -10  -7   1    8.40    1.70
 -10  -7   1   10.60    1.70
  10  -7  -1    9.10    1.20
  10  -7  -1    8.80    1.80
 -10   7   1   11.50    1.70
  10   7  -1   10.50    1.50
  10   7  -1    8.30    1.80
  -9  -7   1   21.60    1.90
  -9  -7   1   24.20    2.30
   9  -7  -1   17.50    2.40
   9  -7  -1   22.60    1.60
   9   7  -1   25.30    2.40
   9   7  -1   20.30    1.90
  -9   7   1   20.80    1.80
   8  -7  -1   34.50    2.60
  -8  -7   1   31.60    2.30
   8  -7  -1   28.70    1.80
  -8  -7   1   28.60    2.00
   8   7  -1   32.60    2.10
  -8   7   1   32.90    2.20
  -8   7   1   33.10    2.10
   8   7  -1   30.60    2.40
  -7  -7   1    0.10    0.80
  -7  -7   1    1.50    0.70
  -7  -7   1    1.90    1.30
   7  -7  -1    0.70    0.90
   7  -7  -1    2.10    0.70
   7   7  -1    0.50    0.90
  -7   7   1    1.90    0.80
   7   7  -1    3.40    0.80
  -7   7   1    1.10    0.70
  -6  -7   1    0.60    0.70
  -6  -7   1    0.90    0.90
  -6  -7   1    2.30    1.10
   6  -7  -1    1.30    0.50
   6  -7  -1    0.20    0.80
  -6   7   1    1.10    0.50
  -6   7   1    0.70    0.60
  -6   7   1    1.70    0.90
   6   7  -1    0.20    0.70
   6   7  -1    0.60    0.60
   5  -7  -1    4.10    0.90
   5  -7  -1    4.40    0.60
  -5  -7   1    4.60    0.80
  -5  -7   1    3.10    0.70
   5  -7  -1    3.90    0.90
  -5  -7   1    4.90    0.70
  -5  -7   1    4.10    1.00
  -5   7   1    4.20    0.60
   5   7  -1    3.10    0.90
  -5   7   1    4.10    0.60
   5   7  -1    4.80    0.70
   5   7  -1    5.20    0.80
  -5   7   1    3.40    0.80
  -4  -7   1   12.40    1.20
   4  -7  -1    7.90    1.00
  -4  -7   1   10.00    0.90
   4  -7  -1    9.00    1.10
  -4  -7   1   11.70    1.20
   4  -7  -1    9.50    0.60
  -4  -7   1   10.00    0.90
   4   7  -1   10.60    0.90
   4   7  -1    9.80    1.10
  -4   7   1    9.50    0.90
  -4   7   1    9.70    0.70
   4   7  -1   11.60    0.80
  -4   7   1    9.10    1.10
  -3  -7   1    0.30    0.30
  -3  -7   1    0.50    0.40
   3  -7  -1    0.80    0.50
  -3  -7   1   -0.10    0.50
  -3  -7   1    0.40    0.40
   3  -7  -1    0.40    0.40
   3  -7  -1    0.10    0.20
  -3   7   1    0.10    0.40
   3   7  -1    0.40    0.40
   3   7  -1   -0.10    0.40
  -3   7   1    0.10    0.40
   3   7  -1    0.40    0.30
  -3   7   1    0.10    0.20
  -2  -7   1   22.90    1.30
  -2  -7   1   23.90    1.10
   2  -7  -1   24.60    1.30
   2  -7  -1   22.80    1.30
  -2  -7   1   25.70    1.30
   2   7  -1   23.70    1.10
   2   7  -1   25.70    1.30
   2   7  -1   23.90    1.40
  -2   7   1   24.30    1.30
  -2   7   1   24.00    1.30
   1  -7  -1   13.30    0.80
   1  -7  -1   14.90    0.60
  -1  -7   1   13.50    0.80
   1  -7  -1   14.00    0.90
  -1  -7   1   12.70    0.60
  -1  -7   1   13.20    0.80
  -1   7   1   13.20    0.60
   1   7  -1   14.10    0.90
   1   7  -1   13.60    0.80
  -1   7   1   14.50    0.90
   0  -7   1    3.80    0.40
   0  -7  -1    4.10    0.50
   0  -7   1    3.70    0.40
   0  -7   1    3.80    0.30
   0  -7  -1    4.00    0.40
   0   7   1    3.30    0.50
   0   7  -1    3.70    0.40
   0   7  -1    4.00    0.40
   0   7   1    4.00    0.50
   0   7  -1    4.30    0.30
   0   7   1    3.80    0.30
   0   7   1    3.90    0.40
  -1  -7  -1   18.20    1.00
   1  -7   1   19.60    1.00
  -1  -7  -1   19.00    1.10
   1  -7   1   18.70    1.00
  -1  -7  -1   19.40    0.90
   1  -7   1   19.90    1.00
  -1   7  -1   19.20    1.00
  -1   7  -1   20.50    1.00
   1   7   1   19.70    1.00
  -1   7  -1   18.30    0.90
   1   7   1   19.30    1.10
   2  -7   1    3.60    0.50
   2  -7   1    4.70    0.60
   2  -7   1    3.40    0.50
  -2  -7  -1    3.10    0.40
  -2  -7  -1    3.40    0.60
  -2  -7  -1    4.40    0.50
   2  -7   1    3.70    0.50
  -2   7  -1    4.00    0.50
  -2   7  -1    3.60    0.50
   2   7   1    4.30    0.60
   2   7   1    3.30    0.40
   2   7   1    3.50    0.60
  -2   7  -1    3.70    0.50
  -3  -7  -1    9.40    0.70
  -3  -7  -1   10.80    0.90
   3  -7   1   10.10    0.80
   3  -7   1   10.70    0.90
  -3  -7  -1   10.70    0.80
   3  -7   1    9.90    0.80
   3  -7   1   10.10    0.80
  -3  -7  -1   11.10    0.90
   3   7   1    9.40    0.80
   3   7   1    9.50    0.70
  -3   7  -1    9.10    0.80
  -3   7  -1    9.50    0.80
  -3   7  -1   12.00    0.80
   3   7   1   11.00    0.90
   4  -7   1    5.80    0.80
   4  -7   1    5.30    0.70
  -4  -7  -1    6.80    0.90
  -4  -7  -1    6.20    0.80
   4  -7   1    7.10    0.90
  -4  -7  -1    6.50    0.90
  -4  -7  -1    6.60    0.80
   4   7   1    6.70    0.80
  -4   7  -1    6.80    0.80
  -4   7  -1    5.60    0.80
  -4   7  -1    6.10    0.80
   4   7   1    5.70    0.80
   5  -7   1    2.20    0.70
  -5  -7  -1    0.70    0.50
  -5  -7  -1    2.20    0.70
   5  -7   1    2.00    0.70
   5  -7   1    0.50    0.50
  -5  -7  -1    1.40    0.80
  -5   7  -1    1.50    0.60
  -5   7  -1    0.30    0.40
   5   7   1    0.10    0.70
  -5   7  -1    1.30    0.70
   5   7   1    0.90    0.50
   6  -7   1    3.80    0.70
  -6  -7  -1    2.50    0.80
   6  -7   1    3.10    0.90
  -6  -7  -1    3.40    0.80
  -6  -7  -1    1.90    0.80
  -6   7  -1    4.40    1.00
   6   7   1    3.50    0.70
  -6   7  -1    3.90    1.00
  -6   7  -1    3.20    0.80
  -7  -7  -1   32.90    2.20
  -7  -7  -1   30.80    2.20
   7  -7   1   31.50    1.90
   7  -7   1   32.10    2.20
  -7  -7  -1   33.60    2.10
  -7   7  -1   35.60    2.30
  -7   7  -1   33.10    2.10
  -7   7  -1   34.70    2.30
   7   7   1   29.40    2.00
  -8  -7  -1    3.50    1.30
  -8  -7  -1    2.90    0.90
   8  -7   1    3.20    0.80
   8  -7   1    3.30    1.20
  -8  -7  -1    3.30    1.20
   8   7   1    5.00    1.10
  -8   7  -1    3.40    1.00
  -9  -7  -1    0.20    1.10
   9  -7   1    0.90    0.90
   9  -7   1    2.70    1.30
  -9  -7  -1    3.40    1.30
  -9   7  -1    2.90    1.20
   9   7   1    2.00    0.90
  10  -7   1    3.30    1.50
  10  -7   1    2.20    1.00
 -10  -7  -1    2.10    1.20
 -10  -7  -1    2.20    1.20
  10   7   1    2.50    1.20
 -10   7  -1    1.70    1.30
 -11  -7  -1    2.20    1.70
 -11  -7  -1   -2.00    1.20
  11  -7   1    1.70    1.20
  11  -7   1    1.70    1.70
  11   7   1   -0.10    1.30
 -11   7  -1   -0.70    2.00
  12  -7   1    4.90    2.20
 -12  -7  -1    5.50    2.20
  12  -7   1    3.10    1.60
 -12  -7  -1    2.70    1.70
 -12   7  -1    5.10    2.10
  12   7   1    8.50    2.00
  13  -7   1   -4.00    1.80
 -13  -7  -1    2.90    2.60
  13  -7   1    2.70    2.60
 -13   7  -1    0.10    2.60
  13   7   1    0.80    2.10
 -13   7  -1    5.20    2.50
 -14  -7  -1   -3.10    2.50
  14   7   1    2.50    2.50
 -14   7  -1    2.20    2.60
 -14  -8   1    0.50    2.60
  14  -8  -1    3.70    3.70
 -14   8   1    1.20    2.90
 -14   8   1    5.40    2.90
  14   8  -1    0.70    2.30
 -13  -8   1    5.80    2.30
  13  -8  -1    7.00    3.50
  13  -8  -1    8.50    2.80
 -13  -8   1    8.10    2.30
 -13   8   1    7.90    2.50
  13   8  -1   11.20    2.10
 -13   8   1    3.00    2.80
  12  -8  -1    1.00    2.50
 -12  -8   1   -2.90    1.60
  12  -8  -1   -2.00    1.30
 -12  -8   1    0.70    1.70
  12   8  -1    0.20    1.60
 -12   8   1   -2.80    1.50
  11  -8  -1   15.30    2.30
 -11  -8   1   11.40    2.00
 -11  -8   1   10.40    2.00
  11  -8  -1   12.70    1.50
 -11   8   1   14.30    2.00
  11   8  -1   11.80    1.80
  10  -8  -1    9.20    1.20
  10  -8  -1    9.40    1.90
 -10  -8   1    6.10    1.60
 -10  -8   1    8.90    1.60
 -10   8   1   10.60    1.60
  10   8  -1   13.20    1.70
  -9  -8   1    0.70    1.00
   9  -8  -1    1.40    0.80
  -9  -8   1    2.90    1.10
   9  -8  -1    0.80    1.20
  -9   8   1   -0.90    1.40
   9   8  -1    0.90    0.90
  -9   8   1    1.40    0.90
   9   8  -1    2.30    1.30
  -8  -8   1    0.60    0.80
  -8  -8   1   -0.40    0.90
   8  -8  -1    0.10    1.10
   8   8  -1    1.70    0.80
  -8   8   1   -0.80    0.90
   8   8  -1    1.40    1.00
  -8   8   1   -0.30    0.70
  -7  -8   1   57.09    3.70
  -7  -8   1   54.09    3.00
   7  -8  -1   49.90    3.10
   7  -8  -1   54.69    2.60
  -7  -8   1   51.99    2.80
   7   8  -1   58.69    2.90
  -7   8   1   55.79    2.70
   7   8  -1   52.49    2.90
  -7   8   1   54.09    2.90
   7   8  -1   55.19    3.10
   6  -8  -1   62.19    3.30
  -6  -8   1   67.49    3.50
  -6  -8   1   55.49    3.40
   6  -8  -1   62.49    2.80
  -6  -8   1   64.59    3.50
  -6  -8   1   66.89    3.10
   6   8  -1   58.09    3.30
  -6   8   1   64.29    3.40
  -6   8   1   61.19    3.10
   6   8  -1   62.09    3.10
  -6   8   1   68.19    2.90
   6   8  -1   67.09    3.00
  -5  -8   1   14.90    1.30
   5  -8  -1   11.00    0.80
  -5  -8   1   13.40    1.10
  -5  -8   1   15.60    1.40
  -5  -8   1   12.10    1.50
   5  -8  -1   10.90    1.20
  -5   8   1   13.10    0.90
  -5   8   1   13.70    1.30
   5   8  -1   12.50    1.00
  -5   8   1   10.80    1.00
   4  -8  -1    0.90    0.30
  -4  -8   1   -0.10    0.50
   4  -8  -1    0.40    0.50
  -4  -8   1    1.10    0.60
  -4  -8   1   -0.20    0.40
   4  -8  -1    1.10    0.60
  -4  -8   1    0.30    0.40
  -4   8   1    0.40    0.30
   4   8  -1    0.80    0.40
  -4   8   1    1.00    0.50
   4   8  -1    0.10    0.40
   4   8  -1   -0.30    0.60
  -4   8   1    0.50    0.60
  -3  -8   1   31.70    1.70
   3  -8  -1   33.50    1.70
  -3  -8   1   31.50    1.50
  -3  -8   1   34.40    1.80
   3  -8  -1   33.00    1.80
   3  -8  -1   31.10    1.30
  -3  -8   1   33.60    1.70
  -3   8   1   32.90    1.70
  -3   8   1   30.80    1.70
   3   8  -1   31.30    1.60
   3   8  -1   33.90    1.80
   3   8  -1   35.90    1.50
  -3   8   1   33.50    1.40
  -2  -8   1    8.30    0.70
   2  -8  -1    7.40    0.80
   2  -8  -1    8.20    0.70
  -2  -8   1    7.80    0.80
  -2  -8   1    8.50    0.60
  -2   8   1    7.60    0.70
   2   8  -1    7.70    0.80
   2   8  -1    9.10    0.70
  -2   8   1    7.40    0.70
   2   8  -1    8.00    0.50
  -1  -8   1    8.30    0.60
   1  -8  -1    8.40    0.70
  -1  -8   1    8.50    0.40
   1  -8  -1    8.00    0.70
  -1  -8   1    8.30    0.70
   1  -8  -1    8.60    0.40
   1   8  -1    8.40    0.50
  -1   8   1    8.40    0.70
  -1   8   1    8.00    0.40
   1   8  -1    8.50    0.60
   1   8  -1    8.40    0.70
  -1   8   1    7.60    0.70
   0  -8  -1    3.30    0.40
   0  -8  -1    2.70    0.30
   0  -8  -1    2.50    0.40
   0  -8   1    2.80    0.30
   0  -8   1    2.30    0.30
   0  -8   1    3.10    0.40
   0   8  -1    2.80    0.30
   0   8   1    2.70    0.40
   0   8  -1    2.40    0.40
   0   8   1    3.00    0.40
   0   8   1    2.80    0.30
   0   8  -1    3.30    0.40
   0   8   1    2.60    0.40
  -1  -8  -1    1.20    0.30
   1  -8   1    1.00    0.30
   1  -8   1    1.20    0.30
  -1  -8  -1    0.80    0.30
   1  -8   1    1.50    0.30
  -1  -8  -1    1.60    0.30
   1   8   1    0.50    0.30
   1   8   1    0.90    0.30
  -1   8  -1    1.40    0.30
  -1   8  -1    1.00    0.30
  -1   8  -1    1.30    0.30
   1   8   1    0.90    0.40
   2  -8   1    8.00    0.70
  -2  -8  -1    7.70    0.60
   2  -8   1    8.00    0.70
   2  -8   1    6.90    0.70
   2  -8   1    8.10    0.70
  -2  -8  -1    7.70    0.70
  -2  -8  -1    9.40    0.90
  -2   8  -1    7.80    0.60
   2   8   1    7.50    0.70
   2   8   1    7.30    0.80
  -2   8  -1    8.10    0.70
   2   8   1    8.20    0.60
  -2   8  -1    8.50    0.60
   3  -8   1    7.40    0.70
  -3  -8  -1    8.80    0.80
  -3  -8  -1    8.20    0.80
  -3  -8  -1    9.10    0.70
   3  -8   1    7.10    0.80
   3  -8   1    7.70    0.80
  -3  -8  -1    7.10    0.80
   3  -8   1    7.40    0.80
  -3   8  -1    7.10    0.80
   3   8   1    7.30    0.70
   3   8   1    7.70    0.90
  -3   8  -1    8.50    0.80
  -3   8  -1    7.90    0.80
   3   8   1    7.40    0.70
  -4  -8  -1   -0.10    0.50
  -4  -8  -1   -0.10    0.40
  -4  -8  -1    0.50    0.50
   4  -8   1   -0.10    0.40
  -4  -8  -1    0.90    0.70
   4  -8   1    0.10    0.50
   4  -8   1    0.40    0.50
   4  -8   1   -0.10    0.50
  -4   8  -1    0.20    0.50
   4   8   1    1.50    0.70
   4   8   1    0.30    0.40
  -4   8  -1    0.20    0.50
   4   8   1    1.20    0.50
  -4   8  -1    0.90    0.40
  -5  -8  -1   41.20    2.20
  -5  -8  -1   44.70    2.20
  -5  -8  -1   40.90    2.30
   5  -8   1   45.30    2.30
   5  -8   1   45.50    2.20
   5  -8   1   39.70    2.30
   5   8   1   47.30    2.40
  -5   8  -1   43.90    2.20
  -5   8  -1   46.80    2.40
   5   8   1   40.90    2.30
  -5   8  -1   40.40    2.20
   6  -8   1    0.20    0.60
  -6  -8  -1    0.80    0.70
   6  -8   1    0.00    0.90
  -6  -8  -1    0.70    0.60
  -6  -8  -1    0.60    0.80
  -6   8  -1    0.80    0.70
   6   8   1    0.40    0.50
  -6   8  -1    0.00    0.80
  -6   8  -1    0.60    0.80
   7  -8   1   15.80    1.30
  -7  -8  -1   15.90    1.60
   7  -8   1   16.50    1.60
  -7  -8  -1   12.50    1.70
  -7  -8  -1   12.20    1.40
  -7   8  -1   14.80    1.40
  -7   8  -1   18.20    1.80
  -7   8  -1   14.70    1.80
   7   8   1   16.30    1.40
  -8  -8  -1    3.10    0.90
   8  -8   1    3.60    0.80
  -8  -8  -1    3.70    1.20
  -8  -8  -1    1.70    1.30
   8  -8   1    2.70    1.10
  -8   8  -1    1.80    0.90
   8   8   1    3.70    0.90
   9  -8   1    3.00    1.30
  -9  -8  -1    4.00    1.10
   9  -8   1    5.20    1.10
  -9  -8  -1    6.00    1.50
  -9   8  -1    5.20    1.30
   9   8   1    5.60    1.30
 -10  -8  -1    4.80    1.20
 -10  -8  -1    3.80    1.50
  10  -8   1    3.80    1.10
  10  -8   1    5.30    1.60
  10   8   1    4.10    1.20
 -10   8  -1    3.90    1.40
 -11  -8  -1   -3.00    1.30
 -11  -8  -1    0.10    1.70
  11  -8   1    1.70    1.20
  11  -8   1   -0.60    1.60
  11   8   1   -0.50    1.40
 -11   8  -1   -0.50    1.70
  12  -8   1   34.30    3.70
  12  -8   1   26.00    2.70
 -12  -8  -1   37.10    3.70
 -12  -8  -1   27.60    2.90
 -12   8  -1   28.10    3.60
  12   8   1   30.10    3.10
  13  -8   1   28.90    3.70
  13  -8   1   22.40    2.60
 -13  -8  -1   23.30    3.30
 -13   8  -1   25.70    3.40
 -13   8  -1   21.10    3.40
  13   8   1   23.80    3.10
 -14  -8  -1   -3.40    3.10
 -14   8  -1    3.50    3.10
  14   8   1    2.20    2.60
 -14  -9   1    2.60    2.70
  14  -9  -1    1.50    3.20
 -14   9   1    6.40    3.30
  14   9  -1    0.10    2.30
 -14   9   1    3.80    2.60
 -13  -9   1    1.80    2.20
 -13  -9   1    4.50    2.40
  13  -9  -1    1.10    2.80
  13   9  -1    4.00    2.00
 -13   9   1    2.30    2.40
 -12  -9   1    4.20    1.80
  12  -9  -1    7.40    2.30
  12  -9  -1    5.40    1.50
 -12  -9   1    2.50    1.80
 -12   9   1    7.00    2.20
  12   9  -1    4.60    1.60
 -11  -9   1   29.70    3.00
 -11  -9   1   33.90    2.90
  11  -9  -1   31.60    2.40
  11  -9  -1   34.60    3.40
 -11   9   1   39.00    3.10
  11   9  -1   32.20    2.90
 -10  -9   1    5.90    1.50
  10  -9  -1    5.30    1.60
  10  -9  -1    6.10    1.10
 -10  -9   1    8.20    1.50
  10   9  -1    8.30    1.50
 -10   9   1    7.40    1.40
   9  -9  -1    4.90    0.90
   9  -9  -1    6.60    1.70
  -9  -9   1    6.10    1.30
  -9  -9   1    2.60    1.20
  -9   9   1    5.80    1.40
   9   9  -1    7.50    1.30
  -9   9   1    7.80    1.30
   8  -9  -1   24.50    1.60
  -8  -9   1   19.30    2.00
  -8  -9   1   26.40    1.90
   8  -9  -1   23.10    2.10
   8   9  -1   23.10    1.80
  -8   9   1   22.90    1.80
  -8   9   1   23.00    1.90
  -7  -9   1   94.79    4.70
   7  -9  -1  106.09    4.90
   7  -9  -1  103.29    4.30
  -7  -9   1   95.89    4.50
  -7   9   1   98.49    4.60
  -7   9   1  105.49    4.40
   7   9  -1   97.49    4.50
   7   9  -1   98.49    4.60
   6  -9  -1   51.89    2.90
   6  -9  -1   54.69    2.40
  -6  -9   1   53.59    2.80
  -6  -9   1   53.49    3.10
  -6  -9   1   50.69    2.80
  -6   9   1   50.49    2.70
   6   9  -1   50.19    2.70
  -6   9   1   58.49    2.50
   6   9  -1   60.19    2.70
  -6   9   1   53.39    3.20
  -5  -9   1   32.30    1.90
   5  -9  -1   27.40    2.20
  -5  -9   1   34.50    1.80
  -5  -9   1   34.60    2.00
   5  -9  -1   33.20    2.00
   5  -9  -1   32.30    1.50
  -5  -9   1   31.20    2.20
  -5   9   1   30.60    1.80
   5   9  -1   30.20    1.80
  -5   9   1   35.00    2.10
  -5   9   1   33.70    1.60
   5   9  -1   32.50    1.70
  -4  -9   1   57.29    2.60
  -4  -9   1   58.69    2.90
  -4  -9   1   55.79    2.80
   4  -9  -1   58.09    2.90
   4  -9  -1   59.69    2.80
  -4  -9   1   59.59    2.80
   4  -9  -1   55.79    2.40
  -4   9   1   61.99    2.90
  -4   9   1   59.29    2.40
   4   9  -1   57.29    2.80
   4   9  -1   61.19    2.60
  -4   9   1   55.59    2.70
   4   9  -1   60.69    2.90
  -3  -9   1  149.29    6.20
   3  -9  -1  156.18    6.20
  -3  -9   1  157.88    6.30
   3  -9  -1  144.99    5.80
  -3  -9   1  152.98    6.00
   3  -9  -1  140.99    6.20
  -3  -9   1  154.78    6.10
  -3   9   1  149.29    6.20
   3   9  -1  156.08    5.90
  -3   9   1  148.39    6.10
  -3   9   1  148.29    5.80
   3   9  -1  149.19    6.10
   3   9  -1  148.99    6.20
  -2  -9   1  229.88    9.00
   2  -9  -1  233.58    9.00
   2  -9  -1  229.98    9.00
  -2  -9   1  215.58    8.80
  -2  -9   1  225.98    9.00
   2   9  -1  221.78    8.90
   2   9  -1  239.58    8.70
   2   9  -1  220.38    9.00
  -2   9   1  233.78    9.00
  -2   9   1  228.48    9.00
  -1  -9   1  153.48    5.90
  -1  -9   1  145.09    5.70
   1  -9  -1  146.89    6.00
   1  -9  -1  153.88    5.70
  -1  -9   1  144.49    6.00
   1  -9  -1  147.19    6.00
   1   9  -1  149.59    6.00
  -1   9   1  150.38    6.00
   1   9  -1  152.78    5.80
  -1   9   1  151.68    6.00
   1   9  -1  152.78    6.00
  -1   9   1  146.99    5.70
  -1   9   1  147.29    6.00
   0  -9   1   56.09    2.40
   0  -9  -1   55.79    2.30
   0  -9   1   54.99    2.40
   0  -9  -1   54.69    2.30
   0  -9   1   51.49    2.20
   0  -9  -1   52.99    2.40
   0   9   1   56.39    2.30
   0   9  -1   53.69    2.40
   0   9   1   52.99    2.50
   0   9   1   55.89    2.30
   0   9  -1   55.09    2.40
   0   9   1   54.59    2.40
   0   9  -1   56.89    2.20
  -1  -9  -1  120.49    5.20
  -1  -9  -1  122.69    5.00
   1  -9   1  124.99    5.10
  -1  -9  -1  128.89    5.10
   1  -9   1  126.89    5.10
   1  -9   1  130.19    5.00
   1   9   1  129.29    5.00
  -1   9  -1  128.09    5.10
  -1   9  -1  129.49    5.00
   1   9   1  126.69    5.10
   1   9   1  125.89    5.20
  -1   9  -1  129.29    5.10
  -2  -9  -1   26.20    1.40
   2  -9   1   24.90    1.30
   2  -9   1   27.10    1.30
   2  -9   1   26.10    1.30
   2  -9   1   24.20    1.30
  -2  -9  -1   24.60    1.20
  -2  -9  -1   22.10    1.40
  -2   9  -1   24.70    1.30
  -2   9  -1   27.90    1.30
  -2   9  -1   24.50    1.30
   2   9   1   24.20    1.20
   2   9   1   25.60    1.30
   2   9   1   24.10    1.40
   3  -9   1  283.27   11.00
  -3  -9  -1  277.57   11.00
  -3  -9  -1  284.07   11.20
   3  -9   1  281.97   11.10
   3  -9   1  290.57   11.10
  -3  -9  -1  277.67   11.20
   3  -9   1  283.37   11.10
  -3   9  -1  290.07   11.10
   3   9   1  283.67   11.00
  -3   9  -1  279.47   11.10
   3   9   1  284.07   11.20
   3   9   1  284.47   11.20
  -3   9  -1  292.37   11.10
   4  -9   1  199.48    8.10
   4  -9   1  203.48    8.00
  -4  -9  -1  188.38    7.90
  -4  -9  -1  197.58    8.10
   4  -9   1  199.38    7.90
   4  -9   1  197.28    8.10
  -4  -9  -1  201.48    8.10
  -4  -9  -1  198.48    7.90
  -4   9  -1  203.88    8.00
   4   9   1  197.08    8.10
   4   9   1  200.28    7.90
  -4   9  -1  205.78    8.00
   4   9   1  208.28    8.10
  -4   9  -1  189.28    8.10
  -5  -9  -1    4.50    0.70
   5  -9   1    4.30    0.90
   5  -9   1    4.00    0.70
  -5  -9  -1    3.10    0.80
  -5  -9  -1    4.00    0.80
   5  -9   1    4.00    0.90
   5  -9   1    2.90    0.80
  -5   9  -1    4.80    0.80
   5   9   1    2.60    0.60
   5   9   1    3.30    0.90
  -5   9  -1    3.10    0.70
  -5   9  -1    3.80    0.70
  -6  -9  -1   12.50    1.40
  -6  -9  -1   12.90    1.50
   6  -9   1   14.00    1.20
  -6  -9  -1   12.10    1.20
  -6   9  -1   13.80    1.50
  -6   9  -1   14.00    1.30
  -6   9  -1   14.80    1.60
   6   9   1   10.30    1.10
  -7  -9  -1   39.90    2.50
  -7  -9  -1   44.40    2.40
   7  -9   1   43.90    2.60
   7  -9   1   41.10    2.20
  -7  -9  -1   40.70    2.60
   7   9   1   42.20    2.40
  -7   9  -1   39.10    2.60
  -7   9  -1   42.60    2.50
  -7   9  -1   43.60    2.80
  -8  -9  -1    8.80    1.20
  -8  -9  -1   10.40    1.60
   8  -9   1   11.20    1.50
   8  -9   1   10.70    1.30
  -8  -9  -1   10.20    1.60
  -8   9  -1   10.80    1.40
   8   9   1   10.70    1.40
   9  -9   1    0.20    1.30
  -9  -9  -1   -1.80    0.90
   9  -9   1    1.40    0.80
  -9  -9  -1    2.00    1.30
  -9   9  -1    2.10    1.30
   9   9   1    1.10    1.00
 -10  -9  -1   10.50    1.90
  10  -9   1    5.50    1.70
  10  -9   1    7.50    1.30
 -10  -9  -1    7.80    1.40
  10   9   1    9.90    1.50
 -10   9  -1    7.80    1.80
 -11  -9  -1    0.40    1.40
  11  -9   1    2.10    1.90
 -11  -9  -1    0.00    1.70
  11  -9   1    2.30    1.20
  11   9   1   -0.50    1.50
 -11   9  -1    0.10    1.50
  12  -9   1    6.10    1.60
  12  -9   1    8.50    2.20
 -12  -9  -1    7.80    2.40
 -12  -9  -1    7.10    1.90
  12   9   1    3.90    1.80
 -12   9  -1    8.40    2.40
 -13  -9  -1    2.00    2.60
  13  -9   1    1.50    1.80
  13  -9   1    2.10    3.10
 -13   9  -1    2.60    2.50
  13   9   1    2.30    2.00
 -14  -9  -1   -1.70    3.00
  14   9   1    2.90    2.50
 -14   9  -1    3.00    3.20
 -14 -10   1    1.70    2.80
  14 -10  -1    2.20    3.70
 -14  10   1    3.70    2.80
  14  10  -1   -2.50    2.20
 -14  10   1    1.20    2.90
 -13 -10   1    5.00    2.50
 -13 -10   1    5.70    2.30
  13 -10  -1    9.80    3.20
  13  10  -1    7.60    2.10
 -13  10   1   10.80    2.40
 -12 -10   1    1.20    1.80
  12 -10  -1    0.40    1.30
 -12 -10   1    1.10    1.80
  12 -10  -1    2.00    2.20
 -12  10   1   -0.10    1.60
  11 -10  -1   16.10    2.50
  11 -10  -1   18.00    1.80
 -11 -10   1   12.50    2.00
 -11 -10   1   15.10    2.10
  11  10  -1   17.40    2.30
 -11  10   1   16.70    3.00
  10 -10  -1    9.60    2.00
 -10 -10   1   10.80    1.60
  10 -10  -1   10.40    1.40
 -10 -10   1    9.20    1.60
  10  10  -1   13.90    1.80
 -10  10   1    9.10    1.80
  -9 -10   1    9.20    1.40
  -9 -10   1    8.50    1.50
   9 -10  -1    9.80    1.70
   9 -10  -1    7.50    1.00
   9  10  -1   10.30    1.50
  -9  10   1    6.20    1.40
  -9  10   1   10.30    1.50
   8 -10  -1    7.10    0.90
   8 -10  -1    3.80    1.30
  -8 -10   1    4.30    1.10
  -8 -10   1    5.80    1.10
   8  10  -1    6.10    1.10
  -8  10   1    4.90    1.10
  -8  10   1    5.30    1.20
   7 -10  -1    8.20    0.90
  -7 -10   1    4.40    0.90
  -7 -10   1    5.10    1.00
   7 -10  -1    7.30    1.20
  -7  10   1    6.60    1.00
   7  10  -1    8.40    1.00
  -7  10   1    6.30    1.00
   7  10  -1    3.70    1.10
  -6 -10   1    2.10    0.70
  -6 -10   1    0.60    0.70
  -6 -10   1    3.60    1.20
   6 -10  -1    2.10    0.50
   6 -10  -1    2.20    0.80
   6  10  -1    1.80    0.70
   6  10  -1    2.60    0.80
  -6  10   1    2.50    0.60
  -6  10   1    1.10    0.60
  -5 -10   1    1.10    0.70
   5 -10  -1    1.50    0.40
   5 -10  -1    1.10    0.60
  -5 -10   1    1.40    0.60
   5 -10  -1    2.10    0.80
  -5 -10   1    2.30    0.70
  -5 -10   1    2.10    1.00
  -5  10   1    1.50    0.60
   5  10  -1    1.90    0.60
  -5  10   1    1.40    0.90
   5  10  -1    1.60    0.50
  -5  10   1    1.40    0.50
   5  10  -1    1.50    0.90
   4 -10  -1    0.30    0.20
  -4 -10   1    0.10    0.40
  -4 -10   1   -0.70    0.60
  -4 -10   1    0.40    0.70
  -4 -10   1   -0.20    0.60
   4 -10  -1   -0.10    0.60
   4 -10  -1    0.70    0.60
  -4  10   1    0.30    0.50
   4  10  -1    0.20    0.50
   4  10  -1   -0.60    0.60
   4  10  -1   -0.30    0.40
  -4  10   1    0.20    0.60
   3 -10  -1    0.70    0.20
   3 -10  -1    1.80    0.50
   3 -10  -1    0.80    0.50
  -3 -10   1    1.40    0.50
  -3 -10   1    0.90    0.40
  -3 -10   1    0.20    0.40
   3  10  -1    0.70    0.30
  -3  10   1    0.60    0.50
   3  10  -1    1.40    0.50
   3  10  -1    0.60    0.40
  -3  10   1    1.20    0.40
   2 -10  -1    8.70    0.80
   2 -10  -1    7.00    0.70
  -2 -10   1    7.10    0.80
  -2 -10   1    8.60    0.70
  -2 -10   1    7.10    0.60
   2  10  -1    8.90    0.70
  -2  10   1    6.60    0.70
   2  10  -1    7.90    0.50
  -2  10   1    8.20    0.80
   2  10  -1    7.60    0.80
   1 -10  -1    1.90    0.20
   1 -10  -1    1.60    0.40
   1 -10  -1    1.90    0.40
  -1 -10   1    1.10    0.30
  -1 -10   1    1.90    0.40
  -1 -10   1    1.80    0.30
   1  10  -1    1.70    0.30
   1  10  -1    2.80    0.40
  -1  10   1    1.60    0.40
  -1  10   1    2.60    0.50
  -1  10   1    1.80    0.20
   1  10  -1    1.60    0.20
   1  10  -1    2.30    0.40
  -1  10   1    1.90    0.40
   0 -10  -1    2.30    0.50
   0 -10  -1    2.90    0.40
   0 -10   1    2.50    0.40
   0 -10  -1    2.50    0.30
   0 -10   1    3.50    0.50
   0  10  -1    3.00    0.50
   0  10   1    2.60    0.50
   0  10   1    2.90    0.40
   0  10  -1    2.60    0.30
   0  10  -1    2.50    0.40
   0  10   1    2.50    0.30
   0  10   1    2.70    0.50
   1 -10   1    0.90    0.30
   1 -10   1    0.70    0.30
  -1 -10  -1    0.80    0.30
  -1 -10  -1    0.40    0.40
   1 -10   1    0.80    0.30
  -1 -10  -1    0.10    0.30
  -1  10  -1    0.90    0.40
  -1  10  -1    0.30    0.30
   1  10   1    1.00    0.50
   1  10   1    0.50    0.30
   1  10   1    0.90    0.30
  -1  10  -1    1.00    0.40
   2 -10   1    0.50    0.40
  -2 -10  -1    0.50    0.30
   2 -10   1    0.90    0.40
   2 -10   1    0.00    0.30
  -2 -10  -1    1.00    0.50
   2 -10   1   -0.10    0.30
  -2 -10  -1    1.10    0.40
  -2  10  -1    0.10    0.30
  -2  10  -1    0.40    0.30
  -2  10  -1    0.70    0.30
   2  10   1    0.80    0.30
   2  10   1    0.40    0.30
   2  10   1    0.40    0.50
  -3 -10  -1    8.40    1.00
  -3 -10  -1    9.10    0.70
  -3 -10  -1    9.70    0.90
   3 -10   1    8.40    0.70
   3 -10   1    9.30    0.90
   3 -10   1    8.90    0.90
   3 -10   1    9.30    0.80
   3  10   1   10.30    0.80
  -3  10  -1   10.00    0.80
   3  10   1    8.70    0.80
   3  10   1    9.10    0.90
  -3  10  -1    9.90    0.90
   4 -10   1   10.50    1.10
  -4 -10  -1    9.30    1.00
   4 -10   1    9.10    1.00
   4 -10   1    7.70    0.80
  -4 -10  -1    8.30    0.90
  -4 -10  -1    9.40    1.10
  -4 -10  -1   10.80    1.10
   4 -10   1    7.40    0.90
  -4  10  -1    8.00    1.00
   4  10   1    8.20    1.00
   4  10   1   10.20    1.10
  -4  10  -1    7.80    1.00
  -4  10  -1    8.20    1.00
  -5 -10  -1    4.30    0.90
  -5 -10  -1    4.80    0.90
  -5 -10  -1    4.30    0.70
   5 -10   1    4.50    1.00
   5 -10   1    3.70    0.70
   5 -10   1    5.50    0.90
   5 -10   1    5.10    0.90
  -5  10  -1    5.80    1.00
   5  10   1    3.60    0.70
  -5  10  -1    4.30    0.80
  -5  10  -1    4.00    0.70
   5  10   1    4.90    1.00
  -6 -10  -1    5.00    0.90
  -6 -10  -1    5.80    1.10
   6 -10   1    3.60    0.80
   6 -10   1    3.30    0.90
   6 -10   1    4.50    1.10
  -6 -10  -1    3.60    1.00
  -6  10  -1    3.90    1.00
   6  10   1    4.90    0.80
  -6  10  -1    4.10    0.90
  -6  10  -1    3.50    0.80
  -7 -10  -1    1.60    0.90
   7 -10   1    2.00    0.70
  -7 -10  -1    3.00    1.10
  -7 -10  -1    4.60    1.20
   7 -10   1    1.70    0.90
   7  10   1    3.30    0.90
  -7  10  -1    4.30    1.10
  -7  10  -1    3.90    1.00
  -8 -10  -1   17.50    2.20
  -8 -10  -1   23.60    2.20
   8 -10   1   23.60    2.00
  -8 -10  -1   23.20    1.80
   8 -10   1   23.00    1.60
   8  10   1   24.70    2.00
  -8  10  -1   24.70    2.00
   9 -10   1    0.10    0.80
   9 -10   1   -1.60    1.30
  -9 -10  -1    0.30    0.90
  -9 -10  -1    0.80    1.30
   9  10   1    0.30    1.10
  -9  10  -1    0.40    1.10
  10 -10   1    2.50    1.60
 -10 -10  -1    3.00    1.60
 -10 -10  -1    3.60    1.20
  10 -10   1    2.40    1.10
  10  10   1    4.30    1.30
 -10  10  -1    2.40    1.50
 -11 -10  -1    2.00    1.30
 -11 -10  -1    0.50    1.70
  11 -10   1    0.60    1.10
  11 -10   1    3.30    1.80
 -11  10  -1    1.40    1.90
  11  10   1    1.20    1.40
 -12 -10  -1   -0.60    1.80
 -12 -10  -1    0.00    1.90
  12 -10   1    0.80    2.20
  12 -10   1    0.70    1.50
  12  10   1    3.20    1.90
 -12  10  -1    1.10    2.20
 -13 -10  -1    5.70    2.80
  13 -10   1   15.00    3.30
  13 -10   1    5.50    1.90
  13  10   1   11.60    2.40
 -13  10  -1    1.40    2.30
 -14 -10  -1    5.40    3.20
  14  10   1    1.10    2.40
 -14  10  -1   -3.20    2.50
  14 -11  -1    8.10    4.00
 -14 -11   1    6.60    2.90
 -14  11   1    8.30    3.30
 -14  11   1   15.10    3.30
  14  11  -1   11.00    2.80
 -13 -11   1    2.90    2.40
 -13 -11   1    3.50    2.20
  13 -11  -1    2.10    2.80
 -13  11   1   -1.10    2.30
  13  11  -1    2.70    2.00
 -12 -11   1    4.00    1.90
 -12 -11   1    9.90    2.10
  12 -11  -1    7.70    2.30
  12 -11  -1    7.10    1.50
 -12  11   1    7.20    2.10
  12  11  -1    6.10    1.90
  11 -11  -1   15.40    2.50
  11 -11  -1   13.90    1.70
 -11 -11   1   10.50    2.00
 -11 -11   1   14.60    2.10
  11  11  -1    8.50    1.70
  10 -11  -1    0.10    1.60
 -10 -11   1   -0.90    1.20
  10 -11  -1    0.80    0.80
 -10 -11   1    0.60    1.20
 -10  11   1   -0.40    1.10
  10  11  -1    1.00    1.30
  -9 -11   1   -1.90    1.00
  -9 -11   1    0.30    1.00
   9 -11  -1    0.30    0.70
   9 -11  -1   -1.10    1.30
  -9  11   1    0.80    0.90
   9  11  -1    1.20    1.00
  -9  11   1    1.80    1.30
  -8 -11   1   10.80    1.50
   8 -11  -1   10.30    1.60
   8 -11  -1   11.80    1.20
  -8 -11   1   10.70    1.40
  -8  11   1   12.80    1.50
  -8  11   1   10.80    1.50
   8  11  -1   11.30    1.40
   7 -11  -1  104.89    5.20
  -7 -11   1  106.49    5.10
  -7 -11   1  100.39    4.80
   7 -11  -1  113.89    4.60
  -7  11   1  104.29    5.00
   7  11  -1  106.49    5.00
  -7  11   1  121.19    4.70
   7  11  -1  108.89    4.80
  -6 -11   1   58.89    3.40
   6 -11  -1   57.69    2.60
   6 -11  -1   58.19    3.20
  -6 -11   1   62.69    3.00
  -6 -11   1   55.89    3.00
   6  11  -1   60.99    2.90
   6  11  -1   54.69    3.00
  -6  11   1   55.79    3.00
  -6  11   1   63.99    2.70
  -5 -11   1    1.90    0.70
   5 -11  -1    2.50    0.70
  -5 -11   1    2.10    0.80
   5 -11  -1    2.70    0.40
   5 -11  -1    0.90    0.80
  -5 -11   1    1.80    0.60
  -5 -11   1    3.10    1.00
   5  11  -1    2.90    0.70
  -5  11   1    1.70    0.50
   5  11  -1    2.80    0.60
   5  11  -1    0.50    0.90
  -5  11   1    1.90    0.60
  -5  11   1    2.40    0.80
  -4 -11   1   -0.10    0.50
   4 -11  -1    0.00    0.20
  -4 -11   1    1.10    0.80
  -4 -11   1   -0.10    0.60
   4 -11  -1   -0.60    0.60
  -4 -11   1   -0.30    0.60
   4 -11  -1    0.20    0.60
  -4  11   1    0.80    0.60
  -4  11   1   -0.90    0.60
  -4  11   1    0.00    0.40
   4  11  -1    0.40    0.50
   4  11  -1   -0.50    0.60
   4  11  -1   -0.60    0.40
  -3 -11   1    0.20    0.40
   3 -11  -1    0.80    0.50
  -3 -11   1    0.80    0.50
  -3 -11   1    1.10    0.60
   3 -11  -1    0.10    0.40
   3 -11  -1    0.60    0.20
   3  11  -1    0.70    0.40
   3  11  -1    1.00    0.60
   3  11  -1    0.30    0.40
  -3  11   1    0.90    0.40
  -3  11   1    0.40    0.60
  -2 -11   1   19.60    1.10
  -2 -11   1   19.10    1.20
   2 -11  -1   19.40    1.20
  -2 -11   1   19.90    1.00
   2 -11  -1   18.80    1.20
  -2  11   1   18.10    1.10
   2  11  -1   18.40    1.20
  -2  11   1   19.70    0.80
   2  11  -1   19.10    1.10
  -2  11   1   19.50    1.20
   1 -11  -1    0.60    0.40
  -1 -11   1    0.60    0.30
   1 -11  -1    0.30    0.20
  -1 -11   1    0.20    0.30
   1 -11  -1    1.00    0.50
   1  11  -1    0.80    0.40
  -1  11   1    0.60    0.20
   1  11  -1    0.50    0.20
  -1  11   1    0.70    0.30
  -1  11   1    1.00    0.40
   1  11  -1    0.80    0.40
   1  11  -1    0.60    0.30
  -1  11   1    1.00    0.40
   0 -11   1    0.10    0.30
   0 -11  -1   -0.20    0.30
   0 -11   1    0.10    0.20
   0 -11  -1   -0.20    0.20
   0 -11   1   -0.10    0.30
   0 -11  -1   -0.30    0.30
   0  11   1    0.30    0.50
   0  11  -1   -0.10    0.20
   0  11   1   -0.10    0.20
   0  11  -1    0.00    0.30
   0  11   1    0.20    0.40
   0  11  -1    0.20    0.30
   0  11   1    0.20    0.30
  -1 -11  -1    0.10    0.50
   1 -11   1    0.80    0.30
   1 -11   1   -0.30    0.30
   1 -11   1    0.60    0.30
  -1 -11  -1   -0.10    0.30
  -1 -11  -1    0.30    0.20
  -1  11  -1    0.80    0.40
   1  11   1   -0.70    0.20
  -1  11  -1    0.10    0.30
  -1  11  -1    0.20    0.20
   1  11   1    0.10    0.30
   1  11   1   -0.30    0.40
   2 -11   1   32.60    1.70
  -2 -11  -1   33.80    1.70
  -2 -11  -1   29.90    1.70
  -2 -11  -1   30.50    1.50
   2 -11   1   31.90    1.60
   2 -11   1   33.10    1.60
  -2  11  -1   30.80    1.60
   2  11   1   34.10    1.60
  -2  11  -1   33.70    1.70
  -2  11  -1   32.80    1.60
   2  11   1   33.00    1.60
   2  11   1   32.40    1.80
  -3 -11  -1    1.10    0.40
   3 -11   1    1.30    0.40
   3 -11   1    1.40    0.40
  -3 -11  -1    1.20    0.50
   3 -11   1    0.70    0.50
  -3 -11  -1    2.20    0.60
   3 -11   1    1.40    0.50
   3  11   1    0.80    0.40
   3  11   1    0.50    0.60
  -3  11  -1    1.90    0.50
   3  11   1    1.20    0.50
  -3  11  -1    0.70    0.40
   4 -11   1   29.70    1.70
  -4 -11  -1   29.00    1.80
   4 -11   1   30.00    1.60
  -4 -11  -1   29.00    1.90
  -4 -11  -1   30.40    1.60
   4 -11   1   29.90    1.80
   4 -11   1   30.90    1.80
  -4 -11  -1   30.10    1.70
  -4  11  -1   27.60    1.70
   4  11   1   30.90    1.70
  -4  11  -1   31.70    1.80
   4  11   1   29.80    1.80
   4  11   1   25.00    1.80
  -5 -11  -1   27.60    1.60
   5 -11   1   28.70    1.90
  -5 -11  -1   30.30    1.90
   5 -11   1   30.10    1.80
   5 -11   1   26.60    1.60
  -5  11  -1   26.20    1.70
  -5  11  -1   31.20    1.80
   5  11   1   25.30    1.70
   5  11   1   28.60    1.90
   5  11   1   29.50    1.70
  -5  11  -1   30.10    1.90
   6 -11   1   20.90    1.70
   6 -11   1   22.80    1.80
   6 -11   1   25.10    1.60
  -6 -11  -1   25.70    1.80
  -6 -11  -1   20.00    1.70
  -6 -11  -1   25.70    1.60
   6  11   1   22.80    1.60
  -6  11  -1   24.50    1.90
  -6  11  -1   20.90    1.70
  -6  11  -1   21.90    1.60
   7 -11   1    6.20    1.20
   7 -11   1    4.10    0.90
  -7 -11  -1    4.00    1.10
  -7 -11  -1    5.00    1.20
   7 -11   1    5.20    1.10
  -7 -11  -1    4.20    0.90
  -7  11  -1    5.80    1.20
  -7  11  -1    5.10    1.10
   7  11   1    3.30    0.90
   8 -11   1    1.40    0.80
  -8 -11  -1   -0.80    1.30
   8 -11   1    3.00    1.20
  -8 -11  -1    2.50    0.90
  -8 -11  -1    0.10    0.90
  -8  11  -1    0.80    0.80
  -8  11  -1    3.00    1.50
   8  11   1    1.10    0.80
  -9 -11  -1    8.70    1.70
   9 -11   1    8.50    1.60
   9 -11   1    7.70    1.10
  -9 -11  -1    9.10    1.30
  -9  11  -1    7.00    1.50
   9  11   1    9.70    1.50
  10 -11   1    2.40    1.00
 -10 -11  -1    3.30    1.50
  10 -11   1    5.00    1.80
 -10 -11  -1    4.60    1.30
  10  11   1    2.50    1.30
 -10  11  -1    3.10    1.30
 -11 -11  -1   22.20    2.50
  11 -11   1   23.60    2.90
  11 -11   1   27.00    2.20
 -11 -11  -1   21.90    2.90
 -11  11  -1   19.30    2.70
  11  11   1   24.40    2.40
  12 -11   1   16.70    2.70
  12 -11   1   14.60    2.00
 -12 -11  -1   12.20    2.70
 -12 -11  -1   17.50    2.50
  12  11   1   17.80    2.50
 -12  11  -1   18.40    2.70
  13 -11   1    0.20    2.90
  13 -11   1   -1.70    2.40
 -13 -11  -1   -1.90    2.50
  13  11   1    1.40    1.80
 -13  11  -1   -1.80    2.10
 -14 -11  -1    2.60    3.20
 -14  11  -1    2.10    3.30
  14  11   1    2.90    2.70
 -14 -12   1    1.20    2.90
  14 -12  -1    4.70    3.70
  14  12  -1    2.10    2.40
 -14  12   1    1.90    3.10
 -13 -12   1    0.90    2.40
 -13 -12   1    4.00    2.10
  13 -12  -1    3.00    3.00
  13  12  -1    2.00    2.00
 -13  12   1    4.40    2.40
  12 -12  -1    6.50    1.50
 -12 -12   1    7.00    2.10
 -12 -12   1    9.10    1.90
  12 -12  -1    8.20    2.40
 -12  12   1    9.70    2.30
  12  12  -1   10.80    1.90
  11 -12  -1   -1.30    1.90
 -11 -12   1    1.80    1.60
 -11 -12   1    3.30    1.60
  11 -12  -1    2.90    1.10
  11  12  -1    1.20    1.30
 -11  12   1    4.30    1.80
  10 -12  -1   18.80    2.60
 -10 -12   1   16.10    2.00
 -10 -12   1   14.70    1.90
  10 -12  -1   14.50    1.50
 -10  12   1   16.20    2.10
  10  12  -1   15.10    1.90
   9 -12  -1   19.40    2.50
   9 -12  -1   21.40    1.50
  -9 -12   1   21.00    2.00
  -9 -12   1   21.50    2.10
   9  12  -1   24.00    2.20
  -9  12   1   19.40    2.00
  -9  12   1   24.80    2.30
  -8 -12   1   10.90    1.40
   8 -12  -1   13.70    1.90
  -8 -12   1   11.30    1.50
   8 -12  -1   11.60    1.20
  -8  12   1   11.60    1.40
   8  12  -1   12.30    1.40
  -8  12   1   12.40    1.60
   7 -12  -1   25.20    1.40
  -7 -12   1   20.60    1.90
  -7 -12   1   19.60    1.70
   7 -12  -1   25.70    2.10
  -7  12   1   21.10    1.70
  -7  12   1   25.50    1.70
   7  12  -1   23.80    1.80
   7  12  -1   24.10    1.80
  -6 -12   1   44.40    2.40
  -6 -12   1   41.40    2.80
   6 -12  -1   43.40    2.00
   6 -12  -1   43.20    2.60
  -6 -12   1   39.00    2.40
  -6  12   1   45.20    2.10
  -6  12   1   43.00    2.40
   6  12  -1   41.20    2.30
   6  12  -1   46.10    2.30
   5 -12  -1   10.60    0.70
  -5 -12   1   10.20    1.30
  -5 -12   1    9.80    1.20
   5 -12  -1    9.80    0.90
  -5 -12   1   12.00    1.40
  -5 -12   1   10.00    1.20
   5 -12  -1    9.90    1.20
  -5  12   1   12.20    1.50
   5  12  -1   11.70    1.10
  -5  12   1    9.30    1.00
  -5  12   1   11.70    0.80
   5  12  -1    9.60    1.00
   5  12  -1   11.90    1.50
  -4 -12   1    0.50    0.60
  -4 -12   1   -0.20    0.50
  -4 -12   1   -0.10    0.60
   4 -12  -1    0.10    0.60
  -4 -12   1    0.20    0.80
   4 -12  -1    0.40    0.30
   4 -12  -1   -0.50    0.60
   4 -12  -1    0.40    0.20
   4  12  -1    1.00    0.80
  -4  12   1    1.60    0.80
   4  12  -1    0.50    0.40
  -3 -12   1  129.29    5.40
   3 -12  -1  126.79    5.40
  -3 -12   1  130.39    5.40
  -3 -12   1  127.69    5.20
   3 -12  -1  125.79    5.50
  -3  12   1  126.69    5.40
  -3  12   1  133.39    5.40
   3  12  -1  130.79    5.10
   3  12  -1  124.59    5.40
   3  12  -1  126.79    5.40
  -2 -12   1    9.80    0.70
   2 -12  -1   10.70    0.50
  -2 -12   1   10.30    0.90
   2 -12  -1   10.40    0.90
   2 -12  -1   11.30    1.00
  -2 -12   1   10.30    0.90
   2  12  -1   11.10    0.90
  -2  12   1   11.20    0.90
   2  12  -1   11.30    1.00
  -2  12   1    9.60    0.80
  -2  12   1   10.70    0.50
   1 -12  -1   40.90    2.00
  -1 -12   1   42.50    1.90
   1 -12  -1   41.00    2.00
  -1 -12   1   38.30    2.00
   1  12  -1   40.90    1.70
   1  12  -1   36.00    1.80
  -1  12   1   39.20    2.00
   1  12  -1   43.70    2.00
  -1  12   1   41.60    1.90
  -1  12   1   40.50    2.00
  -1  12   1   42.70    1.70
   1  12  -1   42.30    2.00
   0 -12  -1   33.70    1.50
   0 -12   1   30.90    1.60
   0 -12   1   33.40    1.50
   0 -12  -1   32.40    1.70
   0 -12   1   34.60    1.60
   0 -12  -1   31.30    1.60
   0  12  -1   33.00    1.60
   0  12   1   32.70    1.60
   0  12   1   32.20    1.50
   0  12  -1   32.60    1.50
   0  12   1   33.30    1.70
   0  12   1   34.50    1.80
   0  12  -1   34.70    1.70
   1 -12   1  286.47   11.00
   1 -12   1  281.47   11.00
  -1 -12  -1  289.47   11.00
  -1 -12  -1  276.77   11.20
   1 -12   1  274.57   11.10
  -1 -12  -1  269.97   11.00
   1  12   1  288.77   11.00
  -1  12  -1  291.37   11.10
   1  12   1  289.27   11.30
  -1  12  -1  285.67   11.00
  -1  12  -1  277.97   11.00
   1  12   1  291.27   11.00
  -2 -12  -1   84.19    3.40
  -2 -12  -1   75.49    3.50
   2 -12   1   78.59    3.30
   2 -12   1   76.19    3.40
   2 -12   1   80.09    3.40
  -2 -12  -1   78.29    3.30
  -2  12  -1   81.69    3.40
   2  12   1   77.89    3.40
   2  12   1   81.89    3.50
   2  12   1   80.09    3.40
  -2  12  -1   73.19    3.30
  -2  12  -1   75.69    3.30
   3 -12   1    0.00    0.40
  -3 -12  -1    0.40    0.50
  -3 -12  -1    0.20    0.40
   3 -12   1    0.10    0.40
  -3 -12  -1    0.00    0.60
   3 -12   1   -0.20    0.40
   3 -12   1   -0.40    0.40
  -3  12  -1   -0.30    0.30
  -3  12  -1    0.30    0.50
  -3  12  -1   -0.20    0.40
   3  12   1    1.20    0.60
   3  12   1    0.50    0.40
   3  12   1    0.10    0.40
  -4 -12  -1  182.28    7.60
   4 -12   1  181.88    7.30
   4 -12   1  182.98    7.50
  -4 -12  -1  190.98    7.40
  -4 -12  -1  182.38    7.30
   4 -12   1  187.78    7.30
  -4 -12  -1  180.88    7.50
   4 -12   1  185.18    7.50
  -4  12  -1  189.28    7.50
   4  12   1  187.88    7.50
   4  12   1  183.18    7.40
  -4  12  -1  167.58    7.50
   4  12   1  162.78    7.40
   5 -12   1    6.40    0.90
   5 -12   1    6.50    0.80
  -5 -12  -1    6.60    1.00
  -5 -12  -1    5.50    0.80
   5  12   1    6.10    1.00
  -5  12  -1    5.70    0.90
   5  12   1    5.80    0.90
  -5  12  -1    8.20    1.10
  -5  12  -1    6.20    0.90
   5  12   1    4.50    0.80
  -6 -12  -1   14.70    1.60
  -6 -12  -1   16.70    1.50
   6 -12   1   16.30    1.30
  -6 -12  -1   17.70    1.60
   6 -12   1   18.10    1.70
   6 -12   1   17.80    1.50
  -6  12  -1   18.10    1.70
  -6  12  -1   14.50    1.30
   6  12   1   16.70    1.50
  -6  12  -1   17.60    1.70
  -7 -12  -1    1.10    0.80
   7 -12   1   -0.50    0.80
  -7 -12  -1   -0.50    1.10
  -7 -12  -1   -0.20    1.00
   7 -12   1   -1.20    1.10
  -7  12  -1   -1.70    1.00
  -7  12  -1    0.30    0.70
   7  12   1    0.60    0.70
  -8 -12  -1   11.00    1.70
  -8 -12  -1   11.30    1.40
   8 -12   1    6.20    1.70
   8 -12   1   10.40    1.60
   8 -12   1   11.30    1.30
  -8 -12  -1   11.70    1.70
  -8  12  -1    7.90    1.60
   8  12   1   12.60    1.60
  -8  12  -1   15.20    1.50
  -9 -12  -1   17.70    2.40
   9 -12   1   22.50    2.30
   9 -12   1   17.90    1.70
  -9 -12  -1   20.00    2.00
   9  12   1   21.10    1.90
  -9  12  -1   20.70    2.20
  10 -12   1    1.20    1.00
  10 -12   1   -1.40    1.60
 -10 -12  -1    0.70    1.50
 -10 -12  -1    0.50    1.20
 -10  12  -1   -1.10    1.40
  10  12   1   -1.40    1.10
  11 -12   1    5.90    1.30
 -11 -12  -1    3.90    1.90
  11 -12   1    2.80    1.90
 -11 -12  -1    6.50    1.60
 -11  12  -1    6.00    2.00
  11  12   1    7.40    1.70
 -12 -12  -1    7.00    2.00
  12 -12   1    3.70    1.60
 -12 -12  -1    7.10    2.20
  12 -12   1    7.20    2.40
  12  12   1   10.00    2.10
 -12  12  -1    6.20    2.30
  13 -12   1    0.20    2.80
 -13 -12  -1    3.10    2.70
  13  12   1    7.30    2.30
 -13  12  -1    1.20    2.70
 -14 -12  -1   -1.70    3.20
 -14  12  -1   -3.60    3.00
  14  12   1    7.50    2.70
 -14 -13   1    0.50    2.90
  14 -13  -1    7.60    3.90
  14  13  -1    2.90    2.60
 -14  13   1    1.60    2.70
 -13 -13   1    5.80    2.60
 -13 -13   1    9.50    2.40
  13 -13  -1    8.80    3.00
  13  13  -1    6.60    2.00
 -13  13   1    8.30    2.40
  12 -13  -1   11.80    2.80
 -12 -13   1   14.20    2.20
 -12 -13   1   13.50    2.50
  12  13  -1   14.20    2.30
 -12  13   1   13.60    2.30
 -11 -13   1   22.40    2.70
 -11 -13   1   20.70    2.70
  11 -13  -1   20.30    1.90
  11 -13  -1   24.50    3.10
 -11  13   1   24.50    2.70
  11  13  -1   18.10    2.50
  10 -13  -1   -0.90    1.60
  10 -13  -1    0.20    0.80
 -10 -13   1    0.30    1.30
 -10 -13   1    0.30    1.30
 -10  13   1    0.00    1.00
  10  13  -1   -0.10    1.30
   9 -13  -1   -0.50    1.30
  -9 -13   1    3.80    1.20
  -9 -13   1    0.40    1.10
  -9  13   1    0.00    1.30
  -9  13   1    0.60    1.00
   9  13  -1    1.10    1.10
   8 -13  -1    6.50    1.50
  -8 -13   1    7.20    1.20
   8 -13  -1    6.00    0.80
  -8 -13   1    7.90    1.20
   8  13  -1    6.90    1.20
  -8  13   1    5.60    1.20
  -8  13   1    4.80    1.10
  -7 -13   1    2.00    0.80
   7 -13  -1    4.50    1.20
   7 -13  -1    3.60    0.60
  -7 -13   1    2.00    0.90
  -7  13   1    2.00    0.70
  -7  13   1    2.50    0.80
   7  13  -1    3.60    0.80
   7  13  -1    3.70    1.10
  -6 -13   1   18.40    1.70
   6 -13  -1   20.30    1.20
   6 -13  -1   18.50    1.80
   6 -13  -1   24.00    1.40
  -6 -13   1   20.60    2.20
  -6 -13   1   19.50    1.60
   6  13  -1   24.40    1.60
   6  13  -1   19.50    1.60
  -6  13   1   19.00    1.50
   6  13  -1   20.30    2.00
  -6  13   1   22.80    1.30
  -5 -13   1   -1.00    0.80
  -5 -13   1   -1.10    0.80
  -5 -13   1    1.10    0.70
   5 -13  -1    0.50    0.40
   5 -13  -1    0.30    0.30
   5 -13  -1    0.10    0.60
   5  13  -1    0.40    0.60
  -5  13   1    0.10    0.90
   5  13  -1    0.00    0.90
   5  13  -1    0.10    0.50
  -5  13   1    0.90    0.50
  -5  13   1    1.00    0.50
   4 -13  -1    8.80    0.50
  -4 -13   1    8.60    1.10
  -4 -13   1    9.20    1.00
   4 -13  -1    9.30    0.60
  -4 -13   1    9.00    1.20
   4 -13  -1   11.70    1.20
  -4 -13   1   10.30    1.30
  -4  13   1    7.70    0.90
  -4  13   1    9.40    1.10
   4  13  -1    9.30    0.80
   4  13  -1    8.30    0.90
   4  13  -1    9.50    1.10
   3 -13  -1   22.40    1.50
  -3 -13   1   19.50    1.20
  -3 -13   1   22.40    1.40
  -3 -13   1   18.50    1.40
   3 -13  -1   17.30    1.40
   3  13  -1   20.00    1.30
  -3  13   1   19.90    1.30
  -3  13   1   18.20    1.70
   3  13  -1   19.20    1.40
   3  13  -1   21.30    1.10
  -2 -13   1   -0.20    0.40
  -2 -13   1   -0.50    0.40
  -2 -13   1    0.30    0.30
   2 -13  -1   -0.20    0.40
   2 -13  -1    0.40    0.50
   2 -13  -1    0.00    0.20
   2  13  -1    0.00    0.40
   2  13  -1    0.80    0.50
  -2  13   1    0.00    0.40
   2  13  -1    0.20    0.30
  -2  13   1   -0.40    0.50
  -2  13   1   -0.10    0.20
   1 -13  -1    1.60    0.30
   1 -13  -1    1.80    0.40
  -1 -13   1    1.20    0.40
  -1 -13   1    1.10    0.40
   1 -13  -1    1.50    0.60
   1  13  -1    1.40    0.40
   1  13  -1    1.30    0.50
  -1  13   1    1.00    0.50
  -1  13   1    1.90    0.50
  -1  13   1    1.20    0.30
   1  13  -1    1.10    0.30
   1  13  -1    1.80    0.40
  -1  13   1    1.40    0.40
   0 -13   1    1.70    0.60
   0 -13  -1    2.20    0.40
   0 -13  -1    2.40    0.40
   0 -13   1    1.80    0.40
   0 -13   1    1.90    0.50
   0 -13  -1    2.10    0.50
   0  13  -1    2.10    0.30
   0  13   1    2.20    0.40
   0  13   1    2.10    0.50
   0  13   1    2.50    0.50
   0  13  -1    2.80    0.50
   0  13  -1    2.10    0.40
   0  13   1    1.90    0.60
   1 -13   1    5.10    0.60
   1 -13   1    5.40    0.70
   1 -13   1    6.70    0.70
  -1 -13  -1    5.40    0.60
  -1 -13  -1    5.20    0.80
  -1  13  -1    4.70    0.60
   1  13   1    5.70    0.60
   1  13   1    5.40    0.60
  -1  13  -1    5.50    0.70
   1  13   1    5.30    0.70
  -1  13  -1    4.50    0.50
  -2 -13  -1    4.00    0.60
   2 -13   1    3.80    0.50
   2 -13   1    4.80    0.60
  -2 -13  -1    2.80    0.70
  -2 -13  -1    4.00    0.50
   2 -13   1    2.90    0.50
  -2  13  -1    3.10    0.50
   2  13   1    3.20    0.50
  -2  13  -1    4.00    0.60
  -2  13  -1    3.60    0.60
   2  13   1    3.60    0.70
   2  13   1    3.70    0.60
   3 -13   1    1.00    0.50
  -3 -13  -1    0.70    0.40
   3 -13   1    1.50    0.60
   3 -13   1    1.00    0.50
   3 -13   1    1.70    0.50
  -3 -13  -1    2.00    0.60
  -3 -13  -1    2.00    0.70
  -3  13  -1    1.30    0.50
  -3  13  -1    1.40    0.50
   3  13   1    1.50    0.50
   3  13   1    1.40    0.60
  -3  13  -1    1.30    0.50
   3  13   1    1.10    0.50
  -4 -13  -1   21.70    1.70
   4 -13   1   23.20    1.30
   4 -13   1   24.70    1.50
   4 -13   1   23.20    1.60
   4 -13   1   21.40    1.60
  -4 -13  -1   21.30    1.60
  -4 -13  -1   22.00    1.40
   4  13   1   24.70    1.50
  -4  13  -1   21.20    1.40
   4  13   1   21.20    1.40
  -4  13  -1   25.20    1.60
   4  13   1   21.90    1.60
   5 -13   1    7.30    0.90
  -5 -13  -1    6.50    1.20
  -5 -13  -1    8.00    1.10
   5 -13   1    8.10    1.00
   5 -13   1    8.40    1.00
  -5 -13  -1    7.70    1.00
   5  13   1    7.30    1.00
   5  13   1    6.90    0.90
  -5  13  -1    6.90    1.00
  -5  13  -1    5.90    1.00
   5  13   1    7.50    1.10
  -5  13  -1    5.80    0.90
  -6 -13  -1    2.10    0.70
   6 -13   1    3.40    0.80
   6 -13   1    2.80    1.00
  -6 -13  -1    1.40    0.90
  -6 -13  -1    1.50    1.00
   6 -13   1    3.80    0.90
  -6  13  -1    2.30    0.70
  -6  13  -1    3.50    1.10
   6  13   1    3.40    0.80
  -6  13  -1    3.60    0.90
   7 -13   1    3.40    1.00
  -7 -13  -1    1.80    0.90
  -7 -13  -1    2.60    1.10
  -7 -13  -1    2.70    1.30
   7 -13   1    4.40    1.20
   7 -13   1    1.90    0.90
   7  13   1    1.40    0.80
  -7  13  -1    1.40    0.80
  -7  13  -1    1.80    1.20
   8 -13   1   12.60    1.70
   8 -13   1   12.50    1.30
   8 -13   1   14.90    2.00
  -8 -13  -1   14.30    1.90
  -8 -13  -1   13.30    1.50
  -8 -13  -1   12.20    1.60
  -8  13  -1   13.20    1.70
   8  13   1   11.80    1.50
  -8  13  -1   11.60    1.70
  -9 -13  -1   31.40    2.70
   9 -13   1   34.90    2.90
   9 -13   1   32.30    2.10
  -9 -13  -1   31.20    2.40
   9  13   1   31.50    2.50
  -9  13  -1   32.30    2.50
  10 -13   1   -2.10    1.60
  10 -13   1    1.50    1.00
 -10 -13  -1   -0.50    1.20
 -10 -13  -1    1.20    1.50
 -10  13  -1    1.30    1.20
  10  13   1    0.90    1.30
 -11 -13  -1    2.10    1.50
 -11 -13  -1    4.30    1.70
  11 -13   1    4.50    2.00
  11 -13   1    4.00    1.30
 -11  13  -1    4.10    1.70
 -12 -13  -1    1.50    2.20
  12 -13   1    3.80    2.60
 -12 -13  -1   -1.20    2.20
  12 -13   1   -1.30    1.40
  12  13   1   -1.60    1.70
 -12  13  -1    1.00    2.20
  13 -13   1   -1.90    2.70
 -13 -13  -1   -4.40    2.80
  13  13   1    0.60    2.20
 -13  13  -1   -1.10    2.70
 -14 -13  -1    4.40    3.30
 -14  13  -1   -1.80    3.00
  14  13   1    9.40    2.80
 -14 -14   1    2.10    2.90
  14 -14  -1    5.60    4.00
 -14  14   1   -1.00    2.60
  14  14  -1   -3.20    2.40
 -13 -14   1    4.60    2.30
  13 -14  -1   -2.50    2.70
 -13 -14   1   -0.50    2.40
 -13  14   1    2.00    2.30
  13  14  -1    4.70    2.20
 -12 -14   1    1.40    1.90
  12 -14  -1    3.10    2.90
 -12 -14   1   -1.50    2.00
 -12  14   1    1.60    2.10
  12  14  -1    1.70    1.80
 -11 -14   1    2.40    1.60
  11 -14  -1    1.10    1.10
 -11 -14   1   -0.40    1.70
  11 -14  -1   -1.90    1.90
 -11  14   1    0.60    1.60
  11  14  -1    0.20    1.40
 -10 -14   1    9.00    1.60
  10 -14  -1    8.30    1.10
 -10 -14   1   11.90    1.80
  10 -14  -1   13.60    2.30
  10  14  -1    9.40    1.70
 -10  14   1    8.20    1.70
   9 -14  -1    0.80    1.40
   9 -14  -1    1.80    0.90
  -9 -14   1   -0.10    1.10
  -9 -14   1    0.30    1.10
   9  14  -1   -0.20    1.10
  -9  14   1    1.50    1.30
  -9  14   1   -1.60    1.10
   8 -14  -1    3.20    0.70
   8 -14  -1    7.10    1.40
  -8 -14   1    4.60    1.10
  -8 -14   1    1.30    1.00
  -8  14   1    2.90    1.10
   8  14  -1    2.20    1.00
  -8  14   1    0.50    0.80
  -7 -14   1    3.40    0.90
   7 -14  -1    2.20    0.80
  -7 -14   1    3.40    1.00
   7 -14  -1    3.30    1.10
   7 -14  -1    3.00    0.60
   7  14  -1    1.20    0.90
  -7  14   1    4.50    1.00
  -7  14   1    2.40    0.80
   7  14  -1    3.10    0.80
   6 -14  -1   34.50    1.70
  -6 -14   1   31.10    2.70
  -6 -14   1   35.50    2.20
   6 -14  -1   40.30    1.90
   6 -14  -1   34.30    2.40
  -6 -14   1   43.20    2.30
   6  14  -1   30.70    2.10
  -6  14   1   34.00    2.10
   6  14  -1   38.10    2.10
  -6  14   1   36.70    1.90
   6  14  -1   34.50    2.50
  -5 -14   1   19.70    1.90
   5 -14  -1   19.70    1.00
   5 -14  -1   19.20    1.50
  -5 -14   1   17.80    1.70
   5 -14  -1   21.00    1.10
  -5 -14   1   21.70    1.50
  -5  14   1   17.40    1.40
   5  14  -1   21.00    1.80
   5  14  -1   19.90    1.30
   5  14  -1   16.70    1.40
  -4 -14   1    7.70    1.00
  -4 -14   1   10.50    1.10
  -4 -14   1    9.00    1.10
   4 -14  -1    9.30    0.50
   4 -14  -1    8.70    1.00
   4 -14  -1   11.30    1.40
   4 -14  -1    9.00    0.60
  -4  14   1    8.80    1.00
   4  14  -1    7.20    0.80
   4  14  -1   10.20    0.90
  -4  14   1    7.00    1.00
   4  14  -1    9.60    1.20
  -3 -14   1    8.40    0.90
   3 -14  -1    9.70    1.10
   3 -14  -1    8.00    1.00
  -3 -14   1    8.60    0.90
   3 -14  -1    8.60    0.50
  -3 -14   1   10.30    1.00
   3  14  -1    9.20    0.90
   3  14  -1    8.90    0.80
  -3  14   1    8.50    0.90
  -3  14   1    8.60    1.10
   3  14  -1    8.30    1.00
   2 -14  -1    4.50    0.80
  -2 -14   1    4.20    0.60
  -2 -14   1    3.90    0.50
  -2 -14   1    4.40    0.70
   2 -14  -1    3.50    0.70
   2 -14  -1    4.30    0.40
  -2  14   1    3.30    0.70
   2  14  -1    5.00    0.80
  -2  14   1    3.90    0.40
   2  14  -1    4.60    0.60
  -2  14   1    4.70    0.70
   2  14  -1    4.50    0.70
   1 -14  -1    0.60    0.50
   1 -14  -1    0.20    0.40
  -1 -14   1    0.70    0.40
   1 -14  -1    1.30    0.30
  -1 -14   1    1.50    0.40
  -1  14   1    1.30    0.50
   1  14  -1    0.90    0.30
  -1  14   1    1.00    0.60
   1  14  -1    1.20    0.40
   1  14  -1    0.30    0.40
  -1  14   1    0.60    0.40
  -1  14   1    1.20    0.30
   1  14  -1    0.40    0.50
   0 -14   1    1.20    0.40
   0 -14   1    1.50    0.40
   0 -14  -1    1.30    0.30
   0 -14   1    0.90    0.40
   0 -14  -1    0.60    0.50
   0 -14  -1    1.30    0.40
   0  14   1    0.90    0.50
   0  14  -1    1.10    0.40
   0  14  -1    1.10    0.50
   0  14   1    1.20    0.40
   0  14  -1    0.90    0.30
   0  14   1    1.70    0.50
   0  14   1    0.50    0.30
  -1 -14  -1   22.40    1.20
   1 -14   1   23.10    1.20
  -1 -14  -1   20.80    1.20
  -1 -14  -1   19.90    1.40
   1 -14   1   21.10    1.30
   1 -14   1   22.60    1.20
   1  14   1   23.10    1.30
  -1  14  -1   23.10    1.40
  -1  14  -1   19.70    1.10
   1  14   1   21.40    1.20
   1  14   1   20.30    1.40
  -1  14  -1   22.80    1.20
  -2 -14  -1   14.10    1.20
  -2 -14  -1   14.00    1.00
   2 -14   1   14.60    1.00
   2 -14   1   12.90    1.00
   2 -14   1   12.40    1.00
  -2 -14  -1   12.20    0.90
   2  14   1   13.50    1.00
  -2  14  -1   13.10    1.00
  -2  14  -1   13.60    1.00
  -2  14  -1   13.20    0.90
   2  14   1   13.50    1.20
   2  14   1   13.20    1.00
   3 -14   1  109.49    4.70
   3 -14   1  109.89    4.60
   3 -14   1  110.99    4.60
  -3 -14  -1  110.19    4.70
  -3 -14  -1  107.89    4.80
   3 -14   1  111.89    4.80
  -3 -14  -1  110.99    4.60
   3  14   1  110.09    4.70
  -3  14  -1  107.79    4.60
   3  14   1  113.29    4.70
  -3  14  -1  116.39    4.80
   3  14   1  112.59    4.80
  -3  14  -1  105.59    4.70
   4 -14   1  103.09    4.30
  -4 -14  -1  103.89    4.70
  -4 -14  -1  104.69    4.40
   4 -14   1  103.19    4.30
  -4 -14  -1   99.49    4.50
   4 -14   1   97.89    4.50
   4  14   1   92.59    4.40
   4  14   1  106.39    4.50
  -4  14  -1   92.99    4.40
  -4  14  -1  107.19    4.50
   4  14   1  106.49    4.40
   5 -14   1    0.10    0.50
   5 -14   1   -0.50    0.70
  -5 -14  -1   -0.20    0.60
  -5 -14  -1    0.70    0.70
   5 -14   1   -0.20    0.50
  -5 -14  -1    0.50    0.80
   5  14   1   -0.40    0.50
   5  14   1   -1.20    0.70
   5  14   1    0.30    0.80
  -5  14  -1   -0.40    0.80
  -5  14  -1    0.60    0.60
   6 -14   1   -0.20    0.90
  -6 -14  -1   -0.70    1.00
   6 -14   1   -0.50    0.60
   6 -14   1    0.20    0.70
  -6 -14  -1    0.00    0.70
  -6  14  -1   -1.40    0.50
   6  14   1    0.10    0.60
  -6  14  -1    1.20    0.90
   7 -14   1    1.10    1.10
  -7 -14  -1    2.20    1.30
   7 -14   1    2.80    0.80
  -7 -14  -1    1.40    1.00
   7 -14   1    0.40    0.90
  -7 -14  -1    0.90    0.90
  -7  14  -1    2.10    0.80
   7  14   1    0.20    0.70
  -7  14  -1    3.20    1.10
   8 -14   1   -0.20    1.40
   8 -14   1    0.90    1.10
  -8 -14  -1   -1.00    1.10
  -8 -14  -1   -0.70    1.40
  -8 -14  -1   -0.30    0.80
   8 -14   1    0.80    0.70
  -8  14  -1    0.00    1.40
  -8  14  -1   -0.70    0.80
   8  14   1    0.50    0.80
  -9 -14  -1    3.00    1.10
   9 -14   1    4.50    1.50
  -9 -14  -1    2.40    1.50
   9 -14   1    4.10    0.90
   9  14   1    1.90    1.10
  -9  14  -1    4.60    1.40
 -10 -14  -1   -1.90    1.50
 -10 -14  -1   -0.40    1.20
  10 -14   1   -2.90    1.50
  10 -14   1   -1.20    0.90
  10  14   1    1.50    1.40
 -10  14  -1    0.60    1.30
 -11 -14  -1   14.10    2.00
 -11 -14  -1   12.40    2.40
  11 -14   1   14.80    1.90
  11 -14   1   20.60    2.70
  11  14   1   16.30    2.30
 -11  14  -1   16.10    2.30
  12 -14   1    4.60    2.90
 -12 -14  -1    9.60    2.50
  12 -14   1    7.20    1.70
  12  14   1    8.80    2.10
 -12  14  -1    8.00    2.20
 -13 -14  -1    3.60    2.70
 -13  14  -1    1.70    2.40
  13  14   1    6.00    2.30
 -14 -14  -1    3.30    3.30
  14  14   1    6.60    2.40
 -14  14  -1   -2.90    2.80
  14 -15  -1    3.60    4.50
 -14 -15   1   -5.40    2.80
 -14  15   1    1.00    3.00
  14  15  -1   -1.60    2.60
 -13 -15   1    6.40    2.40
 -13 -15   1   12.20    2.80
  13 -15  -1    5.60    3.00
 -13  15   1    5.50    2.70
  13  15  -1    8.50    2.30
 -12 -15   1    1.70    2.20
 -12 -15   1    1.90    1.80
  12  15  -1    5.00    1.80
 -12  15   1    3.60    2.10
  11 -15  -1   31.50    3.40
 -11 -15   1   29.00    3.00
 -11 -15   1   21.50    2.60
  11 -15  -1   26.10    2.00
  11  15  -1   21.40    2.70
 -11  15   1   27.20    2.60
  10 -15  -1   22.10    1.70
 -10 -15   1   24.00    2.40
  10 -15  -1   19.10    2.60
 -10 -15   1   20.00    2.60
 -10  15   1   20.60    2.40
  10  15  -1   23.30    2.40
   9 -15  -1    0.70    1.40
  -9 -15   1    3.40    1.30
   9 -15  -1    3.20    0.90
   9 -15  -1    3.40    1.60
  -9 -15   1    1.60    1.20
  -9  15   1    3.20    1.20
  -9  15   1    2.20    1.30
   9  15  -1   -0.20    1.10
   8 -15  -1    8.90    1.10
   8 -15  -1   13.30    1.40
  -8 -15   1   10.30    1.50
   8 -15  -1   10.20    1.50
  -8 -15   1   12.10    1.60
  -8  15   1   10.40    1.50
  -8  15   1   10.30    1.30
   8  15  -1    8.60    1.50
   7 -15  -1   15.70    1.90
  -7 -15   1   12.10    1.60
   7 -15  -1   14.20    1.00
  -7 -15   1   13.00    1.50
   7 -15  -1   15.90    1.40
   7  15  -1   16.10    1.60
  -7  15   1   16.20    1.40
   7  15  -1   14.00    1.60
  -7  15   1   13.00    1.40
   6 -15  -1   11.00    1.00
  -6 -15   1    7.30    1.20
   6 -15  -1    8.40    0.70
   6 -15  -1    7.00    1.20
  -6 -15   1    9.60    1.70
  -6 -15   1    8.80    1.20
  -6  15   1    8.10    1.00
   6  15  -1    6.90    1.40
   6  15  -1   10.70    1.30
  -6  15   1    8.30    1.10
   6  15  -1    7.60    1.10
  -5 -15   1   15.30    1.90
   5 -15  -1   14.80    0.90
   5 -15  -1   12.90    0.80
  -5 -15   1   13.40    1.30
  -5 -15   1   14.80    1.40
   5 -15  -1   12.70    1.30
   5  15  -1   13.00    1.10
   5  15  -1   14.20    1.60
  -5  15   1   13.00    1.20
   5  15  -1   12.70    1.30
   4 -15  -1    4.40    0.80
   4 -15  -1    5.70    1.00
  -4 -15   1    6.20    0.80
   4 -15  -1    5.70    0.40
  -4 -15   1    4.70    0.90
  -4 -15   1    4.60    0.90
   4 -15  -1    5.50    0.50
   4  15  -1    7.30    1.10
   4  15  -1    5.80    0.70
  -4  15   1    4.70    0.70
   4  15  -1    5.80    0.80
  -4  15   1    3.50    0.90
   3 -15  -1  185.38    7.60
  -3 -15   1  189.78    7.50
  -3 -15   1  187.68    7.30
  -3 -15   1  174.28    7.50
   3 -15  -1  188.08    7.00
   3 -15  -1  180.88    7.60
   3  15  -1  188.98    7.30
  -3  15   1  181.08    7.50
  -3  15   1  180.68    7.60
   3  15  -1  184.08    7.60
   3  15  -1  181.28    7.50
   2 -15  -1   52.39    2.20
  -2 -15   1   53.69    2.40
  -2 -15   1   52.59    2.60
   2 -15  -1   53.09    2.70
   2 -15  -1   53.39    2.60
  -2 -15   1   53.39    2.50
  -2  15   1   49.20    2.50
   2  15  -1   54.59    2.60
   2  15  -1   54.69    2.40
   2  15  -1   53.59    2.60
  -2  15   1   55.89    2.60
  -2  15   1   54.59    2.20
   1 -15  -1   67.59    3.10
   1 -15  -1   65.59    2.60
  -1 -15   1   64.69    2.90
  -1 -15   1   63.39    2.90
   1 -15  -1   65.59    2.90
   1  15  -1   62.99    2.70
  -1  15   1   61.39    3.00
   1  15  -1   67.49    2.90
   1  15  -1   60.69    3.00
  -1  15   1   61.59    2.90
  -1  15   1   63.69    2.60
  -1  15   1   63.19    2.90
   1  15  -1   63.69    2.70
   0 -15   1   96.59    3.90
   0 -15  -1   88.79    4.10
   0 -15  -1   95.29    3.90
   0 -15   1  100.89    4.00
   0 -15  -1   92.49    4.00
   0 -15   1   92.89    4.10
   0  15  -1   94.69    4.10
   0  15   1   94.99    3.90
   0  15   1   97.99    4.10
   0  15   1   97.29    4.20
   0  15  -1   93.59    4.00
   0  15  -1   94.29    3.90
   1 -15   1  109.99    4.50
   1 -15   1  112.19    4.50
  -1 -15  -1  104.59    4.50
   1 -15   1  101.29    4.50
  -1 -15  -1  113.29    4.50
  -1 -15  -1  108.59    4.60
   1  15   1  114.09    4.50
   1  15   1  109.19    4.50
   1  15   1  103.39    4.60
  -1  15  -1  104.79    4.50
  -1  15  -1  109.59    4.60
  -1  15  -1  106.39    4.40
   2 -15   1   26.60    1.50
  -2 -15  -1   26.20    1.50
  -2 -15  -1   24.30    1.60
  -2 -15  -1   23.40    1.40
   2 -15   1   25.80    1.40
   2 -15   1   25.20    1.60
   2  15   1   25.80    1.50
  -2  15  -1   25.20    1.40
   2  15   1   26.20    1.50
  -2  15  -1   25.90    1.40
   2  15   1   24.90    1.60
  -2  15  -1   26.80    1.50
   3 -15   1   -0.20    0.50
  -3 -15  -1    0.40    0.60
   3 -15   1   -0.40    0.50
  -3 -15  -1    1.00    0.50
   3 -15   1    0.40    0.50
   3 -15   1    0.00    0.50
  -3 -15  -1   -0.20    0.60
  -3  15  -1    0.60    0.50
   3  15   1    1.00    0.70
   3  15   1    1.10    0.50
  -3  15  -1    0.10    0.60
   3  15   1    0.10    0.60
  -3  15  -1    0.00    0.40
   4 -15   1  224.28    8.80
   4 -15   1  226.68    9.00
  -4 -15  -1  228.58    9.20
  -4 -15  -1  217.98    8.80
  -4 -15  -1  213.88    9.00
   4 -15   1  219.88    8.80
  -4  15  -1  234.98    9.10
   4  15   1  204.88    9.00
   4  15   1  227.98    8.90
   4  15   1  235.18    9.10
  -4  15  -1  202.68    9.00
   5 -15   1   58.19    3.20
   5 -15   1   68.69    3.00
  -5 -15  -1   59.09    3.30
  -5 -15  -1   70.39    3.30
  -5 -15  -1   64.69    3.10
   5 -15   1   67.69    3.10
   5  15   1   70.29    3.30
   5  15   1   66.29    3.20
  -5  15  -1   56.79    3.10
   5  15   1   61.69    3.20
  -5  15  -1   64.49    3.30
  -6 -15  -1    0.50    0.70
   6 -15   1    0.10    0.80
   6 -15   1    1.40    0.70
  -6 -15  -1    3.30    1.10
  -6 -15  -1    0.00    0.80
   6 -15   1    0.30    0.90
   6  15   1    1.60    1.00
   6  15   1    1.20    0.70
  -6  15  -1    2.00    0.90
  -6  15  -1    0.90    0.80
  -7 -15  -1    2.00    1.00
   7 -15   1    2.80    0.80
  -7 -15  -1    4.70    1.40
   7 -15   1    2.60    1.20
   7 -15   1    1.40    1.00
   7  15   1    2.60    0.90
  -7  15  -1    2.50    1.00
  -7  15  -1    3.70    1.20
   8 -15   1   12.80    1.30
   8 -15   1   10.50    1.90
  -8 -15  -1   12.30    1.60
  -8 -15  -1   12.30    1.90
   8 -15   1   11.80    1.70
  -8 -15  -1   10.40    1.80
  -8  15  -1   13.30    1.70
  -8  15  -1   10.80    1.70
   8  15   1   13.20    1.60
  -9 -15  -1   11.80    1.50
   9 -15   1   15.00    1.50
  -9 -15  -1   11.50    2.00
   9 -15   1   13.20    1.90
  -9  15  -1   14.90    1.80
   9  15   1   12.20    1.80
 -10 -15  -1   11.60    2.10
  10 -15   1   17.30    2.40
 -10 -15  -1   13.70    1.80
  10 -15   1   12.30    1.40
  10  15   1   14.30    2.10
 -10  15  -1   15.70    2.20
 -11 -15  -1    1.90    2.00
 -11 -15  -1    3.20    1.60
  11 -15   1    1.40    1.20
  11 -15   1    2.30    2.00
 -11  15  -1    6.30    2.00
  11  15   1    4.20    1.80
  12 -15   1   10.30    1.80
  12 -15   1   11.20    2.80
 -12 -15  -1    9.20    2.60
  12  15   1   12.90    2.40
 -12  15  -1   10.30    2.40
 -13 -15  -1    3.80    2.80
 -13  15  -1    8.90    2.70
  13  15   1    6.10    2.50
 -14 -15  -1   -0.10    3.20
 -14  15  -1    0.60    2.70
  14  15   1    2.70    2.70
  14 -16  -1    9.00    4.40
 -14 -16   1   -1.70    3.30
 -14  16   1   -3.60    3.00
  14  16  -1    3.10    2.50
 -13 -16   1    1.20    2.50
  13 -16  -1    0.00    2.80
 -13 -16   1    2.70    2.30
  13  16  -1    2.80    2.00
 -13  16   1    2.30    2.40
  12 -16  -1   -1.40    2.70
 -12 -16   1    1.60    2.00
 -12 -16   1   -0.40    1.80
 -12  16   1    4.60    2.20
  12  16  -1    3.80    1.70
 -11 -16   1   19.60    2.30
  11 -16  -1   21.80    1.90
 -11 -16   1   20.30    2.50
  11 -16  -1   26.30    3.30
 -11  16   1   22.10    2.40
  10 -16  -1    4.40    0.90
 -10 -16   1    3.70    1.50
  10 -16  -1    1.60    1.70
 -10 -16   1    5.30    1.50
  10  16  -1    4.20    1.50
 -10  16   1    4.10    1.40
   9 -16  -1    0.90    0.80
   9 -16  -1    2.20    1.40
   9 -16  -1    3.80    1.40
  -9 -16   1    0.40    1.20
  -9 -16   1    3.20    1.30
  -9  16   1   -0.80    1.30
  -9  16   1    0.60    1.00
   9  16  -1    2.40    1.20
   8 -16  -1   19.50    1.90
   8 -16  -1   18.90    2.30
   8 -16  -1   18.00    1.30
  -8 -16   1   16.20    1.90
  -8 -16   1   21.10    2.10
  -8  16   1   18.20    1.80
   8  16  -1   15.30    1.80
  -8  16   1   16.00    1.70
  -7 -16   1    3.50    1.00
   7 -16  -1    1.90    1.00
   7 -16  -1    3.00    0.60
   7 -16  -1    3.20    0.90
  -7 -16   1    1.50    0.90
   7  16  -1    3.30    1.00
  -7  16   1    3.70    0.80
  -7  16   1    2.00    0.80
   7  16  -1    3.60    1.10
  -6 -16   1   23.70    1.80
  -6 -16   1   19.60    1.70
   6 -16  -1   22.00    1.10
   6 -16  -1   19.60    1.80
   6 -16  -1   22.60    1.30
  -6  16   1   18.20    1.70
   6  16  -1   20.80    1.70
   6  16  -1   23.90    1.70
   5 -16  -1    1.90    0.30
   5 -16  -1    2.20    0.80
  -5 -16   1    2.20    1.20
   5 -16  -1    2.20    0.70
  -5 -16   1    1.10    0.80
  -5 -16   1    2.00    0.70
   5  16  -1    2.10    0.60
  -5  16   1    2.70    0.70
   5  16  -1    2.30    0.70
   5  16  -1    3.40    1.10
  -4 -16   1    1.80    0.90
  -4 -16   1    0.70    0.60
   4 -16  -1    1.00    0.30
  -4 -16   1    0.70    0.80
   4 -16  -1    0.90    0.70
   4 -16  -1    1.30    0.20
   4 -16  -1    1.40    0.90
   4  16  -1    0.10    0.50
  -4  16   1   -0.10    0.70
   4  16  -1    1.30    0.50
   4  16  -1    1.10    0.80
  -4  16   1    1.20    0.50
  -3 -16   1    1.30    0.60
   3 -16  -1    1.50    0.20
   3 -16  -1    1.50    0.80
  -3 -16   1    1.10    0.50
  -3 -16   1    2.40    0.70
   3 -16  -1    1.10    0.30
  -3  16   1    1.40    0.30
  -3  16   1    0.90    0.60
   3  16  -1    1.10    0.80
  -3  16   1    2.60    0.80
   3  16  -1    1.70    0.50
  -2 -16   1   -0.10    0.50
  -2 -16   1    0.20    0.40
   2 -16  -1   -0.10    0.50
  -2 -16   1   -0.10    0.50
   2 -16  -1    0.00    0.50
   2  16  -1    1.20    0.70
   2  16  -1   -0.50    0.40
  -2  16   1    1.00    0.60
   2  16  -1   -0.30    0.40
  -2  16   1    0.00    0.30
  -2  16   1    0.90    0.50
   2  16  -1    0.50    0.50
   1 -16  -1    8.50    0.60
  -1 -16   1    7.50    0.90
  -1 -16   1    8.30    0.90
   1 -16  -1    8.50    0.90
   1 -16  -1    7.90    0.90
   1  16  -1    9.10    0.90
  -1  16   1    9.60    0.70
  -1  16   1   10.00    1.00
   1  16  -1    8.30    1.00
  -1  16   1    9.70    1.00
   1  16  -1    7.90    0.80
   1  16  -1    8.50    0.70
  -1  16   1    9.90    1.10
   0 -16  -1    0.00    0.40
   0 -16   1    0.40    0.40
   0 -16  -1    0.10    0.30
   0 -16   1    0.00    0.40
   0 -16  -1    0.00    0.50
   0 -16   1    0.10    0.40
   0  16  -1    0.40    0.40
   0  16  -1   -0.10    0.50
   0  16  -1    0.40    0.30
   0  16   1   -0.40    0.30
   0  16   1    0.80    0.50
   0  16   1    0.00    0.50
   0  16   1   -0.40    0.40
   1 -16   1    3.70    0.70
  -1 -16  -1    3.00    0.60
  -1 -16  -1    3.10    0.50
   1 -16   1    2.60    0.50
   1 -16   1    3.00    0.60
  -1 -16  -1    2.30    0.70
  -1  16  -1    3.10    0.50
   1  16   1    3.30    0.70
   1  16   1    2.90    0.70
  -1  16  -1    3.20    0.60
  -1  16  -1    4.30    0.70
   1  16   1    2.90    0.60
   1  16   1    2.10    0.40
  -2 -16  -1    2.50    0.60
   2 -16   1    2.30    0.60
  -2 -16  -1    2.60    0.70
   2 -16   1    3.00    0.60
  -2 -16  -1    2.20    0.50
   2 -16   1    3.80    0.70
   2  16   1    2.90    0.80
  -2  16  -1    2.80    0.60
   2  16   1    2.10    0.50
  -2  16  -1    2.80    0.60
   2  16   1    3.10    0.60
  -2  16  -1    2.00    0.50
  -3 -16  -1   10.70    1.00
  -3 -16  -1    9.40    1.10
   3 -16   1    9.90    0.90
   3 -16   1   10.10    1.00
   3 -16   1    9.00    1.00
  -3 -16  -1   11.60    1.20
   3 -16   1   10.90    0.90
  -3  16  -1    9.20    1.10
  -3  16  -1    9.60    1.00
   3  16   1    9.00    1.10
   3  16   1    9.70    1.20
  -3  16  -1    9.60    0.90
   3  16   1   12.50    1.20
   4 -16   1   17.40    1.20
  -4 -16  -1   18.00    1.70
   4 -16   1   14.50    1.40
   4 -16   1   16.00    1.40
   4 -16   1   15.80    1.30
  -4 -16  -1   16.50    1.60
  -4 -16  -1   16.90    1.30
   4  16   1   16.30    1.30
   4  16   1   17.00    1.40
  -4  16  -1   17.80    1.30
   4  16   1   18.30    1.60
  -4  16  -1   18.10    1.60
  -5 -16  -1    2.80    0.90
   5 -16   1    1.80    0.80
  -5 -16  -1    1.10    0.70
   5 -16   1    2.00    0.60
  -5 -16  -1    4.70    1.10
   5 -16   1    1.00    0.70
  -5  16  -1    1.90    0.70
   5  16   1    0.80    1.00
  -5  16  -1    2.10    0.90
   5  16   1    1.90    0.60
   5  16   1    2.20    0.90
  -6 -16  -1    4.00    1.30
   6 -16   1    6.20    1.10
   6 -16   1    2.50    0.90
   6 -16   1    2.50    0.80
  -6 -16  -1    3.90    1.10
  -6 -16  -1    3.70    0.90
   6  16   1    3.60    1.10
  -6  16  -1    3.80    0.80
   6  16   1    4.10    0.80
   7 -16   1    1.40    0.90
  -7 -16  -1    0.20    1.30
   7 -16   1   -0.30    0.70
   7 -16   1    0.40    1.10
  -7 -16  -1    0.40    1.00
  -7 -16  -1   -0.10    0.70
  -7  16  -1    1.70    0.80
   7  16   1    2.40    0.90
  -7  16  -1    1.50    1.10
  -8 -16  -1    3.10    1.70
   8 -16   1    1.00    0.70
   8 -16   1    1.20    1.20
  -8 -16  -1    0.60    1.10
   8 -16   1    1.90    1.50
  -8 -16  -1   -0.50    0.90
  -8  16  -1    1.40    1.40
   8  16   1   -0.70    0.90
  -8  16  -1    1.80    0.90
  -9 -16  -1   -0.10    1.00
  -9 -16  -1   -0.90    1.30
   9 -16   1   -0.90    0.90
   9 -16   1    1.20    1.40
   9  16   1    1.10    1.00
  -9  16  -1    1.50    1.10
  10 -16   1   -0.20    1.10
 -10 -16  -1    0.60    1.60
 -10 -16  -1    0.60    1.20
  10 -16   1    2.10    1.70
 -10  16  -1    2.70    1.50
  10  16   1   -0.40    1.20
  11 -16   1    0.30    1.10
  11 -16   1    1.00    2.20
 -11 -16  -1   -1.10    1.50
 -11 -16  -1    2.30    2.00
  11  16   1    0.80    1.70
 -11  16  -1    4.70    1.90
 -12 -16  -1   16.70    2.90
  12 -16   1   18.30    3.40
 -12  16  -1   16.30    3.00
  12  16   1   14.10    2.40
  13 -16   1    3.30    3.20
 -13 -16  -1    1.10    2.60
  13  16   1    5.30    2.50
 -13  16  -1   -1.00    2.30
 -14 -16  -1   -0.30    3.60
  14  16   1    2.90    3.00
 -14  16  -1    2.80    2.90
 -14 -17   1   -3.50    3.20
  14 -17  -1   -4.20    4.20
  14  17  -1    5.50    2.20
 -14  17   1    2.80    3.00
  13 -17  -1   -0.80    3.10
 -13 -17   1    1.20    2.60
 -13 -17   1   -3.70    2.20
 -13  17   1   -0.70    2.40
  13  17  -1    1.50    2.20
 -12 -17   1   -1.70    1.80
 -12 -17   1   -0.70    2.10
  12 -17  -1   -0.10    2.40
  12  17  -1   -1.00    1.70
 -12  17   1    4.10    2.20
 -11 -17   1    2.90    1.70
  11 -17  -1    0.20    2.30
 -11 -17   1    0.10    1.80
  11  17  -1    2.60    1.60
 -11  17   1   -0.20    1.40
 -10 -17   1    8.80    1.80
  10 -17  -1   10.10    2.20
 -10 -17   1    7.10    1.70
 -10  17   1    8.10    1.70
  10  17  -1    9.00    1.60
   9 -17  -1   11.80    1.90
  -9 -17   1   10.30    1.60
  -9 -17   1    8.40    1.60
   9 -17  -1   11.40    1.70
   9 -17  -1    9.80    1.30
  -9  17   1   10.00    1.50
  -9  17   1    9.70    1.50
   9  17  -1   10.20    1.80
   8 -17  -1    1.20    0.60
  -8 -17   1    1.00    1.10
   8 -17  -1    0.80    1.10
   8 -17  -1    0.30    1.10
  -8 -17   1    0.30    1.10
  -8  17   1    0.20    0.80
  -8  17   1    2.80    1.00
   8  17  -1    1.20    0.90
  -7 -17   1    9.80    1.40
   7 -17  -1   11.20    0.90
  -7 -17   1   11.70    1.60
   7 -17  -1   14.80    1.30
   7 -17  -1   10.10    1.60
  -7  17   1   14.60    1.50
   7  17  -1   12.10    1.40
   7  17  -1   13.40    1.60
   6 -17  -1    1.90    1.00
   6 -17  -1    2.70    0.40
  -6 -17   1    1.20    0.80
  -6 -17   1    3.20    1.00
   6 -17  -1    2.90    0.60
   6  17  -1    3.00    0.90
   6  17  -1    2.90    0.80
  -6  17   1    1.80    0.80
  -5 -17   1   58.99    3.40
  -5 -17   1   56.99    2.90
  -5 -17   1   62.39    2.90
   5 -17  -1   55.69    2.30
   5 -17  -1   50.29    3.00
   5  17  -1   51.39    2.80
  -5  17   1   53.29    2.90
   5  17  -1   60.79    2.70
   5  17  -1   58.09    3.20
   4 -17  -1    7.20    0.50
   4 -17  -1    8.40    1.30
  -4 -17   1    7.00    0.90
  -4 -17   1    6.40    1.10
   4 -17  -1    9.00    1.10
   4 -17  -1    6.30    0.50
  -4  17   1    7.70    1.20
   4  17  -1    8.40    1.00
   4  17  -1    9.40    1.30
  -4  17   1    9.80    0.90
   4  17  -1    9.40    0.90
   3 -17  -1    7.20    1.10
  -3 -17   1    4.90    0.70
   3 -17  -1    4.70    0.80
  -3 -17   1    8.20    1.00
   3 -17  -1    6.30    0.50
  -3 -17   1    5.00    0.80
   3 -17  -1    5.80    0.40
   3  17  -1    6.50    1.10
  -3  17   1    4.50    0.80
   3  17  -1    5.90    0.80
  -3  17   1    7.80    1.00
  -3  17   1    5.80    0.50
   3  17  -1    4.70    0.70
  -2 -17   1    5.00    0.60
  -2 -17   1    4.70    0.80
   2 -17  -1    5.20    0.50
  -2 -17   1    4.90    0.80
   2 -17  -1    4.90    0.80
   2 -17  -1    5.40    0.90
   2  17  -1    4.80    0.80
  -2  17   1    5.60    0.50
   2  17  -1    4.20    0.70
  -2  17   1    7.20    0.90
   2  17  -1    4.70    0.60
  -2  17   1    5.10    0.80
   2  17  -1    3.90    0.70
   1 -17  -1    0.20    0.50
   1 -17  -1   -0.20    0.70
   1 -17  -1   -0.10    0.30
  -1 -17   1    0.80    0.50
  -1 -17   1   -0.10    0.40
  -1  17   1    1.00    0.60
  -1  17   1    0.80    0.60
   1  17  -1   -0.20    0.50
  -1  17   1    0.20    0.30
  -1  17   1    0.20    0.50
   1  17  -1    0.60    0.30
   1  17  -1   -0.40    0.40
   1  17  -1    0.20    0.40
   0 -17   1    0.10    0.40
   0 -17  -1    0.50    0.40
   0 -17   1    0.60    0.50
   0 -17  -1    0.40    0.50
   0 -17   1    1.10    0.50
   0 -17  -1    1.00    0.50
   0  17   1    0.70    0.60
   0  17  -1    0.70    0.50
   0  17  -1    1.00    0.40
   0  17   1    0.30    0.50
   0  17   1   -0.10    0.50
   0  17  -1    0.40    0.40
   0  17  -1    0.10    0.50
   0  17   1    0.40    0.30
  -1 -17  -1   16.80    1.30
   1 -17   1   19.90    1.20
   1 -17   1   22.00    1.30
  -1 -17  -1   18.50    1.20
  -1 -17  -1   18.20    1.30
   1 -17   1   17.60    1.20
  -1  17  -1   21.70    1.40
   1  17   1   17.40    1.40
   1  17   1   17.60    1.30
   1  17   1   19.30    1.20
  -1  17  -1   17.70    1.20
  -1  17  -1   20.40    1.20
   1  17   1   18.40    1.30
  -2 -17  -1   27.70    1.70
   2 -17   1   25.40    1.60
   2 -17   1   24.70    1.40
   2 -17   1   24.60    1.50
  -2 -17  -1   25.60    1.40
  -2 -17  -1   23.80    1.50
   2  17   1   20.80    1.60
  -2  17  -1   27.00    1.60
   2  17   1   24.40    1.50
   2  17   1   22.80    1.60
  -2  17  -1   25.30    1.50
  -2  17  -1   25.70    1.50
   3 -17   1   73.79    3.30
   3 -17   1   78.09    3.50
  -3 -17  -1   76.49    3.40
  -3 -17  -1   77.69    3.70
  -3 -17  -1   76.99    3.60
   3 -17   1   72.89    3.30
  -3  17  -1   74.59    3.50
   3  17   1   77.59    3.50
  -3  17  -1   78.69    3.60
  -3  17  -1   73.59    3.30
   3  17   1   75.69    3.60
  -4 -17  -1   86.29    4.00
   4 -17   1   75.19    3.80
  -4 -17  -1   83.29    3.70
   4 -17   1   84.99    3.60
   4 -17   1   79.39    3.50
   4  17   1   83.79    3.90
   4  17   1   84.29    3.80
  -4  17  -1   75.19    3.70
  -4  17  -1   86.29    3.80
   4  17   1   76.19    3.70
   5 -17   1    9.70    1.20
  -5 -17  -1   11.00    1.50
   5 -17   1   11.00    1.30
  -5 -17  -1   10.50    1.40
   5 -17   1   11.40    1.10
  -5 -17  -1   10.50    1.20
   5  17   1    9.90    1.30
   5  17   1   12.00    1.30
   5  17   1    9.70    1.10
  -5  17  -1    8.50    1.10
   6 -17   1    4.50    1.00
   6 -17   1    3.60    0.80
   6 -17   1    5.70    1.10
  -6 -17  -1    3.00    1.10
  -6 -17  -1    4.10    1.30
  -6 -17  -1    3.30    1.00
   6  17   1    3.70    0.90
  -6  17  -1    2.70    0.80
   6  17   1    5.50    1.20
   7 -17   1    2.20    0.80
   7 -17   1    2.90    1.20
   7 -17   1    1.20    1.00
  -7 -17  -1    4.70    1.20
  -7 -17  -1    3.60    1.00
  -7 -17  -1    2.00    1.50
  -7  17  -1    2.70    0.90
   7  17   1    2.60    0.90
  -8 -17  -1   -0.10    1.20
   8 -17   1    1.20    1.10
   8 -17   1    1.10    0.80
   8 -17   1    1.80    1.40
  -8 -17  -1    0.70    0.90
  -8  17  -1    2.30    1.20
  -8  17  -1    0.20    1.40
   8  17   1    0.80    1.10
  -9 -17  -1   -1.30    1.30
   9 -17   1   -0.10    0.80
   9 -17   1    0.50    1.30
  -9 -17  -1    0.50    1.10
  -9  17  -1    1.50    1.30
   9  17   1    1.90    1.20
  10 -17   1    2.70    1.60
 -10 -17  -1   -0.30    1.60
  10 -17   1   -0.20    1.10
 -10 -17  -1    0.20    1.30
  10  17   1    2.30    1.40
  11 -17   1   -1.20    1.10
 -11 -17  -1   -1.20    2.10
  11 -17   1   -0.60    2.00
 -11 -17  -1    1.60    1.60
 -11  17  -1    1.40    1.90
  11  17   1   -0.40    1.60
  12 -17   1    3.80    2.60
 -12 -17  -1   -2.60    2.30
  12  17   1    5.00    2.00
 -12  17  -1    1.70    2.20
 -13 -17  -1    6.20    3.00
  13 -17   1    9.50    3.60
 -13  17  -1    9.30    2.60
  13  17   1   11.10    2.70
 -14 -17  -1   -7.70    3.10
  14  17   1    2.60    2.90
 -14  17  -1   -1.30    2.90
  14 -18  -1   -5.80    4.20
 -14 -18   1   -0.20    3.30
 -14  18   1    4.30    3.20
  14  18  -1    5.90    2.80
 -13 -18   1    3.50    2.60
 -13 -18   1    0.80    2.30
  13 -18  -1    1.30    3.20
 -13  18   1    5.30    2.70
  13  18  -1   -0.50    2.10
  12 -18  -1    3.60    2.70
 -12 -18   1    0.00    2.10
 -12 -18   1    1.90    2.00
  12  18  -1    4.60    2.10
 -12  18   1    5.60    1.90
 -11 -18   1   -1.70    1.50
 -11 -18   1   -0.70    1.70
  11 -18  -1    1.90    2.20
 -11  18   1    3.00    1.70
  11  18  -1    2.20    1.40
  10 -18  -1   14.60    2.30
 -10 -18   1    9.80    1.80
 -10 -18   1   10.70    1.90
  10 -18  -1   11.60    1.50
  10  18  -1   10.70    1.70
 -10  18   1   11.30    1.80
   9 -18  -1    4.00    0.90
   9 -18  -1    6.20    2.30
  -9 -18   1    2.10    1.40
  -9 -18   1    3.10    1.30
   9 -18  -1    6.70    1.80
  -9  18   1    3.30    1.30
   9  18  -1    4.90    1.40
  -9  18   1    4.30    1.30
   8 -18  -1   13.10    1.80
   8 -18  -1   12.30    1.10
   8 -18  -1   13.30    1.60
  -8 -18   1   10.00    1.50
  -8 -18   1   10.20    1.50
  -8  18   1   13.80    1.50
   8  18  -1   12.10    1.50
   7 -18  -1    5.40    1.30
   7 -18  -1    4.20    0.60
  -7 -18   1    4.20    1.00
  -7 -18   1    6.20    1.20
   7 -18  -1    5.80    0.90
  -7  18   1    4.70    1.00
   7  18  -1    6.60    1.10
   7  18  -1    3.90    1.00
  -6 -18   1    4.40    0.90
  -6 -18   1    5.00    1.20
   6 -18  -1    7.50    0.80
   6 -18  -1    4.40    1.10
   6 -18  -1    6.10    0.60
   6  18  -1    6.00    1.00
  -6  18   1    5.20    1.00
   6  18  -1    2.50    0.80
   5 -18  -1   29.30    1.20
   5 -18  -1   27.00    1.40
  -5 -18   1   26.60    2.50
   5 -18  -1   27.20    2.10
  -5 -18   1   32.60    2.00
  -5 -18   1   29.30    2.00
   5  18  -1   23.40    2.10
   5  18  -1   28.10    1.90
   5  18  -1   29.60    1.70
  -5  18   1   26.40    1.90
   4 -18  -1  260.17    9.40
   4 -18  -1  260.97    9.40
   4 -18  -1  229.08   10.10
  -4 -18   1  257.47    9.80
  -4 -18   1  228.28    9.90
   4  18  -1  259.47    9.70
  -4  18   1  224.68    9.90
   4  18  -1  254.17   10.20
   4  18  -1  228.88    9.90
  -3 -18   1   93.49    4.60
  -3 -18   1  101.29    4.40
  -3 -18   1  100.29    4.20
   3 -18  -1  100.39    3.80
   3 -18  -1   99.89    4.50
   3 -18  -1   93.19    4.40
  -3  18   1   95.69    3.90
   3  18  -1   95.69    4.50
  -3  18   1  102.89    4.50
   3  18  -1   96.39    4.40
   3  18  -1  106.19    4.20
  -3  18   1   88.49    4.30
  -2 -18   1  150.18    6.00
   2 -18  -1  146.79    5.60
  -2 -18   1  137.99    5.80
   2 -18  -1  147.19    6.20
  -2  18   1  141.29    6.00
   2  18  -1  148.29    6.20
  -2  18   1  142.99    5.70
   2  18  -1  139.09    5.80
   2  18  -1  147.69    6.10
   2  18  -1  140.89    5.80
  -2  18   1  143.89    6.10
   1 -18  -1   13.00    0.80
   1 -18  -1   12.30    1.10
  -1 -18   1   13.50    1.20
  -1 -18   1   12.10    1.10
   1 -18  -1   14.50    1.30
   1  18  -1   12.10    1.00
   1  18  -1   11.90    1.00
  -1  18   1   11.60    1.20
   1  18  -1   13.40    0.90
  -1  18   1   14.70    1.40
   1  18  -1   11.30    1.30
  -1  18   1   13.20    1.10
  -1  18   1   11.70    0.80
   0 -18  -1    2.10    0.50
   0 -18   1    1.90    0.50
   0 -18  -1    2.60    0.60
   0 -18  -1    2.10    0.70
   0 -18   1    1.30    0.50
   0 -18   1    1.90    0.60
   0  18   1    2.10    0.80
   0  18  -1    1.90    0.50
   0  18  -1    2.40    0.60
   0  18  -1    1.90    0.60
   0  18   1    2.00    0.60
   0  18   1    1.80    0.60
   0  18   1    1.70    0.40
   0  18  -1    2.00    0.50
  -1 -18  -1  215.18    8.50
   1 -18   1  218.48    8.50
  -1 -18  -1  208.78    8.50
   1 -18   1  211.58    8.70
  -1 -18  -1  210.68    8.60
   1 -18   1  221.18    8.50
   1  18   1  216.88    8.60
   1  18   1  209.88    8.50
  -1  18  -1  213.28    8.40
   1  18   1  210.08    8.70
  -1  18  -1  220.58    8.70
   1  18   1  205.78    8.70
  -1  18  -1  207.78    8.50
  -2 -18  -1  132.59    5.80
   2 -18   1  135.99    5.70
  -2 -18  -1  135.49    5.70
  -2 -18  -1  141.39    5.70
   2 -18   1  137.79    5.60
  -2  18  -1  133.09    5.60
  -2  18  -1  142.39    5.80
   2  18   1  136.29    5.70
  -2  18  -1  137.89    5.70
   2  18   1  133.49    5.80
   2  18   1  134.89    5.70
   3 -18   1  224.28    8.70
   3 -18   1  204.58    9.00
  -3 -18  -1  227.48    9.00
   3 -18   1  217.78    8.70
  -3 -18  -1  218.98    9.00
   3 -18   1  227.98    8.90
  -3 -18  -1  216.18    8.80
   3  18   1  227.68    9.00
   3  18   1  216.38    8.90
  -3  18  -1  221.68    8.70
  -3  18  -1  223.18    9.00
   3  18   1  209.08    8.90
  -4 -18  -1   32.60    1.90
   4 -18   1   28.00    1.90
   4 -18   1   33.10    1.80
   4 -18   1   30.80    1.70
  -4 -18  -1   31.60    2.20
   4  18   1   32.40    2.00
  -4  18  -1   31.40    1.90
   4  18   1   29.10    2.10
  -4  18  -1   33.00    2.20
   4  18   1   32.80    2.00
  -4  18  -1   32.60    1.70
   5 -18   1    0.60    0.70
   5 -18   1    1.80    0.60
  -5 -18  -1    2.10    0.80
  -5 -18  -1    1.40    0.70
   5 -18   1    2.40    0.80
   5  18   1    2.10    0.90
   5  18   1    1.20    1.00
   5  18   1    1.60    0.70
  -5  18  -1    1.10    0.70
   6 -18   1   30.40    2.20
  -6 -18  -1   29.40    2.30
   6 -18   1   32.20    2.00
   6 -18   1   34.20    1.80
  -6 -18  -1   27.00    2.20
  -6 -18  -1   28.00    2.40
  -6  18  -1   28.50    2.00
   6  18   1   29.10    2.20
   6  18   1   28.40    2.00
   7 -18   1   43.10    2.70
   7 -18   1   43.70    2.30
  -7 -18  -1   42.60    3.00
  -7 -18  -1   39.80    2.40
   7 -18   1   36.90    2.60
  -7 -18  -1   37.80    2.70
  -7  18  -1   36.50    2.40
   7  18   1   35.00    2.50
  -8 -18  -1   -0.40    1.00
  -8 -18  -1    2.60    1.30
   8 -18   1    0.30    1.40
   8 -18   1   -1.50    1.00
   8 -18   1   -0.10    0.70
  -8  18  -1   -0.40    1.00
   8  18   1    0.80    0.90
   9 -18   1    3.00    1.50
   9 -18   1    1.30    0.90
  -9 -18  -1    2.80    1.20
  -9 -18  -1    1.10    1.40
  -9  18  -1    2.50    1.20
   9  18   1   -0.50    1.20
  10 -18   1    8.60    1.30
  10 -18   1   10.70    2.20
 -10 -18  -1    9.10    1.60
 -10 -18  -1    4.40    2.00
 -10  18  -1    9.30    2.20
  10  18   1    6.80    1.90
  11 -18   1    9.40    2.40
 -11 -18  -1    8.70    1.80
 -11 -18  -1    6.80    2.30
  11 -18   1    7.00    1.50
 -11  18  -1   11.60    2.10
  11  18   1    8.90    1.80
  12 -18   1    0.50    2.40
 -12 -18  -1   -2.70    2.20
  12  18   1    4.60    2.20
 -12  18  -1    1.00    2.40
 -13 -18  -1    4.20    2.70
  13 -18   1   -0.50    3.20
  13  18   1   11.20    2.60
 -13  18  -1    7.10    2.90
  14 -19  -1   16.80    4.00
 -14 -19   1   12.50    3.40
 -14  19   1   14.20    3.50
  14  19  -1   11.90    3.10
  13 -19  -1   -1.50    3.20
 -13 -19   1    1.90    2.60
 -13 -19   1   -2.30    2.20
  13  19  -1   -1.10    2.20
 -13  19   1    8.20    2.70
 -12 -19   1   -1.00    2.20
  12 -19  -1    3.00    2.60
 -12 -19   1   -2.90    1.90
  12  19  -1   -0.70    1.90
 -12  19   1    2.70    2.00
  11 -19  -1   -1.70    2.10
 -11 -19   1    2.10    1.90
 -11 -19   1   -0.70    1.70
  11  19  -1    2.10    1.60
 -11  19   1    4.90    1.80
 -10 -19   1   -0.20    1.40
  10 -19  -1    2.80    1.80
  10 -19  -1   -1.30    0.90
 -10 -19   1   -0.20    1.50
  10  19  -1   -0.20    1.30
  -9 -19   1    0.40    1.20
   9 -19  -1    1.20    1.50
   9 -19  -1    1.20    0.80
  -9 -19   1    0.00    1.30
  -9  19   1    0.10    1.20
   9  19  -1   -1.30    1.00
  -8 -19   1    8.80    1.60
   8 -19  -1    8.70    1.00
   8 -19  -1   12.00    1.50
   8 -19  -1   10.00    1.80
  -8 -19   1    8.20    1.40
  -8  19   1   11.50    1.50
   8  19  -1    8.50    1.40
  -7 -19   1    1.30    0.90
  -7 -19   1   -0.80    0.80
   7 -19  -1   -0.10    0.40
   7 -19  -1   -0.30    0.70
   7 -19  -1   -2.10    0.90
   7  19  -1   -0.60    0.70
  -7  19   1   -0.30    0.80
   7  19  -1    3.00    1.10
   6 -19  -1    8.30    0.60
  -6 -19   1    9.40    1.30
   6 -19  -1    7.90    1.30
   6 -19  -1    6.20    0.80
  -6 -19   1    6.20    1.00
  -6  19   1    7.50    1.10
   6  19  -1    8.50    1.30
   6  19  -1    8.90    1.20
   5 -19  -1    0.50    0.30
   5 -19  -1    0.50    0.40
   5 -19  -1    2.10    0.90
  -5 -19   1    0.50    0.80
  -5 -19   1   -0.80    0.70
   5  19  -1    0.20    0.70
   5  19  -1    1.10    1.20
   5  19  -1    1.40    0.60
  -5  19   1    1.00    0.70
   4 -19  -1   12.10    1.30
   4 -19  -1   12.50    0.70
  -4 -19   1   12.40    1.20
   4 -19  -1   13.20    0.70
  -4 -19   1   12.80    1.20
   4  19  -1   12.70    1.10
  -4  19   1   12.90    1.20
   4  19  -1   14.70    1.50
   4  19  -1   10.60    1.20
  -3 -19   1    1.80    0.50
  -3 -19   1    2.90    0.70
   3 -19  -1    3.00    0.70
   3 -19  -1    2.80    1.10
  -3 -19   1    3.50    0.80
  -3  19   1    2.90    0.40
  -3  19   1    3.30    0.60
   3  19  -1    2.40    0.60
   3  19  -1    2.00    0.60
  -3  19   1    2.30    0.80
   3  19  -1    4.80    1.10
  -2 -19   1    0.00    0.60
   2 -19  -1    0.10    0.30
   2 -19  -1    0.10    0.80
  -2 -19   1   -0.20    0.40
   2 -19  -1    0.70    0.50
  -2 -19   1    0.70    0.70
  -2  19   1    0.40    0.70
   2  19  -1   -1.00    0.80
  -2  19   1    1.50    0.60
   2  19  -1    0.50    0.50
  -2  19   1    0.40    0.40
   2  19  -1   -0.30    0.40
   2  19  -1    0.80    0.60
   1 -19  -1    1.90    0.60
  -1 -19   1    0.60    0.50
  -1 -19   1    0.90    0.50
   1 -19  -1    1.10    0.40
   1 -19  -1    1.20    0.80
  -1  19   1    0.90    0.40
   1  19  -1   -0.30    0.50
  -1  19   1    1.20    0.60
   1  19  -1    0.70    0.70
   1  19  -1    1.30    0.40
   1  19  -1   -0.10    0.50
  -1  19   1    1.30    0.60
  -1  19   1    1.10    0.90
   0 -19   1    1.10    0.50
   0 -19  -1    1.70    0.50
   0 -19   1    1.20    0.60
   0 -19   1    0.80    0.60
   0 -19  -1    0.90    0.50
   0  19   1    1.50    0.60
   0  19  -1    0.30    0.60
   0  19   1    1.10    0.70
   0  19  -1    1.50    0.70
   0  19   1    0.90    0.60
   0  19   1    0.90    0.40
   0  19  -1    0.90    0.40
   0  19  -1    0.80    0.50
  -1 -19  -1   12.20    1.00
   1 -19   1   12.20    1.10
  -1 -19  -1   12.30    1.00
  -1 -19  -1   12.50    1.20
   1 -19   1   12.10    1.10
   1  19   1    9.50    1.10
  -1  19  -1   12.70    1.10
   1  19   1   11.90    1.30
  -1  19  -1   14.30    1.20
  -1  19  -1   11.50    0.90
   1  19   1    9.20    0.90
   1  19   1   11.10    1.00
  -2 -19  -1   14.20    1.10
  -2 -19  -1   10.70    1.30
   2 -19   1   10.90    1.00
   2 -19   1   11.90    1.00
  -2 -19  -1   11.80    1.10
   2 -19   1   13.70    1.20
  -2  19  -1   11.70    1.00
   2  19   1   10.90    1.20
   2  19   1   12.50    1.40
  -2  19  -1    9.80    1.00
   2  19   1   11.60    1.00
  -2  19  -1   11.50    1.20
   3 -19   1   28.70    1.60
   3 -19   1   25.00    1.70
  -3 -19  -1   26.70    1.90
   3 -19   1   27.70    1.80
  -3 -19  -1   29.70    1.70
  -3 -19  -1   30.30    1.90
   3  19   1   31.50    1.90
  -3  19  -1   27.70    1.70
   3  19   1   29.20    1.70
  -3  19  -1   26.90    1.90
  -3  19  -1   26.50    1.60
   3  19   1   27.10    1.90
   4 -19   1   11.00    1.10
  -4 -19  -1   11.60    1.20
  -4 -19  -1   13.20    1.60
   4 -19   1   10.00    1.20
   4 -19   1   11.10    1.10
   4  19   1   13.40    1.50
  -4  19  -1   10.20    1.00
   4  19   1   11.20    1.10
   4  19   1   16.90    1.60
  -4  19  -1   11.80    1.10
   5 -19   1    0.80    0.60
   5 -19   1    0.90    0.80
   5 -19   1    0.10    0.60
  -5 -19  -1    1.70    0.90
  -5 -19  -1    0.30    0.60
   5  19   1    0.90    1.00
   5  19   1    0.20    0.70
   5  19   1    0.50    1.10
  -5  19  -1    0.70    0.60
  -6 -19  -1    3.50    1.40
  -6 -19  -1    2.30    1.10
   6 -19   1    2.50    1.00
  -6 -19  -1    3.10    1.00
   6 -19   1    3.70    1.10
   6 -19   1    2.50    0.80
   6  19   1    2.20    0.80
  -6  19  -1    4.30    0.90
   6  19   1    3.20    1.20
  -7 -19  -1   13.70    1.60
   7 -19   1    9.40    1.40
  -7 -19  -1   10.50    1.50
   7 -19   1   11.40    1.50
   7 -19   1   11.30    1.40
  -7 -19  -1    9.10    1.90
   7  19   1   11.80    1.60
   7  19   1   11.10    1.40
  -7  19  -1    7.40    1.30
   8 -19   1    4.50    1.60
  -8 -19  -1    5.00    1.10
   8 -19   1    2.40    1.30
   8 -19   1    4.70    0.90
  -8 -19  -1    4.00    1.40
  -8  19  -1    4.60    1.20
   8  19   1    4.20    1.20
   9 -19   1    0.00    0.90
   9 -19   1   -0.30    1.40
  -9 -19  -1    3.40    1.40
  -9 -19  -1    0.60    1.10
  -9  19  -1   -0.40    1.10
   9  19   1   -0.10    1.10
 -10 -19  -1    4.40    1.70
  10 -19   1    0.80    1.00
 -10 -19  -1    0.90    1.40
  10 -19   1    4.40    2.00
 -10  19  -1    2.80    1.50
 -11 -19  -1    0.50    1.70
 -11 -19  -1    3.50    2.10
  11 -19   1    1.30    1.20
  11 -19   1    1.00    2.10
 -11  19  -1    1.10    1.80
  11  19   1    1.00    1.50
 -12 -19  -1    2.50    2.30
  12 -19   1   -1.80    2.90
 -12  19  -1   -2.90    2.20
  12  19   1   -0.60    2.00
 -13 -19  -1   19.40    3.30
  13 -19   1   10.50    3.50
  13  19   1   16.60    2.80
 -13  19  -1    8.00    2.70
  14 -20  -1   -0.90    3.80
 -14  20   1    4.20    3.00
  14  20  -1    0.20    2.50
 -13 -20   1    7.80    2.60
 -13 -20   1    8.00    2.90
  13 -20  -1    7.70    3.50
  13  20  -1    6.80    2.20
 -13  20   1    8.00    2.90
  12 -20  -1    0.60    2.60
 -12 -20   1   -0.60    2.00
 -12 -20   1   -0.60    2.30
  12  20  -1    0.70    2.00
 -12  20   1    1.80    2.00
  11 -20  -1   -0.80    2.40
 -11 -20   1    1.40    1.90
 -11 -20   1   -0.20    1.70
 -11  20   1    1.10    1.50
  11  20  -1   -0.20    1.40
  10 -20  -1    5.00    1.00
 -10 -20   1    6.10    2.00
 -10 -20   1    4.70    1.60
  10 -20  -1    7.20    2.00
  10  20  -1    8.80    1.60
 -10  20   1    1.80    1.60
  -9 -20   1   -0.50    1.30
  -9 -20   1   -0.80    1.40
   9 -20  -1    1.30    0.70
   9 -20  -1    0.90    1.60
  -9  20   1    0.30    1.10
   9  20  -1    1.50    1.10
   8 -20  -1   -1.40    1.20
  -8 -20   1    2.70    1.20
   8 -20  -1    1.30    0.90
  -8 -20   1    0.10    1.00
   8 -20  -1    1.00    0.60
   8  20  -1   -0.20    1.00
  -8  20   1    0.80    1.00
  -7 -20   1    3.50    1.00
   7 -20  -1    2.20    0.50
   7 -20  -1    2.50    1.00
  -7 -20   1    2.10    1.00
   7 -20  -1    3.40    0.70
   7  20  -1    3.40    1.10
   7  20  -1    2.50    1.10
  -7  20   1    2.40    1.00
  -6 -20   1   37.90    2.40
   6 -20  -1   37.20    1.70
   6 -20  -1   35.10    2.50
  -6 -20   1   43.70    2.60
   6 -20  -1   36.50    1.60
   6  20  -1   38.40    2.20
  -6  20   1   38.10    2.40
   6  20  -1   34.20    2.30
  -5 -20   1   17.30    1.50
  -5 -20   1   18.30    1.60
   5 -20  -1   16.20    1.70
   5 -20  -1   17.10    0.80
   5 -20  -1   16.50    0.90
  -5  20   1   16.80    1.50
   5  20  -1   19.90    1.50
   5  20  -1   18.20    1.60
  -4 -20   1   30.00    1.80
   4 -20  -1   28.90    1.30
   4 -20  -1   25.80    1.90
   4 -20  -1   31.20    1.30
  -4 -20   1   29.40    1.90
   4  20  -1   32.00    1.70
   4  20  -1   26.90    1.90
  -4  20   1   28.90    1.80
   4  20  -1   29.40    2.30
  -3 -20   1    7.30    1.00
  -3 -20   1    8.80    1.20
   3 -20  -1    6.70    1.00
   3 -20  -1    7.00    0.60
   3 -20  -1    6.60    1.20
  -3 -20   1    7.00    0.80
   3  20  -1    8.00    1.30
  -3  20   1    6.60    0.60
   3  20  -1    4.90    0.80
   3  20  -1    7.70    1.00
  -3  20   1    8.10    0.90
   2 -20  -1    0.50    0.30
  -2 -20   1    0.70    0.60
  -2 -20   1    1.20    0.50
   2 -20  -1    0.30    0.60
  -2 -20   1    0.50    0.60
   2 -20  -1    0.50    0.80
   2  20  -1    1.40    0.90
  -2  20   1    1.50    0.70
   2  20  -1    0.50    0.60
  -2  20   1    1.00    0.40
   2  20  -1    0.10    0.50
   2  20  -1    0.20    0.50
   1 -20  -1   11.50    0.90
   1 -20  -1   12.70    1.30
  -1 -20   1   11.70    1.20
   1  20  -1   12.20    0.90
  -1  20   1   14.90    1.40
  -1  20   1   13.50    1.30
   1  20  -1   12.20    1.30
  -1  20   1   12.70    0.90
   1  20  -1   11.30    1.10
  -1  20   1   11.40    1.10
   1  20  -1   11.40    1.10
   0 -20  -1    7.20    0.80
   0 -20  -1    5.80    0.80
   0 -20   1    6.90    0.90
   0 -20   1    6.90    0.90
   0  20   1    5.90    0.70
   0  20   1    7.90    1.10
   0  20  -1    7.50    1.10
   0  20   1    6.30    0.90
   0  20   1    5.80    0.80
   0  20  -1    7.10    0.90
   0  20  -1    5.60    0.70
   0  20  -1    5.30    0.80
  -1 -20  -1    8.40    1.10
  -1 -20  -1   10.90    1.00
   1 -20   1   10.30    1.00
   1 -20   1    8.80    0.90
   1 -20   1   10.00    1.10
  -1  20  -1    9.90    0.90
  -1  20  -1   10.20    1.00
   1  20   1   10.00    1.20
   1  20   1    8.10    1.10
   1  20   1    6.70    0.90
   1  20   1    8.90    1.10
  -1  20  -1   10.60    1.20
  -2 -20  -1   43.30    2.50
   2 -20   1   46.70    2.20
  -2 -20  -1   44.90    2.30
   2 -20   1   43.80    2.40
  -2 -20  -1   41.30    2.20
   2 -20   1   40.40    2.30
   2  20   1   43.90    2.50
  -2  20  -1   44.40    2.40
   2  20   1   45.40    2.40
  -2  20  -1   44.00    2.30
  -2  20  -1   46.30    2.30
   3 -20   1    7.40    1.10
   3 -20   1    6.70    0.80
   3 -20   1    5.50    0.80
  -3 -20  -1    6.00    1.10
  -3 -20  -1    6.30    0.90
  -3 -20  -1    5.70    0.90
   3  20   1    6.00    0.90
   3  20   1    8.30    1.30
  -3  20  -1    6.50    0.80
   3  20   1    5.00    0.80
  -3  20  -1    6.60    1.10
  -3  20  -1    6.40    0.80
   4 -20   1   41.00    2.20
  -4 -20  -1   47.00    2.30
   4 -20   1   40.20    2.50
   4 -20   1   44.30    2.20
  -4 -20  -1   48.00    3.00
  -4  20  -1   41.80    2.10
  -4  20  -1   39.60    2.30
   4  20   1   43.60    2.50
   4  20   1   45.50    2.70
   4  20   1   43.50    2.40
   5 -20   1    3.80    0.90
  -5 -20  -1    4.70    1.00
   5 -20   1    4.60    0.80
   5 -20   1    3.30    0.70
  -5 -20  -1    4.30    1.00
   5  20   1    4.90    1.10
   5  20   1    3.60    1.20
   5  20   1    3.10    0.80
  -5  20  -1    5.90    1.00
   6 -20   1    1.50    0.70
  -6 -20  -1    1.20    0.70
  -6 -20  -1    0.10    1.30
   6 -20   1    0.90    0.90
   6 -20   1    1.50    1.00
  -6 -20  -1   -0.60    1.00
  -6  20  -1    0.30    0.70
   6  20   1   -0.10    0.80
   6  20   1   -0.10    1.10
  -7 -20  -1    0.20    1.60
  -7 -20  -1    2.50    0.80
  -7 -20  -1   -0.30    1.20
   7 -20   1    0.90    1.10
   7 -20   1    0.50    0.80
   7 -20   1   -1.00    0.90
  -7  20  -1    0.30    0.80
   7  20   1    0.60    0.90
  -8 -20  -1    1.10    1.00
  -8 -20  -1    1.20    1.40
   8 -20   1    1.70    1.50
   8 -20   1   -0.30    0.70
   8 -20   1    0.30    1.30
  -8  20  -1    1.40    1.10
   8  20   1    0.20    1.10
   9 -20   1    1.50    0.90
   9 -20   1    1.10    1.50
  -9 -20  -1    1.60    1.10
  -9 -20  -1    1.90    1.60
   9  20   1    0.20    1.30
  -9  20  -1    0.40    1.20
 -10 -20  -1    4.30    1.90
  10 -20   1    5.00    2.00
  10 -20   1    1.70    1.10
 -10 -20  -1    2.50    1.50
  10  20   1    1.40    1.60
 -10  20  -1    5.20    1.80
 -11 -20  -1    2.60    2.20
  11 -20   1    1.80    2.20
 -11 -20  -1   -0.40    1.70
  11 -20   1    0.80    1.70
 -11  20  -1    1.00    1.70
  11  20   1    3.60    1.70
 -12 -20  -1   -1.90    2.50
  12  20   1    2.90    2.30
 -12  20  -1   -1.10    2.20
 -13 -20  -1   -2.20    2.90
  13 -20   1   -3.40    3.30
 -13  20  -1   -4.50    2.50
  13  20   1    0.50    2.40
  13 -21  -1    5.00    3.20
 -13 -21   1    7.10    2.70
 -13  21   1    3.60    2.30
  13  21  -1    5.30    2.70
 -12 -21   1    0.50    1.90
  12 -21  -1   -4.30    2.70
 -12 -21   1    3.80    2.30
 -12  21   1    1.80    2.10
  12  21  -1    0.10    1.80
 -11 -21   1    1.10    1.80
 -11 -21   1    3.30    1.70
 -11  21   1   -1.40    1.50
  11  21  -1    3.00    1.60
  10 -21  -1    3.70    1.90
 -10 -21   1    4.50    1.70
 -10 -21   1    1.80    1.40
 -10  21   1   -0.50    1.20
  -9 -21   1    7.30    1.70
   9 -21  -1    6.60    0.90
  -9 -21   1    3.90    1.30
   9 -21  -1    6.00    1.80
   9  21  -1    6.40    1.40
  -9  21   1    7.30    1.60
   8 -21  -1    4.50    1.60
   8 -21  -1    5.30    1.00
   8 -21  -1    4.60    0.70
  -8 -21   1    4.80    1.20
  -8 -21   1    5.30    1.30
   8  21  -1    3.90    1.20
  -8  21   1    4.00    1.20
  -7 -21   1    3.40    1.10
   7 -21  -1    3.80    0.50
   7 -21  -1    3.10    1.10
  -7 -21   1    4.20    1.20
   7 -21  -1    3.00    0.70
  -7  21   1    4.80    1.10
   7  21  -1    4.10    1.10
   7  21  -1    3.50    1.20
  -6 -21   1   13.30    1.80
  -6 -21   1   14.30    1.60
   6 -21  -1   16.20    0.80
   6 -21  -1   15.80    1.80
  -6  21   1   15.10    1.50
   6  21  -1   15.00    1.50
   6  21  -1   17.90    1.50
  -5 -21   1   44.20    2.60
   5 -21  -1   48.70    1.90
   5 -21  -1   42.10    2.80
   5 -21  -1   47.40    1.90
  -5 -21   1   47.90    2.60
   5  21  -1   49.30    2.50
  -5  21   1   44.50    2.60
   5  21  -1   42.30    2.60
   4 -21  -1   32.10    1.30
  -4 -21   1   27.50    1.90
   4 -21  -1   29.80    2.10
   4 -21  -1   31.60    1.30
  -4 -21   1   28.30    1.80
  -4  21   1   25.50    1.80
   4  21  -1   28.40    1.90
   4  21  -1   30.90    1.70
   4  21  -1   29.80    2.60
  -3 -21   1    3.40    0.70
   3 -21  -1    5.70    0.50
  -3 -21   1    5.50    0.80
   3 -21  -1    5.20    1.10
   3 -21  -1    5.10    1.00
  -3  21   1    5.00    0.60
   3  21  -1    6.20    1.10
  -3  21   1    5.30    0.90
   3  21  -1    5.40    0.80
   3  21  -1    4.40    0.80
  -2 -21   1    5.10    0.90
   2 -21  -1    4.20    0.90
   2 -21  -1    6.10    0.60
   2 -21  -1    6.80    1.20
  -2 -21   1    5.00    0.70
  -2 -21   1    5.40    0.90
   2  21  -1    6.90    0.80
  -2  21   1    4.10    0.70
   2  21  -1    5.10    0.70
   2  21  -1    4.70    1.00
  -2  21   1    4.70    0.90
  -2  21   1    4.90    0.70
   2  21  -1    5.80    0.80
   1 -21  -1    6.00    1.10
   1 -21  -1    5.90    0.70
  -1 -21   1    5.30    0.80
  -1 -21   1    4.70    0.80
   1 -21  -1    6.00    0.90
  -1  21   1    5.60    1.10
  -1  21   1    6.00    0.90
   1  21  -1    5.70    0.80
  -1  21   1    6.80    0.70
  -1  21   1    7.90    1.00
   1  21  -1    5.70    0.80
   1  21  -1    5.50    0.70
   1  21  -1    6.70    1.10
   0 -21   1    0.60    0.60
   0 -21   1    1.00    0.60
   0 -21   1    0.50    0.40
   0 -21  -1    0.60    0.50
   0  21   1    1.50    0.70
   0  21   1    1.20    0.50
   0  21  -1    0.90    0.50
   0  21   1    0.70    0.70
   0  21  -1    1.20    0.70
   0  21   1    0.30    0.90
   0  21  -1    1.10    0.60
   0  21  -1    0.80    0.50
   1 -21   1  249.18    9.50
  -1 -21  -1  240.58    9.60
   1 -21   1  241.88    9.60
   1 -21   1  210.78    9.70
  -1 -21  -1  243.78    9.80
  -1 -21  -1  229.48    9.60
   1  21   1  247.08    9.70
   1  21   1  233.58    9.80
  -1  21  -1  250.57    9.80
  -1  21  -1  240.98    9.50
  -1  21  -1  241.68    9.60
   1  21   1  241.38    9.80
   1  21   1  244.08    9.60
   2 -21   1  164.78    7.50
  -2 -21  -1  176.38    7.40
  -2 -21  -1  182.38    7.40
   2 -21   1  190.08    7.30
  -2 -21  -1  179.18    7.50
   2 -21   1  183.48    7.40
   2  21   1  185.88    7.60
  -2  21  -1  173.78    7.60
  -2  21  -1  183.28    7.30
  -2  21  -1  178.68    7.30
   2  21   1  165.38    7.40
   2  21   1  188.78    7.50
   3 -21   1   65.89    3.20
  -3 -21  -1   67.39    3.30
   3 -21   1   70.59    3.00
   3 -21   1   59.69    3.20
  -3 -21  -1   64.39    3.10
  -3  21  -1   63.19    3.00
  -3  21  -1   65.59    3.10
   3  21   1   65.59    3.30
   3  21   1   60.19    3.10
   3  21   1   67.29    3.40
   4 -21   1   22.30    1.50
  -4 -21  -1   25.30    1.70
   4 -21   1   24.80    1.60
   4 -21   1   23.10    1.70
   4  21   1   21.20    1.70
   4  21   1   25.50    2.00
  -4  21  -1   24.20    1.60
   4  21   1   25.60    2.00
  -4  21  -1   24.70    1.50
   5 -21   1   15.30    1.50
  -5 -21  -1   17.00    1.70
  -5 -21  -1   13.80    1.40
   5 -21   1   19.60    1.30
   5 -21   1   16.70    1.50
   5  21   1   16.00    1.60
   5  21   1   17.40    1.90
   5  21   1   17.80    1.80
  -5  21  -1   17.30    1.50
   6 -21   1   40.30    2.10
  -6 -21  -1   44.10    3.10
   6 -21   1   37.30    2.50
   6 -21   1   40.50    2.40
  -6 -21  -1   35.60    2.30
  -6 -21  -1   34.90    2.50
   6  21   1   37.40    2.50
   6  21   1   36.60    2.70
  -6  21  -1   37.60    2.40
  -7 -21  -1    7.30    1.50
  -7 -21  -1    8.30    1.20
   7 -21   1   10.50    1.20
   7 -21   1    6.80    1.40
   7 -21   1    9.30    1.40
   7  21   1    8.80    1.50
  -7  21  -1    7.80    1.40
   8 -21   1    3.20    1.50
  -8 -21  -1    2.10    1.60
   8 -21   1    0.50    0.90
  -8 -21  -1    2.50    1.10
   8 -21   1    2.10    1.30
  -8  21  -1    0.20    1.00
   8  21   1    1.00    1.00
   9 -21   1    8.00    1.20
  -9 -21  -1    5.90    1.90
   9 -21   1    6.30    1.80
  -9 -21  -1    7.60    1.50
  -9  21  -1    8.50    1.50
   9  21   1    6.60    1.40
 -10 -21  -1    0.50    1.80
 -10 -21  -1    3.40    1.50
  10 -21   1    0.50    1.00
  10 -21   1    1.90    1.80
  10  21   1    3.00    1.60
 -10  21  -1    4.10    1.70
 -11 -21  -1   10.10    2.60
 -11 -21  -1   16.90    2.20
  11 -21   1   15.10    2.70
  11  21   1   12.50    2.30
 -11  21  -1   11.60    2.30
 -12 -21  -1    5.70    2.70
  12 -21   1    3.70    2.90
  12  21   1    6.60    2.30
 -12  21  -1    6.40    2.50
  13 -21   1    1.40    3.30
 -13 -21  -1    2.60    3.00
  13  21   1    1.60    2.40
 -13  21  -1    2.40    2.50
 -13 -22   1   -1.50    3.00
  13 -22  -1   -0.30    4.10
  13  22  -1    2.20    2.40
 -13  22   1    2.90    2.40
 -12 -22   1    2.30    2.10
 -12 -22   1    0.50    2.40
  12 -22  -1   -2.60    2.60
  12  22  -1   -1.90    1.80
 -12  22   1    0.20    2.00
 -11 -22   1   -0.10    1.80
 -11 -22   1    2.00    2.00
  11 -22  -1    5.30    2.40
  11  22  -1    1.00    1.70
 -11  22   1    2.30    1.60
 -10 -22   1    2.20    1.50
  10 -22  -1   -0.30    2.00
 -10 -22   1    0.70    1.70
 -10  22   1   -1.90    1.30
  10  22  -1    1.50    1.60
  -9 -22   1    0.60    1.40
   9 -22  -1    1.70    1.60
  -9 -22   1    2.50    1.40
   9 -22  -1    0.20    0.70
   9  22  -1    1.80    1.20
  -9  22   1    1.20    1.10
   8 -22  -1    1.20    0.60
  -8 -22   1    0.00    1.30
   8 -22  -1    2.50    0.80
   8 -22  -1   -2.40    1.20
  -8 -22   1    0.40    1.00
   8  22  -1    2.60    1.20
  -8  22   1    0.40    1.00
  -7 -22   1    3.00    1.10
   7 -22  -1    2.70    0.50
  -7 -22   1    2.00    1.10
   7 -22  -1    2.60    0.60
   7 -22  -1    3.00    1.30
   7  22  -1    2.90    1.20
   7  22  -1    3.50    1.00
  -7  22   1    2.40    1.00
   6 -22  -1    3.50    1.20
  -6 -22   1    6.10    1.10
  -6 -22   1    5.50    1.30
  -6  22   1    8.20    1.30
   6  22  -1    5.20    1.10
   6  22  -1    6.80    1.10
  -5 -22   1    7.70    1.20
   5 -22  -1    7.30    0.60
  -5 -22   1    9.80    1.30
   5 -22  -1    5.70    1.10
  -5  22   1    7.70    1.10
   5  22  -1    9.60    1.20
   5  22  -1    6.60    1.10
  -4 -22   1    1.50    0.80
  -4 -22   1    1.50    0.60
   4 -22  -1    0.80    0.70
   4 -22  -1    1.80    0.40
   4  22  -1    1.40    0.70
  -4  22   1    0.60    0.70
   4  22  -1    1.90    0.80
   3 -22  -1    2.90    0.80
   3 -22  -1    3.90    0.50
  -3 -22   1    2.00    0.80
  -3 -22   1    2.90    0.70
   3  22  -1    3.00    1.10
   3  22  -1    4.40    0.80
   3  22  -1    3.40    0.70
  -3  22   1    3.50    0.50
  -3  22   1    3.20    0.70
   3  22  -1    3.30    0.70
   2 -22  -1    1.10    1.00
   2 -22  -1    2.30    0.50
  -2 -22   1    0.30    0.70
   2 -22  -1    2.00    0.70
  -2 -22   1    1.50    0.70
  -2 -22   1    1.80    0.60
   2  22  -1    1.70    0.70
  -2  22   1    2.10    0.50
   2  22  -1    1.10    0.50
   2  22  -1    2.40    0.60
  -2  22   1    2.30    1.20
   2  22  -1    2.20    0.90
  -2  22   1    0.90    0.50
  -1 -22   1   11.10    1.00
   1 -22  -1    9.20    1.00
   1 -22  -1   12.70    1.50
  -1 -22   1   11.40    1.20
   1 -22  -1   11.50    0.90
   1  22  -1   12.10    1.10
  -1  22   1    9.60    1.20
  -1  22   1   11.20    1.40
   1  22  -1   11.40    1.30
   1  22  -1   10.80    1.20
  -1  22   1   11.70    0.90
  -1  22   1   10.40    1.10
   1  22  -1   12.00    1.00
   0 -22  -1    1.00    0.50
   0 -22   1    1.40    0.50
   0 -22  -1    1.70    0.60
   0 -22   1    1.30    0.70
   0 -22   1    0.30    0.60
   0  22  -1    2.40    0.80
   0  22   1    0.50    1.00
   0  22   1    1.70    0.80
   0  22   1    1.50    0.70
   0  22  -1    1.60    0.70
   0  22  -1    1.40    0.50
   0  22  -1    1.60    0.70
   0  22   1    0.80    0.50
   1 -22   1   -0.40    0.60
  -1 -22  -1    1.00    0.60
  -1 -22  -1    0.40    0.70
   1 -22   1    0.10    0.60
   1 -22   1    1.50    0.50
   1  22   1    1.10    0.80
  -1  22  -1    0.80    0.60
   1  22   1    1.10    0.70
  -1  22  -1    0.80    0.50
  -1  22  -1    0.90    0.80
   1  22   1   -0.10    0.50
   1  22   1    0.20    0.80
  -2 -22  -1    1.70    0.60
   2 -22   1    0.80    0.50
   2 -22   1    0.50    0.60
  -2 -22  -1    0.70    0.70
  -2 -22  -1    0.50    0.70
   2 -22   1    0.40    0.80
   2  22   1    0.20    0.70
  -2  22  -1    1.00    0.50
   2  22   1   -0.10    1.00
   2  22   1   -0.20    0.40
  -2  22  -1    0.60    0.60
   2  22   1    0.40    0.80
   3 -22   1   15.50    1.60
  -3 -22  -1   16.60    1.60
   3 -22   1   15.40    1.30
   3 -22   1   14.90    1.40
   3  22   1   14.80    1.50
  -3  22  -1   14.90    1.20
  -3  22  -1   16.80    1.30
   3  22   1   15.70    1.70
   3  22   1   13.30    1.20
   4 -22   1   20.50    1.40
   4 -22   1   21.70    1.50
  -4 -22  -1   17.60    1.70
   4 -22   1   19.30    1.60
  -4 -22  -1   18.10    1.60
   4  22   1   19.10    1.90
   4  22   1   17.90    1.90
  -4  22  -1   17.90    1.40
  -4  22  -1   19.50    1.40
   4  22   1   18.50    1.50
  -5 -22  -1    1.10    0.70
   5 -22   1    1.70    0.80
   5 -22   1    0.60    0.80
   5 -22   1    1.20    0.70
  -5 -22  -1    0.50    0.90
   5  22   1    1.00    0.90
   5  22   1    1.00    1.10
  -5  22  -1    0.70    0.70
   5  22   1    0.70    1.20
   6 -22   1    4.30    1.10
   6 -22   1    3.10    0.80
  -6 -22  -1    1.80    1.00
  -6 -22  -1    3.00    0.90
  -6 -22  -1    3.00    1.70
   6 -22   1    0.60    0.90
   6  22   1    3.60    1.00
   6  22   1    4.20    1.40
  -6  22  -1    2.50    0.80
   7 -22   1    1.10    1.10
   7 -22   1    0.20    1.20
   7 -22   1    0.30    0.80
  -7 -22  -1    1.30    0.80
  -7 -22  -1    0.40    1.10
   7  22   1    0.80    1.00
  -7  22  -1   -1.10    0.90
   8 -22   1   -0.90    1.40
   8 -22   1    0.00    1.20
  -8 -22  -1   -1.60    1.30
  -8 -22  -1   -1.10    1.00
   8  22   1   -1.60    1.10
  -8  22  -1    0.30    0.90
   9 -22   1    9.60    1.20
   9 -22   1    8.30    1.90
  -9 -22  -1   11.80    1.80
  -9 -22  -1    7.80    2.00
  -9  22  -1    8.80    1.60
   9  22   1    9.90    1.70
  10 -22   1    1.60    1.80
 -10 -22  -1    3.60    1.50
  10 -22   1    1.60    1.00
 -10 -22  -1   -4.00    1.70
 -10  22  -1    4.30    1.50
  10  22   1    2.30    1.30
 -11 -22  -1    3.80    2.30
  11 -22   1    5.50    2.30
 -11 -22  -1    8.30    2.10
  11  22   1    5.00    2.10
 -11  22  -1    3.70    2.10
 -12 -22  -1    8.10    2.70
  12 -22   1    5.50    2.80
 -12  22  -1    7.00    2.30
  12  22   1   10.70    2.60
  13 -22   1    4.90    3.70
 -13 -22  -1    2.00    3.20
 -13  22  -1   -0.20    2.50
  13  22   1   -1.10    2.30
 -13 -23   1    2.30    3.10
  13 -23  -1    6.70    3.90
  13  23  -1   -0.60    2.40
 -13  23   1    8.30    2.70
 -12 -23   1    3.70    2.20
 -12 -23   1    5.70    2.60
  12 -23  -1    3.30    2.90
  12  23  -1    4.20    2.30
 -12  23   1    3.00    1.90
 -11 -23   1    0.30    2.10
 -11 -23   1    2.70    1.90
  11 -23  -1    2.90    2.20
 -11  23   1    1.60    1.60
  11  23  -1   -0.20    1.70
  10 -23  -1    3.20    2.00
 -10 -23   1    0.10    1.50
 -10 -23   1    1.80    1.70
  10  23  -1    0.30    1.40
 -10  23   1   -0.90    1.50
   9 -23  -1    5.50    0.80
   9 -23  -1    5.80    1.70
  -9 -23   1    6.10    1.50
  -9 -23   1    6.20    1.70
   9  23  -1    5.90    1.40
  -9  23   1    5.30    1.30
   8 -23  -1    0.90    0.70
  -8 -23   1   -0.60    1.30
   8 -23  -1    1.20    1.30
  -8 -23   1    1.40    1.20
   8 -23  -1    0.50    0.50
   8  23  -1    0.40    0.90
  -8  23   1    0.20    1.00
   7 -23  -1   27.60    1.50
  -7 -23   1   34.40    2.30
   7 -23  -1   26.50    1.30
  -7 -23   1   27.90    2.20
   7 -23  -1   26.70    2.40
   7  23  -1   30.70    2.20
  -7  23   1   27.00    2.10
   7  23  -1   26.80    2.30
   6 -23  -1   -0.50    0.90
  -6 -23   1    1.70    0.90
  -6 -23   1    0.60    1.10
   6  23  -1   -0.90    0.90
   6  23  -1    0.40    0.70
  -6  23   1    1.40    0.80
  -5 -23   1   13.80    1.50
   5 -23  -1   12.80    1.70
  -5 -23   1   14.30    1.50
   5 -23  -1   13.40    0.70
  -5  23   1   12.70    1.40
   5  23  -1   14.90    1.40
   5  23  -1   11.70    1.50
  -4 -23   1   14.60    1.40
   4 -23  -1   13.80    0.80
  -4 -23   1   13.70    1.40
   4 -23  -1   12.20    1.50
  -4  23   1   11.00    1.30
   4  23  -1   13.90    1.30
   4  23  -1   12.80    1.30
   3 -23  -1    3.00    0.80
  -3 -23   1    3.60    0.80
  -3 -23   1    3.40    0.80
   3 -23  -1    4.70    0.60
   3  23  -1    4.10    0.80
   3  23  -1    3.30    0.80
   3  23  -1    4.30    0.90
  -3  23   1    4.40    0.60
  -3  23   1    3.80    0.80
   2 -23  -1   12.30    1.60
  -2 -23   1   11.00    1.10
   2 -23  -1   12.20    1.20
   2 -23  -1   15.00    1.00
  -2 -23   1   13.20    1.40
   2  23  -1   13.10    1.80
   2  23  -1   13.90    1.20
   2  23  -1   13.50    1.30
  -2  23   1   13.10    1.20
  -2  23   1   13.10    1.00
   2  23  -1   13.70    1.10
  -2  23   1   13.90    1.80
   1 -23  -1   13.90    1.30
  -1 -23   1   17.00    1.30
  -1 -23   1   15.70    1.40
   1 -23  -1   16.60    1.10
   1 -23  -1   15.70    1.60
   1  23  -1   18.70    1.20
   1  23  -1   17.70    1.60
  -1  23   1   15.20    1.40
   1  23  -1   16.20    1.40
  -1  23   1   17.90    1.10
   1  23  -1   16.50    1.30
  -1  23   1   17.10    1.50
  -1  23   1   15.50    1.80
   0 -23   1    0.30    0.70
   0 -23   1   -0.50    0.50
   0 -23   1    0.20    0.70
   0 -23  -1    0.70    0.50
   0 -23  -1   -0.30    0.50
   0  23   1   -0.60    0.90
   0  23   1   -0.50    0.40
   0  23   1    0.70    0.70
   0  23   1    0.80    0.80
   0  23  -1    1.20    0.90
   0  23  -1    0.40    0.80
   0  23  -1   -0.60    0.50
   0  23  -1   -1.10    0.60
   1 -23   1    1.40    0.70
  -1 -23  -1    2.00    0.80
  -1 -23  -1    2.30    0.70
   1 -23   1    1.70    0.70
   1 -23   1    1.20    0.60
  -1 -23  -1    1.50    0.50
   1  23   1    1.10    0.80
   1  23   1    2.80    0.80
   1  23   1    0.40    0.90
  -1  23  -1    1.80    0.70
  -1  23  -1    1.10    0.60
   1  23   1    1.70    0.60
   2 -23   1   15.00    1.20
  -2 -23  -1   12.30    1.40
  -2 -23  -1   12.60    1.10
   2 -23   1   13.60    1.50
   2 -23   1   10.40    1.20
  -2 -23  -1   14.80    1.40
   2  23   1   15.70    1.70
   2  23   1   12.10    1.40
   2  23   1   14.40    1.50
   2  23   1   13.80    1.20
  -2  23  -1   15.70    1.30
   3 -23   1   77.59    3.40
   3 -23   1   76.69    3.80
   3 -23   1   71.59    3.70
  -3 -23  -1   77.09    3.80
  -3 -23  -1   73.59    3.50
  -3  23  -1   72.19    3.50
   3  23   1   79.39    3.80
   3  23   1   68.89    3.50
   3  23   1   76.29    3.70
  -3  23  -1   74.09    3.40
   4 -23   1    2.40    0.80
   4 -23   1    1.20    0.70
   4 -23   1    2.00    0.80
  -4 -23  -1    2.40    0.90
  -4 -23  -1    1.00    0.60
  -4  23  -1    2.10    0.70
   4  23   1    0.90    0.60
  -4  23  -1    1.40    0.70
   4  23   1    3.50    1.30
   4  23   1    3.70    1.10
  -5 -23  -1    4.20    1.10
   5 -23   1    3.30    1.00
   5 -23   1    2.60    0.90
  -5 -23  -1    1.90    0.80
   5 -23   1    1.80    0.70
  -5  23  -1    1.60    0.90
   5  23   1    2.80    1.30
   5  23   1    1.10    0.80
   5  23   1    3.20    1.20
  -6 -23  -1    0.10    1.00
   6 -23   1    0.50    0.80
   6 -23   1    1.40    1.00
   6 -23   1    0.20    0.90
  -6 -23  -1    1.80    0.80
  -6  23  -1    1.20    0.70
   6  23   1    0.90    0.80
  -7 -23  -1    0.20    0.90
   7 -23   1    2.90    1.20
  -7 -23  -1   -0.80    1.10
   7 -23   1    0.10    1.00
   7 -23   1   -0.50    0.80
   7  23   1    0.60    0.90
  -7  23  -1   -0.80    1.00
   8 -23   1    2.20    1.30
  -8 -23  -1    4.00    1.60
   8 -23   1    5.50    1.60
  -8 -23  -1    4.70    1.20
  -8  23  -1    5.20    1.30
   8  23   1    2.10    1.10
   9 -23   1   -0.10    0.90
   9 -23   1    0.00    1.50
  -9 -23  -1    0.10    1.20
  -9 -23  -1   -1.80    1.60
   9  23   1   -0.10    1.10
  -9  23  -1    0.70    1.30
 -10 -23  -1   -0.70    2.20
  10 -23   1    3.60    1.80
  10 -23   1    1.80    1.10
 -10 -23  -1    3.30    1.60
  10  23   1   -0.10    1.40
 -10  23  -1    1.30    1.50
 -11 -23  -1    1.40    2.40
 -11 -23  -1    3.40    2.50
  11 -23   1    4.20    2.80
 -11  23  -1    3.20    2.10
  11  23   1    3.10    1.70
 -12 -23  -1   -2.20    2.70
  12 -23   1   -3.70    2.60
 -12  23  -1    0.30    2.00
  12  23   1    1.90    2.30
  13 -23   1   -1.50    3.90
 -13 -23  -1   -2.60    3.00
 -13  23  -1    1.20    3.00
  13  23   1    0.80    2.30
  13 -24  -1    3.90    4.40
  13  24  -1    1.30    2.20
 -13  24   1    7.40    2.80
 -12 -24   1    3.70    2.70
  12 -24  -1   -0.40    3.00
 -12 -24   1    0.30    2.30
  12  24  -1    2.70    2.30
 -12  24   1   -0.30    1.90
  11 -24  -1    3.70    2.40
 -11 -24   1    3.00    1.90
 -11 -24   1   -2.50    2.00
  11  24  -1    0.00    2.00
 -11  24   1    0.50    1.80
 -10 -24   1    4.10    1.70
 -10 -24   1    1.40    1.90
  10 -24  -1    6.00    1.90
 -10  24   1    1.60    1.50
  10  24  -1    3.60    1.50
   9 -24  -1    3.20    1.70
  -9 -24   1    1.40    1.60
  -9 -24   1    2.90    1.50
  -9  24   1    2.70    1.30
   9  24  -1    1.10    1.30
   8 -24  -1   19.50    1.30
   8 -24  -1   15.60    2.20
  -8 -24   1   18.40    2.30
   8 -24  -1   15.10    1.00
  -8 -24   1   18.70    2.10
  -8  24   1   15.90    2.00
   8  24  -1   16.40    1.90
  -7 -24   1    6.40    1.40
   7 -24  -1    6.40    1.40
  -7 -24   1    7.90    1.30
   7  24  -1    8.40    1.40
  -7  24   1    6.70    1.30
   7  24  -1    4.70    1.30
   6 -24  -1   27.20    2.50
  -6 -24   1   30.00    2.30
  -6 -24   1   31.30    2.20
   6  24  -1   31.70    2.10
  -6  24   1   28.50    2.10
   6  24  -1   29.90    2.20
  -5 -24   1   16.40    1.60
  -5 -24   1   15.30    1.70
   5 -24  -1   14.90    0.80
   5 -24  -1   13.80    1.70
   5  24  -1   17.80    1.50
   5  24  -1   16.00    1.50
  -5  24   1   16.00    1.40
   4 -24  -1    0.30    0.70
   4 -24  -1    0.00    0.40
  -4 -24   1   -1.10    0.70
   4 -24  -1   -0.10    0.40
  -4 -24   1   -0.40    0.70
   4  24  -1   -0.50    0.60
   4  24  -1   -0.60    0.70
  -4  24   1   -0.80    0.60
  -4  24   1   -0.20    0.40
  -3 -24   1   27.40    1.70
   3 -24  -1   26.60    1.90
   3 -24  -1   29.30    1.40
  -3 -24   1   27.20    1.90
  -3  24   1   28.10    1.50
  -3  24   1   24.70    1.70
   3  24  -1   28.90    1.70
   3  24  -1   28.00    1.90
   3  24  -1   26.10    1.80
   2 -24  -1  277.87   10.10
   2 -24  -1  249.78   10.60
   2 -24  -1  247.18   10.60
  -2 -24   1  248.28   10.50
   2  24  -1  249.08   10.40
  -2  24   1  266.47   10.70
  -2  24   1  274.07   10.20
   2  24  -1  257.57   10.20
   2  24  -1  258.17   10.30
  -2  24   1  240.98   10.40
   1 -24  -1   61.99    2.70
  -1 -24   1   54.39    2.90
  -1 -24   1   60.99    3.00
   1 -24  -1   54.29    3.00
   1 -24  -1   59.69    3.30
   1  24  -1   57.19    2.90
   1  24  -1   60.49    2.70
   1  24  -1   53.99    2.90
  -1  24   1   62.99    2.70
  -1  24   1   56.59    2.90
  -1  24   1   58.39    3.30
   0 -24   1    4.60    0.90
   0 -24  -1    4.50    0.80
   0 -24   1    4.30    0.90
   0 -24  -1    3.10    0.70
   0 -24   1    4.30    0.90
   0  24   1    2.30    1.10
   0  24   1    3.00    0.90
   0  24  -1    4.10    0.70
   0  24  -1    4.40    1.00
   0  24   1    3.60    0.70
   0  24   1    3.70    1.00
   0  24  -1    3.70    0.80
  -1 -24  -1    1.50    0.70
  -1 -24  -1   -0.20    0.70
   1 -24   1    0.60    0.80
  -1 -24  -1   -0.30    0.50
   1 -24   1    0.90    0.60
   1 -24   1    0.60    0.70
  -1  24  -1    0.60    0.60
  -1  24  -1    1.40    0.70
   1  24   1   -0.40    0.90
   1  24   1    1.10    0.70
   1  24   1    0.00    0.80
   1  24   1    0.80    0.70
  -2 -24  -1   -0.10    0.50
  -2 -24  -1    0.20    0.80
   2 -24   1    0.80    0.70
   2 -24   1    0.40    0.70
   2 -24   1    0.30    0.90
  -2 -24  -1    0.40    0.80
  -2  24  -1    0.80    0.50
  -2  24  -1   -0.20    0.60
   2  24   1   -0.30    0.50
   2  24   1    0.90    0.80
   2  24   1    0.30    1.00
   2  24   1   -0.10    0.80
   3 -24   1   94.79    4.70
  -3 -24  -1   93.89    4.50
   3 -24   1  111.69    4.40
   3  24   1   96.89    4.70
   3  24   1  105.89    4.80
  -3  24  -1  105.19    4.40
   3  24   1   98.89    4.60
  -3  24  -1   97.79    4.50
   4 -24   1   35.10    2.00
   4 -24   1   33.30    1.90
   4 -24   1   32.70    2.20
  -4 -24  -1   32.60    2.00
  -4 -24  -1   30.80    2.20
   4  24   1   33.30    2.40
  -4  24  -1   29.30    1.90
   4  24   1   31.90    2.40
   4  24   1   31.50    2.00
  -4  24  -1   31.30    1.90
  -5 -24  -1    3.10    0.80
  -5 -24  -1    2.30    1.10
   5 -24   1    1.40    0.90
   5 -24   1    1.90    0.80
   5 -24   1    2.40    0.80
   5  24   1    2.60    0.90
   5  24   1    1.90    1.30
  -5  24  -1    2.00    0.90
   6 -24   1   18.20    1.90
  -6 -24  -1   17.70    2.00
   6 -24   1   22.50    1.90
  -6 -24  -1   21.40    1.80
   6 -24   1   21.90    1.60
   6  24   1   20.00    1.70
  -6  24  -1   21.40    1.80
  -7 -24  -1    4.30    1.40
  -7 -24  -1    4.90    1.10
   7 -24   1    6.00    1.50
   7 -24   1    4.60    1.20
   7 -24   1    6.90    1.10
   7  24   1    4.00    1.30
  -7  24  -1    5.50    1.20
  -8 -24  -1   46.60    3.30
   8 -24   1   43.90    3.20
  -8 -24  -1   41.70    2.80
   8  24   1   43.30    3.10
  -8  24  -1   38.80    2.90
   9 -24   1   22.60    1.80
  -9 -24  -1   25.90    2.30
   9 -24   1   21.10    2.70
  -9 -24  -1   23.20    2.80
   9  24   1   25.20    2.40
  -9  24  -1   21.10    2.30
 -10 -24  -1    1.60    2.00
  10 -24   1   -1.50    1.90
 -10 -24  -1    2.90    1.50
 -10  24  -1    1.90    1.40
  10  24   1    2.10    1.70
 -11 -24  -1    1.90    1.90
 -11 -24  -1   -0.90    2.30
  11  24   1    4.50    1.80
 -11  24  -1    1.70    2.00
 -12 -24  -1   -2.10    2.70
  12 -24   1    5.20    3.00
 -12  24  -1    3.20    2.30
  12  24   1    4.40    2.10
 -13 -24  -1   -2.50    3.10
  13 -24   1   -1.20    3.90
  13  24   1   -0.50    2.60
 -13  24  -1    4.80    3.10
  13 -25  -1    1.80    3.70
 -13  25   1    9.60    2.70
  13  25  -1    2.00    2.20
  12 -25  -1    8.80    3.50
 -12 -25   1   14.00    2.60
 -12 -25   1   10.30    3.00
  12  25  -1   17.60    2.90
 -12  25   1   10.30    2.80
  11 -25  -1    8.20    2.50
 -11 -25   1    1.90    1.80
 -11 -25   1   -3.50    2.10
  11  25  -1   -3.70    1.80
 -11  25   1   -0.30    1.50
 -10 -25   1    0.80    1.70
 -10 -25   1    0.00    1.80
 -10  25   1    0.00    1.40
  10  25  -1   -1.50    1.60
  -9 -25   1    2.40    1.50
   9 -25  -1    0.80    1.70
  -9 -25   1   -0.30    1.50
  -9  25   1   -0.50    1.40
   9  25  -1    0.00    1.30
  -8 -25   1   -0.60    1.30
  -8 -25   1    0.70    1.20
   8 -25  -1   -0.10    1.30
   8  25  -1    1.20    1.10
  -8  25   1   -1.40    1.10
   7 -25  -1    9.30    1.70
  -7 -25   1   14.00    1.80
  -7 -25   1    9.10    1.50
   7  25  -1    7.50    1.50
   7  25  -1    7.10    1.40
  -7  25   1    8.70    1.50
   6 -25  -1    8.00    1.40
  -6 -25   1   10.70    1.60
  -6 -25   1   11.00    1.50
  -6  25   1   12.90    1.50
   6  25  -1   11.30    1.40
   6  25  -1    9.10    1.50
   5 -25  -1    2.00    0.40
   5 -25  -1    1.60    1.00
  -5 -25   1    2.60    0.90
  -5 -25   1    2.30    1.00
  -5  25   1    4.00    0.90
   5  25  -1    1.70    0.80
   5  25  -1    1.50    1.00
   4 -25  -1    1.00    0.50
  -4 -25   1    0.00    0.70
  -4 -25   1    0.20    0.80
   4 -25  -1    1.10    0.40
   4 -25  -1    1.30    0.90
  -4  25   1    0.30    0.70
   4  25  -1    1.90    0.80
   4  25  -1    1.80    0.90
  -4  25   1    1.80    0.50
   3 -25  -1    0.60    0.40
   3 -25  -1    0.50    0.70
  -3 -25   1    0.30    0.60
  -3 -25   1    0.70    0.70
   3  25  -1    0.50    0.60
  -3  25   1    0.70    0.70
  -3  25   1   -1.10    0.50
   3  25  -1    0.40    0.90
   3  25  -1    0.20    0.60
   2 -25  -1    5.40    1.00
   2 -25  -1    7.70    0.80
  -2 -25   1    4.10    0.80
   2  25  -1    6.70    1.00
  -2  25   1    8.40    0.90
   2  25  -1    5.30    1.00
   2  25  -1    5.80    0.80
   1 -25  -1    0.30    0.50
   1 -25  -1    0.60    1.00
  -1 -25   1    1.10    0.80
  -1 -25   1    0.30    0.60
   1 -25  -1   -0.20    0.60
  -1  25   1    1.50    1.10
   1  25  -1    0.00    0.60
   1  25  -1   -0.30    0.70
  -1  25   1    1.20    0.60
  -1  25   1    0.90    0.50
   1  25  -1    0.50    0.50
   0 -25   1   14.10    1.30
   0 -25  -1   14.30    1.40
   0 -25  -1   18.80    1.30
   0 -25   1   16.90    1.50
   0 -25   1   18.30    1.40
   0  25   1   16.20    1.30
   0  25  -1   18.20    1.70
   0  25   1   16.00    1.80
   0  25  -1   18.40    1.20
   0  25   1   14.50    1.50
   1 -25   1   -0.60    0.60
  -1 -25  -1    0.40    0.70
   1 -25   1   -0.30    0.70
  -1 -25  -1   -0.60    0.50
   1 -25   1    1.00    0.90
  -1 -25  -1   -0.30    0.90
   1  25   1    0.10    0.50
   1  25   1   -0.20    1.10
   1  25   1    0.30    0.90
  -1  25  -1   -0.80    0.60
  -1  25  -1    0.70    0.70
   1  25   1    0.80    1.00
   2 -25   1   10.40    1.20
   2 -25   1    8.70    1.10
  -2 -25  -1   12.10    1.60
  -2 -25  -1    9.20    1.10
  -2 -25  -1   11.10    1.60
   2 -25   1   11.40    1.40
   2  25   1   11.40    1.60
  -2  25  -1    9.30    1.10
   2  25   1    8.40    1.10
   2  25   1   10.80    1.30
  -2  25  -1   10.00    1.00
   2  25   1    9.60    1.40
   3 -25   1    0.70    0.80
   3 -25   1    0.10    0.60
  -3 -25  -1    0.80    0.60
  -3 -25  -1    1.60    0.80
   3  25   1   -0.60    1.30
   3  25   1    0.70    1.00
   3  25   1    0.60    0.50
  -3  25  -1    0.30    0.60
  -3  25  -1   -0.40    0.50
  -4 -25  -1    9.90    1.20
   4 -25   1    9.40    1.20
   4 -25   1   10.30    1.20
  -4 -25  -1    7.10    1.30
   4 -25   1    8.70    1.20
   4  25   1   10.00    1.50
  -4  25  -1    9.30    1.20
  -4  25  -1    9.10    1.10
   4  25   1   10.40    1.70
   4  25   1   10.10    1.30
   5 -25   1    6.60    0.90
   5 -25   1    7.30    1.10
  -5 -25  -1    7.00    1.30
  -5 -25  -1    5.50    1.00
   5 -25   1    7.20    1.30
  -5  25  -1    7.70    1.20
   5  25   1    8.00    1.30
   6 -25   1    5.20    1.30
  -6 -25  -1    6.70    1.10
   6 -25   1    6.80    1.20
  -6 -25  -1    8.40    1.40
   6 -25   1    6.50    1.00
  -6  25  -1    5.80    1.20
   6  25   1    6.90    1.10
   7 -25   1    2.30    1.20
   7 -25   1    3.80    1.00
   7 -25   1    4.40    1.30
  -7 -25  -1    4.40    1.40
  -7 -25  -1    4.10    1.10
  -7  25  -1    5.10    1.10
   7  25   1    2.90    1.10
   8 -25   1    1.70    1.30
   8 -25   1    1.70    1.10
  -8 -25  -1    0.40    1.60
  -8 -25  -1    1.40    1.10
   8  25   1    1.20    1.10
  -8  25  -1    0.10    1.20
  -9 -25  -1   12.80    2.10
  -9 -25  -1    9.00    1.70
   9 -25   1    8.00    1.20
   9 -25   1    4.40    1.70
  10 -25   1   10.90    2.30
 -10 -25  -1   11.90    2.00
 -10 -25  -1   12.20    2.50
  10  25   1   13.20    2.20
 -10  25  -1   11.00    2.00
 -11 -25  -1    7.20    2.50
 -11 -25  -1    6.60    2.60
  11 -25   1    3.90    2.40
  11  25   1    5.20    1.90
 -11  25  -1    1.90    1.90
  12 -25   1    2.10    3.10
 -12 -25  -1    5.20    2.80
  12  25   1    0.80    2.10
 -12  25  -1    4.20    2.60
  13 -25   1    7.30    4.00
 -13 -25  -1    6.90    3.40
 -13  25  -1    3.50    2.90
  13  25   1    2.60    2.70
  13 -26  -1   -7.40    3.60
  13  26  -1   -0.10    2.60
 -13  26   1    6.50    2.70
 -12 -26   1    5.70    2.50
  12 -26  -1    1.80    2.90
 -12 -26   1    2.60    2.60
  12  26  -1    0.40    2.30
 -12  26   1    4.30    2.30
 -11 -26   1    8.60    2.60
  11 -26  -1   10.40    2.70
 -11 -26   1   11.40    2.20
  11  26  -1   13.40    2.50
 -11  26   1    6.40    1.90
 -10 -26   1    4.80    1.80
 -10 -26   1    1.40    2.00
  10 -26  -1   -1.50    2.00
 -10  26   1    0.20    1.40
  10  26  -1   -2.90    1.80
   9 -26  -1    0.00    1.70
  -9 -26   1    2.10    1.50
  -9 -26   1   -0.30    1.40
  -8 -26   1    3.10    1.30
   8 -26  -1   -0.70    1.40
  -8 -26   1    0.20    1.30
   8  26  -1    0.90    1.20
  -8  26   1    0.40    1.10
  -7 -26   1    2.00    1.30
   7 -26  -1    4.30    1.40
  -7 -26   1    2.70    1.20
   7  26  -1    2.50    1.20
   7  26  -1    2.50    1.40
  -7  26   1    4.10    1.20
  -6 -26   1   22.30    2.00
  -6 -26   1   23.20    2.60
   6 -26  -1   21.70    2.30
   6  26  -1   25.00    2.00
  -6  26   1   23.60    1.90
   6  26  -1   27.40    2.10
  -5 -26   1   11.90    1.60
   5 -26  -1   12.00    1.60
  -5 -26   1   11.70    1.50
   5 -26  -1   11.30    0.70
  -5  26   1   14.60    1.60
   5  26  -1   11.60    1.50
   5  26  -1   12.60    1.40
   4 -26  -1   12.10    1.60
   4 -26  -1   12.10    0.80
  -4 -26   1   12.70    1.40
   4 -26  -1   13.40    0.90
  -4 -26   1   11.90    1.50
  -4  26   1   11.90    1.40
  -4  26   1   10.30    0.90
   4  26  -1   10.70    1.30
   4  26  -1   14.90    1.50
   3 -26  -1    4.10    0.60
  -3 -26   1    4.60    0.80
   3 -26  -1    3.60    1.00
  -3 -26   1    4.60    0.90
   3  26  -1    3.80    0.90
  -3  26   1    4.60    0.90
  -3  26   1    3.80    0.70
   3  26  -1    2.40    0.80
   3  26  -1    4.10    1.00
   2 -26  -1    0.50    0.50
  -2 -26   1    0.00    0.60
   2 -26  -1   -0.40    0.70
   2  26  -1   -0.20    0.80
   2  26  -1    0.60    0.60
   2  26  -1    0.50    0.60
  -2  26   1    0.00    0.50
  -2  26   1    0.80    0.60
  -1 -26   1    0.10    0.80
   1 -26  -1    1.80    1.20
  -1 -26   1    1.50    0.60
   1 -26  -1    1.30    0.70
   1 -26  -1    0.00    0.60
   1  26  -1   -0.20    0.80
  -1  26   1    1.20    0.60
   1  26  -1    0.40    0.60
  -1  26   1    1.60    0.60
   1  26  -1    0.70    0.60
  -1  26   1    0.00    1.20
   0 -26  -1    2.00    0.70
   0 -26   1    1.90    0.80
   0 -26   1    2.70    1.00
   0 -26   1    0.90    0.60
   0 -26  -1    3.20    0.80
   0  26   1    0.40    1.10
   0  26   1    2.00    0.70
   0  26  -1    3.10    0.70
   0  26  -1    3.40    1.10
   0  26   1    3.10    0.70
   0  26  -1    2.10    0.60
   1 -26   1    0.90    0.70
  -1 -26  -1    0.20    0.60
   1 -26   1    0.50    0.60
  -1 -26  -1    0.30    0.50
  -1 -26  -1    0.80    0.80
   1 -26   1    1.20    1.00
  -1  26  -1    1.60    0.80
   1  26   1   -0.30    1.10
  -1  26  -1    1.10    0.70
   1  26   1    0.80    0.70
   1  26   1   -0.30    0.60
   2 -26   1   16.90    1.40
  -2 -26  -1   16.80    1.70
   2 -26   1   16.20    1.50
  -2 -26  -1   15.70    1.40
   2 -26   1   18.10    1.80
  -2  26  -1   15.00    1.30
   2  26   1   13.60    1.60
   2  26   1   14.30    1.30
  -2  26  -1   15.20    1.40
   2  26   1   18.80    2.10
  -3 -26  -1    0.00    0.60
   3 -26   1   -0.70    0.60
   3 -26   1    1.40    0.80
  -3 -26  -1   -0.80    0.80
   3  26   1    1.10    1.30
  -3  26  -1    1.00    0.70
   3  26   1    0.20    0.60
  -3  26  -1    0.00    0.60
  -4 -26  -1   -0.30    0.90
   4 -26   1    0.40    0.90
   4 -26   1   -1.70    0.80
  -4 -26  -1    1.40    0.70
   4 -26   1    0.70    0.80
  -4  26  -1    1.20    0.80
  -4  26  -1    0.40    0.70
   4  26   1    3.20    1.40
   4  26   1   -0.40    0.80
   5 -26   1    3.00    0.80
  -5 -26  -1    3.50    1.10
   5 -26   1    2.50    1.00
  -5 -26  -1    2.60    0.90
   5 -26   1    2.40    1.00
   5  26   1    4.80    1.10
  -5  26  -1    3.10    0.80
   6 -26   1    1.40    1.20
  -6 -26  -1    3.00    1.30
   6 -26   1    2.00    0.80
  -6 -26  -1    2.50    0.90
   6 -26   1    2.90    1.10
   6  26   1    2.60    1.10
  -6  26  -1    3.40    0.90
   7 -26   1    1.90    1.10
  -7 -26  -1    0.10    1.00
  -7 -26  -1   -2.50    1.30
   7 -26   1   -0.30    0.90
   7 -26   1   -1.20    1.20
   7  26   1    0.70    0.90
  -7  26  -1   -2.10    0.80
   8 -26   1    5.90    1.70
  -8 -26  -1    7.40    1.90
   8 -26   1    6.80    1.20
  -8 -26  -1    7.90    1.30
   8  26   1   10.20    1.80
  -8  26  -1    8.60    1.60
   9 -26   1    4.20    1.00
  -9 -26  -1    6.20    1.50
  -9 -26  -1    3.90    2.00
   9 -26   1    4.70    1.80
  -9  26  -1    2.20    1.80
   9  26   1    3.00    1.40
 -10 -26  -1   16.10    2.60
 -10 -26  -1   15.60    2.10
  10 -26   1   12.10    2.50
 -10  26  -1   16.30    2.40
  10  26   1   21.40    2.40
 -11 -26  -1   28.70    3.70
  11 -26   1   12.70    3.00
  11  26   1   20.00    2.80
 -11  26  -1   23.80    2.90
  12 -26   1   -0.60    2.80
 -12 -26  -1    2.40    2.70
  12  26   1    0.10    2.10
 -12  26  -1   -1.10    2.20
  13 -26   1   -2.00    4.30
 -13 -26  -1   -1.80    3.20
  13  26   1    0.70    2.70
 -13  26  -1   -2.00    3.00
  13 -27  -1   -4.70    4.00
  13  27  -1   -2.00    2.90
 -13  27   1    4.70    3.00
  12 -27  -1    5.70    3.30
 -12 -27   1    5.60    2.80
  12  27  -1    2.20    2.30
 -12  27   1    3.20    2.10
 -11 -27   1    4.30    1.90
  11 -27  -1    4.20    2.50
 -11 -27   1    4.80    2.40
 -11  27   1    1.80    2.00
  11  27  -1    3.90    2.10
 -10 -27   1    7.80    1.90
 -10 -27   1    6.00    2.00
  10 -27  -1    4.60    2.20
 -10  27   1    4.50    1.80
  10  27  -1    2.30    1.80
   9 -27  -1   -0.40    1.60
  -9 -27   1    1.20    1.60
  -9 -27   1    0.30    1.40
  -9  27   1    0.50    1.40
   9  27  -1   -0.10    1.80
  -8 -27   1    2.00    1.50
  -8 -27   1   -0.10    1.40
   8 -27  -1    1.70    1.30
   8  27  -1    0.70    1.40
  -8  27   1    2.10    1.10
  -7 -27   1   11.50    1.60
  -7 -27   1    9.60    1.50
   7 -27  -1    5.40    1.40
  -7  27   1    8.30    1.60
   7  27  -1    8.40    1.50
   7  27  -1    8.10    1.60
   6 -27  -1   -1.60    1.20
  -6 -27   1   -0.60    0.90
   6  27  -1    0.20    0.90
  -6  27   1    1.10    0.90
   6  27  -1   -0.40    1.20
  -5 -27   1    4.30    1.10
  -5 -27   1    5.10    1.20
   5 -27  -1    3.40    1.10
   5  27  -1    4.80    1.20
  -5  27   1    4.60    1.00
   5  27  -1    4.00    1.00
   4 -27  -1   37.00    1.70
   4 -27  -1   32.60    2.50
  -4 -27   1   36.00    2.20
  -4 -27   1   34.70    2.30
   4 -27  -1   37.70    1.70
  -4  27   1   36.50    1.70
   4  27  -1   31.20    2.30
  -4  27   1   32.30    2.30
   4  27  -1   34.30    2.10
   4  27  -1   37.10    2.30
  -3 -27   1   19.40    1.50
  -3 -27   1   17.20    1.60
   3 -27  -1   20.80    1.20
   3 -27  -1   17.50    1.70
   3  27  -1   17.60    1.70
  -3  27   1   20.00    1.60
   3  27  -1   20.10    1.50
   3  27  -1   19.90    1.70
  -3  27   1   21.10    1.30
   2 -27  -1   10.90    1.30
   2 -27  -1   12.40    1.10
  -2 -27   1   11.30    1.30
  -2  27   1   13.10    1.20
   2  27  -1   12.20    1.20
   2  27  -1   10.90    1.30
  -2  27   1   10.50    1.10
   2  27  -1   11.30    1.50
   1 -27  -1   35.90    1.90
   1 -27  -1   34.50    2.90
  -1 -27   1   32.50    2.20
   1 -27  -1   32.20    2.20
   1  27  -1   34.00    2.20
  -1  27   1   35.70    2.70
   1  27  -1   30.90    2.00
   1  27  -1   34.50    1.90
  -1  27   1   37.30    1.90
  -1  27   1   31.50    2.10
   0 -27   1    9.50    1.30
   0 -27   1   10.50    1.40
   0 -27  -1    8.30    1.10
   0 -27   1   10.80    1.30
   0 -27  -1   11.90    1.20
   0  27  -1   11.00    1.10
   0  27   1    9.60    1.10
   0  27   1    6.90    1.50
   0  27  -1    9.40    1.00
   0  27  -1   13.60    1.70
   0  27   1    9.60    1.10
  -1 -27  -1    4.40    0.90
   1 -27   1    2.80    1.10
  -1 -27  -1    3.80    0.80
   1 -27   1    2.50    0.80
   1 -27   1    5.80    1.00
  -1 -27  -1    2.80    0.80
   1  27   1    3.70    0.90
  -1  27  -1    3.90    1.10
   1  27   1    3.30    0.70
  -1  27  -1    3.90    0.90
   1  27   1    2.80    1.30
  -2 -27  -1    0.40    0.60
  -2 -27  -1    1.00    0.70
   2 -27   1    1.80    0.70
   2 -27   1    0.40    0.80
   2 -27   1    1.10    1.10
   2  27   1    0.80    0.50
  -2  27  -1   -0.60    0.70
   2  27   1    1.20    0.70
  -2  27  -1    0.70    0.60
   2  27   1    1.60    1.30
  -3 -27  -1   37.40    2.30
   3 -27   1   44.90    2.30
   3 -27   1   39.10    2.50
  -3 -27  -1   38.80    2.50
  -3  27  -1   40.20    2.30
   3  27   1   37.80    2.40
   3  27   1   39.30    2.40
   3  27   1   42.20    2.80
  -3  27  -1   43.00    2.30
   4 -27   1   10.80    1.30
  -4 -27  -1    9.60    1.20
   4 -27   1   11.40    1.60
   4 -27   1   14.90    1.40
  -4 -27  -1   12.70    1.60
   4  27   1    9.30    1.60
  -4  27  -1   10.60    1.30
  -4  27  -1   13.90    1.40
   4  27   1   10.50    1.40
   5 -27   1   39.40    2.20
  -5 -27  -1   40.40    2.70
   5 -27   1   39.00    2.20
  -5 -27  -1   37.00    2.30
   5 -27   1   33.30    2.60
   5  27   1   34.40    2.50
  -5  27  -1   34.60    2.30
   6 -27   1   16.40    2.00
  -6 -27  -1   20.00    1.80
  -6 -27  -1   20.30    2.20
   6 -27   1   20.10    1.80
   6 -27   1   21.00    1.60
  -6  27  -1   18.10    1.90
   6  27   1   20.40    2.00
   7 -27   1   50.99    3.60
   7 -27   1   58.79    2.90
  -7 -27  -1   56.39    3.60
   7 -27   1   55.59    3.10
  -7 -27  -1   55.69    3.10
  -7  27  -1   55.09    3.40
   7  27   1   53.69    3.50
  -8 -27  -1   65.49    3.70
  -8 -27  -1   66.29    4.30
   8 -27   1   63.19    4.20
   8 -27   1   70.99    3.40
  -8  27  -1   67.49    4.00
   8  27   1   68.19    4.00
   9 -27   1    3.30    1.70
  -9 -27  -1    2.60    2.00
   9 -27   1    0.70    1.00
  -9 -27  -1    0.50    1.30
  -9  27  -1    1.80    1.40
   9  27   1    3.40    1.50
 -10 -27  -1    2.70    2.20
  10 -27   1    5.50    2.30
 -10 -27  -1    6.60    1.80
 -10  27  -1    8.00    1.80
  10  27   1    6.40    2.00
 -11 -27  -1    1.10    2.40
  11 -27   1    0.20    2.40
  11  27   1   -0.70    2.00
 -11  27  -1    4.10    2.20
 -12 -27  -1    5.90    2.90
  12 -27   1    6.80    3.40
  12  27   1    3.90    2.50
 -12  27  -1    0.30    2.30
  13 -27   1   -5.90    3.90
 -13 -27  -1    4.90    3.30
 -13  27  -1    2.70    3.30
  13  27   1    0.20    2.90
  13 -28  -1    3.60    4.10
  13  28  -1    4.10    2.90
 -13  28   1   10.40    2.80
  12 -28  -1    1.00    3.20
 -12  28   1    1.80    2.30
  12  28  -1   -1.90    2.20
 -11 -28   1    2.30    2.50
 -11 -28   1    8.60    2.20
  11 -28  -1    6.60    2.70
 -11  28   1   -1.80    1.60
  11  28  -1    2.70    2.20
 -10 -28   1    2.90    2.00
  10 -28  -1   -2.70    2.00
 -10 -28   1    3.80    1.90
  10  28  -1   -1.30    1.70
 -10  28   1    2.00    1.50
  -9 -28   1    1.80    1.70
  -9 -28   1    1.10    1.50
   9 -28  -1   -3.20    1.70
   9  28  -1    2.30    1.40
  -9  28   1    0.00    1.30
   8 -28  -1    0.60    1.40
  -8 -28   1   -0.90    1.40
  -8 -28   1    3.20    1.40
  -8  28   1    1.00    1.40
   8  28  -1    1.10    1.20
  -7 -28   1   12.20    1.60
   7 -28  -1   10.30    1.90
  -7 -28   1   11.90    1.70
  -7  28   1   12.20    1.70
   7  28  -1   10.40    1.70
   7  28  -1   17.20    2.10
  -6 -28   1    1.80    1.00
   6 -28  -1    1.00    1.20
   6  28  -1   -0.70    1.00
   6  28  -1    1.30    1.20
  -6  28   1   -1.00    1.00
  -5 -28   1    0.30    0.90
   5 -28  -1   -1.60    0.90
  -5 -28   1   -0.20    1.00
   5 -28  -1    0.10    0.40
   5  28  -1    0.40    1.10
   5  28  -1    1.60    0.90
  -5  28   1    0.90    0.80
   4 -28  -1    1.50    0.60
  -4 -28   1    2.00    0.90
  -4 -28   1    2.50    1.00
   4 -28  -1    1.80    0.80
   4 -28  -1    1.70    0.50
   4  28  -1    2.40    0.90
   4  28  -1    1.20    0.90
  -4  28   1    2.00    0.90
   4  28  -1    3.60    1.10
  -4  28   1    1.40    0.60
   3 -28  -1   29.00    1.50
   3 -28  -1   24.40    2.10
  -3 -28   1   26.40    1.90
  -3 -28   1   25.10    1.80
   3  28  -1   27.50    2.00
  -3  28   1   27.40    1.80
  -3  28   1   27.40    1.60
   3  28  -1   28.20    1.90
   3  28  -1   26.80    1.80
   2 -28  -1    1.80    0.70
   2 -28  -1    2.10    0.80
  -2 -28   1    2.20    0.80
  -2  28   1    3.20    0.80
   2  28  -1    1.90    0.80
   2  28  -1    1.90    1.00
  -2  28   1    2.90    0.80
   2  28  -1    3.30    0.70
   1 -28  -1    1.50    0.70
   1 -28  -1    0.20    0.70
  -1 -28   1    1.00    0.80
   1  28  -1    0.70    0.70
   1  28  -1    1.40    1.00
   1  28  -1    2.20    0.70
  -1  28   1    1.60    0.70
  -1  28   1    0.60    0.60
   0 -28   1    1.70    0.70
   0 -28  -1    0.60    0.60
   0 -28   1    1.90    1.00
   0 -28   1    0.50    0.90
   0 -28  -1    1.40    0.80
   0  28   1    0.50    0.80
   0  28   1    1.80    1.30
   0  28  -1    1.60    0.70
   0  28  -1    1.60    1.10
   0  28   1    1.10    0.70
   0  28  -1    1.00    0.70
   1 -28   1   17.30    1.50
   1 -28   1   14.50    1.70
  -1 -28  -1   16.20    1.50
  -1 -28  -1   15.30    1.40
   1 -28   1   14.10    1.50
  -1  28  -1   16.20    2.00
  -1  28  -1   16.90    1.30
   1  28   1   15.80    2.10
   1  28   1   15.20    1.40
   1  28   1   15.30    1.30
   2 -28   1    3.30    0.90
   2 -28   1    2.00    0.80
  -2 -28  -1    2.70    0.90
  -2 -28  -1    4.20    0.80
   2 -28   1    3.40    1.30
  -2  28  -1    1.70    0.60
   2  28   1    2.90    0.70
   2  28   1    2.80    0.90
  -2  28  -1    1.30    0.80
   2  28   1    2.50    1.40
  -3 -28  -1    1.30    0.90
   3 -28   1    1.00    0.80
   3 -28   1    1.20    0.90
  -3 -28  -1    2.40    0.80
   3  28   1    3.20    0.90
   3  28   1    3.70    1.50
  -3  28  -1    1.50    0.80
  -3  28  -1    2.20    0.80
   3  28   1    1.70    0.80
  -4 -28  -1    1.00    0.70
  -4 -28  -1    1.80    1.10
   4 -28   1    0.80    0.80
   4 -28   1    0.90    0.90
   4 -28   1   -0.50    0.80
  -4  28  -1    0.10    0.80
  -4  28  -1    1.80    0.90
   4  28   1    1.20    0.90
   5 -28   1    0.20    0.70
   5 -28   1    1.90    1.10
  -5 -28  -1    1.30    0.90
   5 -28   1    0.30    1.00
  -5 -28  -1    1.90    1.10
  -5  28  -1    2.20    0.90
   5  28   1    1.70    1.00
  -5  28  -1    0.60    0.80
  -6 -28  -1    1.60    1.30
   6 -28   1    0.20    1.10
   6 -28   1    1.00    1.00
   6 -28   1    0.10    0.90
  -6 -28  -1   -0.20    0.90
   6  28   1    2.50    1.00
  -6  28  -1   -0.30    0.90
   7 -28   1    4.40    1.30
   7 -28   1    3.00    1.30
  -7 -28  -1    3.20    1.10
  -7 -28  -1    6.20    1.60
   7 -28   1    4.60    1.10
   7  28   1    3.40    1.10
  -7  28  -1    3.90    1.10
  -8 -28  -1    6.50    1.90
  -8 -28  -1    9.00    1.50
   8 -28   1    5.20    1.70
   8 -28   1    7.70    1.20
   8  28   1   10.30    1.80
  -8  28  -1    7.80    1.60
   9 -28   1    6.60    1.90
  -9 -28  -1    1.90    1.50
  -9 -28  -1    3.10    2.00
   9  28   1    3.60    1.50
  -9  28  -1    3.60    1.60
 -10 -28  -1    4.70    2.60
 -10 -28  -1    5.80    1.70
 -10  28  -1    6.50    1.90
  10  28   1    7.10    2.20
 -11 -28  -1   10.50    3.10
  11 -28   1    5.60    2.50
 -11  28  -1    6.80    2.10
  11  28   1    9.50    2.30
  12 -28   1   -0.10    3.00
 -12 -28  -1   -2.60    3.10
  12  28   1   -0.40    2.50
 -12  28  -1    1.80    2.60
  13 -29  -1   -3.80    4.10
  13  29  -1   -2.60    2.70
 -13  29   1    6.10    3.10
  12 -29  -1   -1.00    3.40
 -12 -29   1    0.20    2.60
  12  29  -1    3.10    2.40
 -12  29   1    2.60    2.20
 -11 -29   1   10.70    2.80
  11 -29  -1   11.10    3.00
 -11 -29   1   11.90    2.40
  11  29  -1   14.30    2.60
 -11  29   1    8.50    2.40
 -10 -29   1    2.70    2.00
  10 -29  -1    1.80    1.90
 -10 -29   1    0.70    1.90
  10  29  -1   -1.90    1.80
 -10  29   1   -1.80    1.60
  -9 -29   1    5.10    1.60
  -9 -29   1   -2.90    1.70
  -9  29   1    2.60    1.60
   9  29  -1    0.80    1.40
  -8 -29   1    2.40    1.60
  -8 -29   1    1.60    1.20
   8 -29  -1    1.00    1.50
   8  29  -1    2.60    1.30
  -8  29   1    3.40    1.30
   7 -29  -1   -0.40    1.40
  -7 -29   1    2.50    1.20
  -7 -29   1    3.30    1.30
  -7  29   1    1.00    1.20
   7  29  -1    3.60    1.20
   7  29  -1    1.20    1.50
  -6 -29   1   15.60    1.90
  -6 -29   1   17.30    1.90
   6 -29  -1   16.30    2.20
   6  29  -1   16.60    1.80
   6  29  -1   14.50    1.70
  -6  29   1   13.70    1.70
   5 -29  -1   19.50    2.00
   5 -29  -1   24.40    1.20
  -5 -29   1   21.10    2.00
  -5 -29   1   19.90    2.00
   5  29  -1   26.70    2.00
  -5  29   1   23.60    1.90
   5  29  -1   25.10    2.00
   4 -29  -1   67.69    3.00
   4 -29  -1   66.79    3.80
  -4 -29   1   67.89    3.60
  -4 -29   1   71.69    3.40
   4 -29  -1   69.09    2.90
   4  29  -1   65.39    3.60
   4  29  -1   70.49    3.50
  -4  29   1   69.29    3.00
   4  29  -1   69.79    3.40
  -4  29   1   65.09    3.60
   3 -29  -1   -0.70    0.70
  -3 -29   1    0.10    0.70
   3 -29  -1    0.50    0.60
  -3 -29   1    0.80    0.70
   3  29  -1    0.50    1.00
   3  29  -1   -0.20    0.70
  -3  29   1    1.00    0.60
   3  29  -1    0.50    0.80
  -3  29   1    1.30    0.70
   2 -29  -1   15.00    1.30
  -2 -29   1   15.00    1.50
   2 -29  -1   16.10    1.60
  -2  29   1   17.50    1.40
   2  29  -1   15.70    1.70
   2  29  -1   15.00    1.30
   2  29  -1   14.40    1.40
  -2  29   1   16.20    1.50
   1 -29  -1    0.10    0.70
   1 -29  -1    1.10    0.70
  -1 -29   1    0.40    0.70
  -1  29   1    1.70    0.70
   1  29  -1    0.50    0.70
   1  29  -1    0.00    0.60
   1  29  -1    1.50    1.10
  -1  29   1    1.50    0.70
   0 -29  -1    1.60    0.80
   0 -29   1   -0.90    0.90
   0 -29  -1    2.60    0.90
   0 -29   1    1.60    0.70
   0 -29   1    0.40    1.10
   0  29  -1    1.90    0.70
   0  29  -1    1.10    1.10
   0  29   1    1.70    0.60
   0  29  -1    1.40    0.70
   0  29   1    1.00    0.70
  -1 -29  -1    8.00    1.10
   1 -29   1   10.70    1.30
   1 -29   1   10.60    1.50
   1 -29   1    7.40    1.10
  -1 -29  -1    7.30    1.30
   1  29   1    6.00    1.60
  -1  29  -1    9.00    1.60
   1  29   1    8.00    1.20
  -1  29  -1    8.00    1.10
   1  29   1    7.00    0.90
  -1  29  -1    9.70    1.10
   2 -29   1   37.60    2.50
  -2 -29  -1   35.00    2.30
  -2 -29  -1   39.20    2.30
   2 -29   1   41.20    2.30
  -2  29  -1   38.00    2.20
  -2  29  -1   38.60    2.30
   2  29   1   39.90    2.80
   2  29   1   36.90    2.40
   2  29   1   37.10    2.30
  -3 -29  -1    4.00    1.10
   3 -29   1    4.40    1.10
   3 -29   1    5.50    1.10
  -3 -29  -1    3.50    0.80
  -3  29  -1    4.40    1.00
   3  29   1    4.10    1.00
   3  29   1    5.50    1.60
   3  29   1    3.60    1.00
  -3  29  -1    3.70    0.80
   4 -29   1    6.70    1.10
   4 -29   1    5.60    1.30
  -4 -29  -1    5.10    1.00
  -4 -29  -1    6.90    1.20
   4 -29   1    5.40    1.00
  -4  29  -1    3.70    1.00
  -4  29  -1    3.80    0.90
   4  29   1    3.70    1.10
   5 -29   1   -0.20    0.90
   5 -29   1    1.60    0.80
   5 -29   1    1.00    1.00
  -5 -29  -1   -0.30    1.20
  -5 -29  -1    0.20    0.80
   5  29   1    0.00    0.90
  -5  29  -1   -0.50    0.80
  -5  29  -1   -0.20    0.80
  -6 -29  -1   -0.20    1.20
   6 -29   1   -0.30    0.80
   6 -29   1   -0.10    1.10
  -6 -29  -1   -0.90    0.90
   6 -29   1   -0.60    1.00
   6  29   1   -0.20    0.90
  -6  29  -1    0.50    1.00
   7 -29   1   -0.10    0.90
  -7 -29  -1    0.40    1.50
  -7 -29  -1    1.50    1.10
   7 -29   1    1.30    1.10
   7  29   1    0.30    1.00
  -7  29  -1    0.10    1.00
  -8 -29  -1    2.30    1.20
  -8 -29  -1    1.40    1.70
   8 -29   1    1.50    1.50
   8 -29   1    1.70    1.10
  -8  29  -1    0.70    1.40
   8  29   1    3.60    1.40
   9 -29   1   16.00    2.30
  -9 -29  -1   11.30    1.80
  -9 -29  -1    9.00    2.40
   9  29   1    9.90    2.20
  -9  29  -1   13.10    2.20
  10 -29   1    0.00    2.00
 -10 -29  -1    1.90    1.80
 -10 -29  -1    0.60    2.30
 -10  29  -1    3.30    1.80
  10  29   1    1.80    1.70
  11 -29   1   19.70    3.30
 -11 -29  -1   19.60    3.50
 -11  29  -1   26.50    3.50
  11  29   1   17.40    2.80
  12 -29   1    2.20    3.00
 -12 -29  -1   -2.50    3.20
 -12  29  -1   -0.80    2.30
  12  29   1    0.90    2.60
  12 -30  -1    6.60    3.40
 -12 -30   1    7.70    2.70
  12  30  -1    3.30    2.50
 -12  30   1    6.60    2.70
 -11 -30   1   -1.90    2.10
  11 -30  -1   -0.70    2.80
  11  30  -1   -1.00    2.10
 -11  30   1   -1.80    1.80
 -10 -30   1    1.20    1.80
  10 -30  -1    0.40    2.10
  10  30  -1   -1.30    1.80
 -10  30   1   -1.40    1.50
  -9 -30   1    3.50    1.60
  -9 -30   1    1.90    1.70
   9 -30  -1    2.60    2.00
   9  30  -1    2.70    1.60
  -9  30   1    2.50    1.40
  -8 -30   1    8.70    1.80
   8 -30  -1   10.80    2.00
  -8 -30   1   13.50    1.90
  -8  30   1   13.80    2.00
   8  30  -1    9.60    1.90
  -7 -30   1    3.10    1.30
   7 -30  -1   -0.30    1.40
  -7 -30   1    0.70    1.30
  -7  30   1   -0.40    1.20
   7  30  -1    0.70    1.10
   6 -30  -1   15.80    2.20
  -6 -30   1   17.60    2.00
  -6 -30   1   13.80    1.80
   6  30  -1   15.90    1.80
   6  30  -1   20.10    2.10
  -6  30   1   15.40    1.80
   5 -30  -1   43.80    3.00
   5 -30  -1   41.90    2.20
  -5 -30   1   41.60    2.80
   5 -30  -1   49.10    2.00
  -5 -30   1   46.40    2.80
   5  30  -1   49.60    2.80
   5  30  -1   40.60    2.80
  -5  30   1   45.30    2.90
  -4 -30   1   52.29    3.20
   4 -30  -1   53.39    3.40
  -4 -30   1   57.59    3.00
   4 -30  -1   61.09    2.50
   4  30  -1   52.99    3.00
  -4  30   1   58.09    3.30
   4  30  -1   60.39    3.20
  -4  30   1   55.79    2.60
   4  30  -1   53.69    3.30
  -3 -30   1    1.60    0.90
   3 -30  -1    1.60    0.90
   3 -30  -1    0.80    0.60
  -3  30   1    0.90    0.70
   3  30  -1    1.00    0.90
   3  30  -1    2.30    1.20
  -3  30   1    1.50    0.80
   3  30  -1    2.10    0.80
   2 -30  -1   -1.60    0.60
   2 -30  -1    0.30    0.70
  -2 -30   1    1.40    0.90
  -2  30   1    0.80    0.70
   2  30  -1   -0.70    0.60
   2  30  -1    0.90    0.80
  -2  30   1    0.50    0.70
   2  30  -1    0.50    1.10
  -1 -30   1    3.80    0.90
   1 -30  -1    3.60    0.90
   1 -30  -1    4.90    0.90
   1  30  -1    3.60    0.90
   1  30  -1    3.20    0.90
   1  30  -1    4.10    1.30
  -1  30   1    2.20    0.90
  -1  30   1    4.60    0.90
   0 -30  -1   14.80    1.40
   0 -30   1   14.90    1.90
   0 -30   1   14.40    1.50
   0 -30  -1   13.80    1.50
   0  30   1   13.00    1.40
   0  30  -1   12.30    1.50
   0  30  -1   12.40    1.30
   0  30  -1   15.40    1.80
   0  30   1   11.80    1.20
   1 -30   1    1.10    0.80
  -1 -30  -1    0.10    0.70
   1 -30   1    1.00    0.90
   1 -30   1    0.70    1.20
   1  30   1    0.00    0.70
  -1  30  -1    0.80    1.40
  -1  30  -1    1.50    0.80
   1  30   1   -0.60    0.60
  -1  30  -1    1.90    0.60
   2 -30   1   15.90    1.60
  -2 -30  -1   16.20    1.60
  -2 -30  -1   16.90    1.40
   2 -30   1   19.80    1.70
   2  30   1   14.90    1.60
  -2  30  -1   15.60    1.40
   2  30   1   15.40    1.50
   2  30   1   20.30    2.50
  -3 -30  -1   26.20    1.90
  -3 -30  -1   24.30    2.00
   3 -30   1   30.80    2.10
   3 -30   1   24.40    2.10
   3  30   1   25.20    2.00
  -3  30  -1   28.80    2.00
  -3  30  -1   27.80    1.90
   3  30   1   28.30    2.00
   4 -30   1   88.39    4.00
   4 -30   1   82.59    4.60
   4 -30   1   93.49    4.10
  -4 -30  -1   85.79    4.50
  -4 -30  -1   83.09    4.20
   4  30   1   84.19    4.40
  -4  30  -1   90.39    4.40
  -4  30  -1   89.99    4.10
   5 -30   1   47.30    2.50
  -5 -30  -1   47.20    2.80
   5 -30   1   46.50    3.20
  -5 -30  -1   46.80    3.10
   5 -30   1   52.49    2.70
  -5  30  -1   41.60    2.80
  -5  30  -1   44.50    2.50
   5  30   1   47.60    2.90
   6 -30   1   46.90    3.40
   6 -30   1   54.39    3.00
  -6 -30  -1   56.09    3.60
  -6 -30  -1   52.89    3.10
   6 -30   1   57.69    2.90
   6  30   1   53.49    3.30
  -6  30  -1   58.89    3.30
   7 -30   1   55.99    2.90
   7 -30   1   53.89    3.60
  -7 -30  -1   56.49    3.70
  -7 -30  -1   54.49    3.30
  -7  30  -1   50.99    3.40
   7  30   1   51.39    3.50
  -8 -30  -1    0.80    1.20
   8 -30   1   -2.30    1.50
   8 -30   1   -1.90    1.00
  -8 -30  -1    2.00    1.90
  -8  30  -1   -1.60    1.20
  -9 -30  -1    4.20    1.50
  -9 -30  -1    0.90    2.00
   9 -30   1    3.40    1.90
   9  30   1    2.60    1.50
  -9  30  -1   -0.80    1.50
 -10 -30  -1   34.60    3.20
 -10 -30  -1   26.00    3.50
  10 -30   1   37.20    4.00
  10  30   1   31.00    3.50
 -10  30  -1   29.80    3.00
 -11 -30  -1   22.50    3.30
  11 -30   1   27.00    3.50
  11  30   1   24.60    3.20
 -11  30  -1   26.30    3.10
 -12 -30  -1    3.30    3.30
  12 -30   1    4.10    3.30
  12  30   1    5.90    2.60
 -12  30  -1    3.40    2.90
  12 -31  -1    1.90    3.40
 -12 -31   1   11.80    3.20
 -12  31   1    0.80    2.10
  12  31  -1   -2.60    2.50
 -11 -31   1    0.60    2.30
  11 -31  -1    0.00    2.40
 -11  31   1   -4.90    2.00
  11  31  -1   -1.10    2.20
 -10 -31   1    4.10    2.00
  10 -31  -1    2.10    2.20
 -10 -31   1    0.60    2.10
 -10  31   1    0.80    1.60
  10  31  -1   -1.40    1.90
  -9 -31   1    2.60    1.60
  -9 -31   1    2.00    1.90
   9 -31  -1   -1.30    1.80
   9  31  -1    1.40    1.70
  -9  31   1   -1.00    1.50
   8 -31  -1    2.00    1.80
  -8 -31   1    3.50    1.60
  -8 -31   1    3.40    1.50
  -7 -31   1    6.00    1.50
  -7 -31   1    5.40    1.40
   7 -31  -1    1.30    1.30
  -7  31   1    3.00    1.50
   7  31  -1    4.00    1.40
   6 -31  -1    5.50    1.50
  -6 -31   1    5.60    1.30
  -6 -31   1    5.00    1.40
   6  31  -1    4.00    1.40
  -6  31   1    5.70    1.30
   6  31  -1    7.00    1.50
  -5 -31   1   12.70    1.60
   5 -31  -1   12.40    0.90
  -5 -31   1   11.20    1.50
   5 -31  -1   11.10    0.80
   5 -31  -1   10.60    1.70
   5  31  -1   10.60    1.70
  -5  31   1   13.70    1.80
   5  31  -1   10.80    1.60
   5  31  -1   12.40    1.60
   4 -31  -1    0.70    0.60
   4 -31  -1   -0.90    0.90
  -4 -31   1    0.00    0.90
  -4 -31   1    0.30    0.80
  -4  31   1   -0.40    0.90
   4  31  -1    0.00    0.90
   4  31  -1   -0.30    1.20
  -4  31   1    0.60    0.60
   4  31  -1    1.50    0.90
   3 -31  -1    5.00    1.30
   3 -31  -1    4.60    0.80
  -3 -31   1    4.60    1.00
  -3  31   1    4.90    0.90
   3  31  -1    4.20    1.00
   3  31  -1    5.10    1.00
  -3  31   1    6.40    1.00
   3  31  -1    7.50    1.40
   2 -31  -1   -0.30    0.70
  -2 -31   1    0.00    0.80
   2 -31  -1    0.30    0.90
   2  31  -1    1.50    0.80
   2  31  -1   -0.60    1.20
  -2  31   1    2.10    0.90
  -2  31   1    1.90    0.80
   2  31  -1    1.50    0.80
  -1 -31   1    4.00    1.00
   1 -31  -1    3.40    1.00
   1 -31  -1    5.80    0.90
  -1  31   1    3.60    0.90
   1  31  -1    5.10    0.90
  -1  31   1    3.80    0.90
   1  31  -1    5.10    1.00
   1  31  -1    5.00    1.30
   0 -31  -1    0.40    0.90
   0 -31  -1    2.10    0.80
   0 -31   1    0.60    1.30
   0 -31   1    1.70    0.90
   0  31   1    0.60    0.70
   0  31   1    1.00    0.70
   0  31  -1   -0.60    0.80
   0  31  -1   -0.10    1.20
   0  31  -1    1.10    0.80
  -1 -31  -1    5.00    1.00
   1 -31   1    7.10    1.60
   1 -31   1    5.60    1.10
   1 -31   1    5.60    1.20
  -1  31  -1    5.00    1.00
   1  31   1    4.10    0.90
  -1  31  -1    6.40    1.00
   1  31   1    5.30    1.00
  -1  31  -1    7.10    1.70
  -2 -31  -1    5.90    1.10
  -2 -31  -1    4.90    1.00
   2 -31   1    6.90    1.20
   2 -31   1    5.10    1.20
   2  31   1    5.20    1.10
  -2  31  -1    9.60    1.10
   2  31   1    7.00    1.10
  -2  31  -1    6.00    1.00
  -3 -31  -1   -0.10    0.80
   3 -31   1    1.60    1.00
   3 -31   1   -0.70    0.90
  -3 -31  -1    0.20    0.90
   3  31   1    0.40    0.70
  -3  31  -1    0.20    0.80
   3  31   1    0.60    0.90
  -3  31  -1   -0.60    0.90
  -4 -31  -1    0.40    1.00
   4 -31   1    1.70    1.10
   4 -31   1    0.80    1.00
  -4 -31  -1    1.70    0.90
   4  31   1    0.60    1.10
   4  31   1    1.20    1.00
  -4  31  -1    2.30    0.90
  -4  31  -1    2.00    0.90
   5 -31   1    5.80    1.20
   5 -31   1    2.20    1.20
   5 -31   1    3.50    1.00
  -5 -31  -1    5.90    1.40
  -5 -31  -1    3.90    1.00
   5  31   1    2.60    1.00
  -5  31  -1    4.40    1.10
  -5  31  -1    2.90    1.00
   6 -31   1    0.00    1.00
   6 -31   1    1.80    0.90
  -6 -31  -1    1.10    1.10
   6 -31   1    3.00    1.20
  -6 -31  -1    0.30    1.30
  -6  31  -1    0.00    1.10
   6  31   1   -1.10    1.10
  -7 -31  -1   -0.30    1.60
  -7 -31  -1   -1.30    1.10
   7 -31   1   -0.10    1.00
   7 -31   1   -0.70    1.50
  -7  31  -1    0.70    1.10
   7  31   1   -1.00    1.20
   8 -31   1    1.60    1.10
  -8 -31  -1    2.40    1.40
   8 -31   1    0.30    1.60
  -8 -31  -1    3.40    2.00
   8  31   1   -0.90    1.40
  -8  31  -1   -2.50    1.90
  -9 -31  -1    5.70    1.70
  -9 -31  -1    5.10    2.30
  -9  31  -1    5.00    1.90
   9  31   1    3.60    1.60
  10 -31   1    8.70    2.40
 -10 -31  -1    7.20    2.10
 -10 -31  -1    5.00    2.50
 -10  31  -1    7.10    2.30
  10  31   1    3.80    2.20
  11 -31   1   11.70    3.00
 -11 -31  -1    3.40    2.90
 -11  31  -1   11.80    2.70
  11  31   1   11.70    2.70
 -12 -31  -1    2.10    3.50
  12 -31   1   13.80    3.40
 -12  31  -1    8.50    2.80
  12  31   1   11.40    2.60
  12 -32  -1   -1.90    2.90
  12  32  -1    2.50    2.90
 -12  32   1   -2.40    2.70
  11 -32  -1    3.60    3.10
 -11  32   1    2.80    1.90
  11  32  -1    1.40    2.10
 -10 -32   1    1.10    1.80
  10 -32  -1   -2.60    2.20
 -10 -32   1    0.00    2.30
 -10  32   1   -2.70    1.70
  10  32  -1   -0.40    1.60
  -9 -32   1    2.40    2.00
   9 -32  -1   -3.20    1.90
  -9 -32   1   -0.50    1.60
   9  32  -1    1.50    1.80
  -9  32   1    0.80    1.60
  -8 -32   1    8.20    1.70
  -8 -32   1   11.10    1.90
   8 -32  -1    8.90    2.30
  -8  32   1    8.00    1.90
   8  32  -1    5.30    1.50
   7 -32  -1    5.00    1.60
  -7 -32   1    2.80    1.40
  -7 -32   1    3.70    1.50
  -7  32   1    4.60    1.40
   7  32  -1    3.90    1.30
  -6 -32   1    4.00    1.30
   6 -32  -1    5.80    1.50
  -6 -32   1    6.50    1.20
   6  32  -1    6.20    1.60
  -6  32   1    5.30    1.40
   6  32  -1    3.60    1.20
   5 -32  -1    2.40    0.50
  -5 -32   1    2.00    1.20
   5 -32  -1    1.20    1.10
  -5 -32   1    2.00    1.10
   5 -32  -1    1.70    0.60
   5  32  -1    2.90    1.10
   5  32  -1    3.60    1.20
   5  32  -1    2.00    1.30
  -5  32   1    1.30    1.10
  -4 -32   1   10.20    1.40
   4 -32  -1   10.80    1.00
  -4 -32   1   11.90    1.40
   4 -32  -1   10.00    1.60
   4  32  -1   13.40    1.70
   4  32  -1   11.70    1.60
  -4  32   1    7.20    1.30
   4  32  -1   13.40    1.60
  -4  32   1    9.90    1.10
  -3 -32   1   34.10    2.30
   3 -32  -1   32.80    1.80
   3 -32  -1   32.20    2.40
   3  32  -1   30.80    2.00
  -3  32   1   33.00    2.30
  -3  32   1   32.90    2.00
   3  32  -1   34.40    2.50
   3  32  -1   28.10    2.30
   2 -32  -1   80.69    4.40
   2 -32  -1   89.69    3.80
  -2 -32   1   82.59    4.30
   2  32  -1   81.79    4.20
  -2  32   1   93.39    4.00
  -2  32   1   80.29    4.20
   2  32  -1   82.59    4.20
   2  32  -1   87.19    4.00
   1 -32  -1    3.30    0.90
   1 -32  -1    2.90    0.90
  -1 -32   1    0.70    0.70
  -1  32   1    1.80    0.80
   1  32  -1    3.00    0.90
   1  32  -1    3.10    1.40
   1  32  -1    3.70    0.90
   0 -32  -1   13.50    1.50
   0 -32   1   18.20    2.20
   0 -32  -1   15.30    1.60
   0 -32   1   15.20    1.50
   0  32  -1   14.20    1.50
   0  32  -1   15.20    1.90
   0  32   1   13.60    1.30
   0  32  -1   14.80    1.30
   0  32   1   15.00    1.60
   1 -32   1   13.40    1.70
  -1 -32  -1   10.80    1.40
   1 -32   1   13.20    1.40
  -1  32  -1   11.60    1.30
   1  32   1   11.60    1.30
   1  32   1   12.30    1.40
  -1  32  -1   10.50    1.30
  -2 -32  -1    1.80    1.00
   2 -32   1    1.80    1.00
   2 -32   1    2.20    0.90
  -2 -32  -1    1.20    0.80
   2  32   1    2.80    1.00
   2  32   1    1.90    0.80
  -2  32  -1    1.30    0.80
  -2  32  -1    3.40    0.90
   3 -32   1    2.80    1.00
   3 -32   1    1.10    1.00
  -3 -32  -1    1.10    0.90
  -3 -32  -1    1.30    1.00
   3  32   1    1.40    0.90
  -3  32  -1    2.60    0.80
   3  32   1    1.80    1.00
   4 -32   1    4.70    1.20
  -4 -32  -1    5.00    1.30
   4 -32   1    3.40    1.20
  -4 -32  -1    3.70    1.00
  -4  32  -1    4.80    1.00
   4  32   1    2.80    1.10
   4  32   1    2.70    1.10
  -4  32  -1    4.10    1.10
  -5 -32  -1    4.00    1.10
   5 -32   1    5.10    1.20
   5 -32   1    3.90    1.10
   5 -32   1    3.60    1.20
  -5 -32  -1    8.90    1.50
  -5  32  -1    3.90    1.10
  -5  32  -1    4.40    1.10
   5  32   1    4.40    1.10
   6 -32   1    6.10    1.50
  -6 -32  -1    4.20    1.20
   6 -32   1    4.90    1.10
  -6 -32  -1    2.30    1.60
   6 -32   1    5.00    1.70
  -6  32  -1    4.60    1.10
   6  32   1    4.20    1.40
  -7 -32  -1    6.00    1.70
   7 -32   1    2.50    1.50
  -7 -32  -1    4.50    1.30
   7 -32   1    5.20    1.20
  -7  32  -1    4.70    1.40
   7  32   1    2.60    1.60
   8 -32   1    4.50    1.90
  -8 -32  -1    0.20    1.20
  -8 -32  -1    1.40    1.80
   8  32   1    0.50    1.40
  -9 -32  -1   10.00    2.50
   9 -32   1    6.00    2.00
  -9 -32  -1    6.20    1.70
  -9  32  -1    7.10    1.90
   9  32   1    6.50    2.00
 -10 -32  -1    2.00    1.90
 -10 -32  -1    2.10    2.80
  10 -32   1   -3.10    1.90
 -10  32  -1   -0.90    1.70
  10  32   1    2.70    1.80
  11 -32   1   -0.10    2.70
 -11 -32  -1    0.10    3.00
  11  32   1    0.10    2.00
 -11  32  -1    4.30    2.20
  12 -32   1    2.00    3.10
 -12  32  -1    1.00    2.70
  12  32   1    2.90    2.30
  12 -33  -1    1.60    2.90
  12  33  -1    3.60    3.00
 -12  33   1    2.00    2.60
  11 -33  -1   -1.40    2.90
 -11 -33   1    1.50    2.80
  11  33  -1   -0.50    2.00
 -11  33   1   -0.80    1.90
[truncated: 2,252,996 more chars]
