# Supplementary material for: Crystal structure of (E)-N 1-[(anthracen-9-yl)methyl­idene]-N 4-phenyl­benzene-1,4-di­amine
Source: Acta Crystallogr E Crystallogr Commun. 2017 Jan 10;73(Pt 2):137–40. doi: 10.1107/S2056989016020612 (PMC5290551; doi:10.1107/S2056989016020612)
Supplement: Supplementary file 2 [file e-73-00137-Isup2.hkl]

data_I                                                                          
_shelx_title ' 26juna_0m_a.res in P2(1)/c'                                      
_shelx_refln_list_code          4                                               
_shelx_F_calc_maximum      783.85                                               
_exptl_crystal_F_000      2352.00                                               
_reflns_d_resolution_high  0.8393                                               
                                                                                
loop_                                                                           
 _space_group_symop_operation_xyz                                               
 'x, y, z'                                                                      
 '-x, y+1/2, -z+1/2'                                                            
 '-x, -y, -z'                                                                   
 'x, -y-1/2, z-1/2'                                                             
                                                                                
_cell_length_a    11.1554                                                       
_cell_length_b    45.2238                                                       
_cell_length_c    11.5856                                                       
_cell_angle_alpha  90.000                                                       
_cell_angle_beta   96.645                                                       
_cell_angle_gamma  90.000                                                       
                                                                                
_shelx_F_squared_multiplier     1.000                                           
                                                                                
loop_                                                                           
 _refln_index_h                                                                 
 _refln_index_k                                                                 
 _refln_index_l                                                                 
 _refln_F_squared_calc                                                          
 _refln_F_squared_meas                                                          
 _refln_F_squared_sigma                                                         
 _refln_observed_status                                                         
   2   0   0      31922.85      29306.75       454.72 o                         
   3   0   0       3738.75       3301.32        57.48 o                         
   4   0   0        684.12        626.78        18.81 o                         
   5   0   0       5223.41       5506.94        96.24 o                         
   6   0   0      10244.95      10389.09       172.80 o                         
   7   0   0        840.23        862.00        33.12 o                         
   8   0   0       3552.76       3730.91       108.51 o                         
   9   0   0        897.77        868.41        45.21 o                         
  10   0   0       1854.02       1917.13        68.94 o                         
  11   0   0        302.23        308.19        42.97 o                         
  12   0   0        171.65        229.89        45.68 o                         
  13   0   0          9.86         98.05        53.42 o                         
   2   1   0       1055.79        992.73        14.04 o                         
   3   1   0        516.84        429.88         9.85 o                         
   4   1   0        130.70        137.89         7.37 o                         
   5   1   0        247.67        250.78        10.93 o                         
   6   1   0       2038.94       1975.74        33.37 o                         
   7   1   0        612.46        613.96        20.83 o                         
   8   1   0       1767.79       1717.01        42.27 o                         
   9   1   0        381.51        364.34        23.42 o                         
  10   1   0       1069.14       1006.20        43.69 o                         
  11   1   0        314.11        306.16        32.35 o                         
  12   1   0        101.73        116.52        30.44 o                         
  13   1   0         11.32        -39.85        39.85 o                         
   1   2   0         34.96         -1.61         2.34 o                         
   2   2   0        680.22        562.20         9.61 o                         
   3   2   0        452.75        453.93        10.00 o                         
   4   2   0        998.75       1008.67        17.78 o                         
   5   2   0          0.00          1.15         6.82 o                         
   6   2   0        555.89        579.07        17.30 o                         
   7   2   0        492.45        471.03        18.64 o                         
   8   2   0          0.45          4.01        13.34 o                         
   9   2   0        366.19        409.42        29.95 o                         
  10   2   0         61.45         79.88        20.53 o                         
  11   2   0        120.22        121.21        24.87 o                         
  12   2   0        140.36        141.99        33.99 o                         
  13   2   0         99.45        132.61        37.98 o                         
   2   3   0       8166.42       8173.75        84.99 o                         
   3   3   0       1796.08       1767.59        23.02 o                         
   4   3   0       3276.77       3356.95        41.50 o                         
   5   3   0       2110.03       2300.15        33.15 o                         
   6   3   0        637.94        702.89        18.63 o                         
   7   3   0       3749.72       3717.85        57.30 o                         
   8   3   0         37.92         16.36        14.89 o                         
   9   3   0       1194.56       1243.23        38.56 o                         
  10   3   0        101.44        109.93        22.49 o                         
  11   3   0         52.66         47.83        23.84 o                         
  12   3   0         34.70        -16.33        30.15 o                         
  13   3   0         49.63        177.42        37.61 o                         
   1   4   0         26.88          7.24         4.27 o                         
   2   4   0       1165.14       1104.23        14.77 o                         
   3   4   0       2323.17       2194.93        27.67 o                         
   4   4   0        153.92        129.19         7.05 o                         
   5   4   0          0.63          0.87         7.35 o                         
   6   4   0        461.64        460.82        15.84 o                         
   7   4   0          3.56         14.00        10.71 o                         
   8   4   0       1223.90       1183.40        35.24 o                         
   9   4   0          6.68         49.28        17.57 o                         
  10   4   0         17.58          8.61        21.04 o                         
  11   4   0          4.96         -2.65        26.88 o                         
  12   4   0        492.24        531.06        35.09 o                         
  13   4   0         39.68         72.53        50.69 o                         
   1   5   0        106.73        112.28         4.52 o                         
   2   5   0       6173.23       5697.20        62.83 o                         
   3   5   0       1046.93        936.86        14.23 o                         
   4   5   0       1632.38       1615.28        23.30 o                         
   5   5   0        939.30        846.19        17.36 o                         
   6   5   0        707.57        794.19        22.31 o                         
   7   5   0         57.33         63.35        13.60 o                         
   8   5   0         10.27          5.37        15.80 o                         
   9   5   0       2348.53       2355.64        54.24 o                         
  10   5   0          1.11          4.20        20.84 o                         
  11   5   0        113.61         83.53        27.26 o                         
  12   5   0         34.17         63.60        35.53 o                         
  13   5   0        307.64        329.33        42.41 o                         
   0   6   0        557.57        552.74        11.83 o                         
   1   6   0        631.44        613.06         9.87 o                         
   2   6   0     233367.70     185797.81      1950.87 o                         
   3   6   0       2367.47       2305.97        29.11 o                         
   4   6   0         30.01         33.19         5.90 o                         
   5   6   0       2474.21       2438.52        33.60 o                         
   6   6   0       5949.86       6484.57        83.61 o                         
   7   6   0        353.33        392.20        18.44 o                         
   8   6   0          0.77         19.64        13.94 o                         
   9   6   0        526.29        525.83        27.39 o                         
  10   6   0        395.31        398.38        26.91 o                         
  11   6   0        662.42        642.01        37.95 o                         
  12   6   0        804.79        837.96        51.83 o                         
  13   6   0         96.74        132.36        38.18 o                         
   1   7   0        103.40         88.70         3.80 o                         
   2   7   0       7040.99       6680.72        76.42 o                         
   3   7   0       4255.45       4059.80        47.67 o                         
   4   7   0        640.42        592.77        13.76 o                         
   5   7   0       1949.92       1984.56        31.78 o                         
   6   7   0        629.84        645.66        17.92 o                         
   7   7   0          7.41          2.79        13.01 o                         
   8   7   0          7.78        -13.32        13.32 o                         
   9   7   0       1967.53       1877.92        48.09 o                         
  10   7   0          9.62         -8.47        21.27 o                         
  11   7   0         75.54         55.93        28.53 o                         
  12   7   0          1.67         90.04        35.81 o                         
  13   7   0         69.68         69.49        59.31 o                         
   0   8   0         65.68         64.10         6.43 o                         
   1   8   0        357.40        312.45         7.34 o                         
   2   8   0        330.55        276.37         7.32 o                         
   3   8   0         39.53         46.76         5.07 o                         
   4   8   0       1246.86       1215.39        19.56 o                         
   5   8   0       1959.17       1890.85        31.16 o                         
   6   8   0        161.01        143.07        11.75 o                         
   7   8   0         83.06         79.63        13.79 o                         
   8   8   0          4.54        -14.25        14.25 o                         
   9   8   0          3.08         30.67        18.21 o                         
  10   8   0        341.97        388.45        29.66 o                         
  11   8   0         29.24        -26.67        27.58 o                         
  12   8   0        723.68        724.61        71.18 o                         
  13   8   0          9.96         39.35        38.65 o                         
   1   9   0      10385.07       9880.39       116.07 o                         
   2   9   0      16041.49      15975.85       170.80 o                         
   3   9   0        949.30        950.26        15.31 o                         
   4   9   0        231.82        214.56         9.16 o                         
   5   9   0         76.50        112.12         9.32 o                         
   6   9   0       1408.25       1401.45        28.88 o                         
   7   9   0          3.40         28.26        12.60 o                         
   8   9   0        267.92        294.26        20.35 o                         
   9   9   0         16.10         17.59        18.76 o                         
  10   9   0        287.33        293.45        28.16 o                         
  11   9   0         47.54         89.93        30.24 o                         
  12   9   0         74.65        113.29        59.17 o                         
  13   9   0         25.92        111.50        40.25 o                         
   0  10   0        225.13        200.32         8.19 o                         
   1  10   0       1845.31       1727.33        24.30 o                         
   2  10   0       1761.98       1620.69        22.34 o                         
   3  10   0        327.06        316.91         9.70 o                         
   4  10   0        225.61        226.66         9.36 o                         
   5  10   0         78.52         97.35         9.11 o                         
   6  10   0       1414.29       1397.37        33.60 o                         
   7  10   0        158.37        174.62        16.13 o                         
   8  10   0          6.08          4.46        14.88 o                         
   9  10   0         22.37         19.51        18.91 o                         
  10  10   0       2069.98       2006.26        62.99 o                         
  11  10   0        474.14        478.86        36.90 o                         
  12  10   0        235.40        218.22        37.85 o                         
   1  11   0        814.39        717.01        12.28 o                         
   2  11   0        918.29        851.37        15.95 o                         
   3  11   0        231.66        209.00         8.43 o                         
   4  11   0       2208.82       2408.35        31.36 o                         
   5  11   0        510.60        540.01        15.53 o                         
   6  11   0        389.00        407.62        18.70 o                         
   7  11   0       1219.37       1233.03        32.50 o                         
   8  11   0          3.27         11.43        15.35 o                         
   9  11   0         61.41         52.69        19.75 o                         
  10  11   0         25.66         57.62        24.35 o                         
  11  11   0        101.40        124.94        28.88 o                         
  12  11   0         12.98        -17.02        34.76 o                         
   0  12   0      16872.56      16278.29       256.59 o                         
   1  12   0         55.66         93.93         5.19 o                         
   2  12   0       1561.58       1591.01        23.25 o                         
   3  12   0        745.56        717.12        14.49 o                         
   4  12   0      15748.59      16808.52       189.90 o                         
   5  12   0       5389.02       5920.12        70.41 o                         
   6  12   0        251.89        317.43        15.18 o                         
   7  12   0        507.29        521.48        22.26 o                         
   8  12   0         24.98         65.65        18.44 o                         
   9  12   0        741.83        756.34        32.87 o                         
  10  12   0        325.32        361.60        29.71 o                         
  11  12   0         47.27         65.83        29.26 o                         
  12  12   0         42.41          6.23        39.95 o                         
   1  13   0        439.17        410.82         9.54 o                         
   2  13   0       1219.80       1146.56        18.61 o                         
   3  13   0        774.60        741.19        15.21 o                         
   4  13   0        727.81        695.16        16.19 o                         
   5  13   0        781.06        732.84        21.35 o                         
   6  13   0        911.47        963.82        23.97 o                         
   7  13   0        150.11        173.71        15.19 o                         
   8  13   0          0.74         -8.42        15.59 o                         
   9  13   0          3.50         29.40        18.43 o                         
  10  13   0        318.06        317.53        29.70 o                         
  11  13   0        103.47        153.12        39.95 o                         
  12  13   0         61.40        123.66        38.00 o                         
   0  14   0        960.91        895.11        19.93 o                         
   1  14   0          8.09          7.86         4.81 o                         
   2  14   0        784.61        711.95        14.08 o                         
   3  14   0       1785.53       1700.23        24.58 o                         
   4  14   0        266.14        232.97        11.00 o                         
   5  14   0        733.03        799.73        20.12 o                         
   6  14   0       3287.39       3539.39        65.37 o                         
   7  14   0        372.26        396.54        19.56 o                         
   8  14   0        488.01        496.94        25.22 o                         
   9  14   0        895.09        817.05        42.30 o                         
  10  14   0        133.67        163.28        26.32 o                         
  11  14   0        124.78        142.10        30.83 o                         
  12  14   0         16.70          1.09        33.99 o                         
   1  15   0        845.62        835.00        14.83 o                         
   2  15   0       1424.28       1588.40        23.93 o                         
   3  15   0        183.41        192.74         8.42 o                         
   4  15   0       1599.66       1938.82        29.82 o                         
   5  15   0        257.08        463.79        16.12 o                         
   6  15   0       1153.48       1170.92        25.25 o                         
   7  15   0          0.87        -13.04        13.04 o                         
   8  15   0        165.86        188.41        19.39 o                         
   9  15   0        495.97        477.13        26.53 o                         
  10  15   0         46.75         57.99        24.73 o                         
  11  15   0         41.43         56.60        35.38 o                         
  12  15   0         19.62         19.53        43.05 o                         
   0  16   0         18.20         20.57         7.27 o                         
   1  16   0        764.82        723.81        13.89 o                         
   2  16   0          1.10          6.18         5.92 o                         
   3  16   0        539.62        525.11        13.90 o                         
   4  16   0         35.73         24.06         7.69 o                         
   5  16   0        323.15        387.35        16.15 o                         
   6  16   0        658.21        650.80        20.93 o                         
   7  16   0          5.97          3.89        13.37 o                         
   8  16   0         99.08        104.20        18.07 o                         
   9  16   0       1086.04       1114.45        45.53 o                         
  10  16   0         89.17         66.87        26.13 o                         
  11  16   0          2.19        -24.16        37.07 o                         
  12  16   0        371.43        364.60        48.91 o                         
   1  17   0         42.41         56.22         6.13 o                         
   2  17   0        236.35        249.86        10.23 o                         
   3  17   0       2419.27       2352.23        32.60 o                         
   4  17   0         60.56         81.18         9.47 o                         
   5  17   0       4222.65       4582.70        69.93 o                         
   6  17   0         57.04         40.50        11.67 o                         
   7  17   0        110.44        113.43        15.75 o                         
   8  17   0        818.70        835.56        30.22 o                         
   9  17   0         28.71         13.62        22.21 o                         
  10  17   0        373.67        404.73        31.12 o                         
  11  17   0        668.28        793.78        58.94 o                         
  12  17   0         31.29         37.30        58.08 o                         
   0  18   0        169.15        146.24        11.10 o                         
   1  18   0       4416.05       4141.11        50.03 o                         
   2  18   0        740.58        743.52        16.36 o                         
   3  18   0       7680.37       7750.75       129.07 o                         
   4  18   0       1037.63       1067.33        23.38 o                         
   5  18   0       1309.66       1454.54        31.51 o                         
   6  18   0       1531.99       2010.09        43.21 o                         
   7  18   0        832.64        856.45        30.75 o                         
   8  18   0        400.42        408.92        24.68 o                         
   9  18   0         32.51         58.03        23.05 o                         
  10  18   0        101.77        132.33        29.26 o                         
  11  18   0          4.75         11.00        39.75 o                         
  12  18   0          0.07         -0.53        47.37 o                         
   1  19   0         55.80         69.90         7.48 o                         
   2  19   0         46.20         66.52         7.90 o                         
   3  19   0         14.59         13.33         7.75 o                         
   4  19   0        512.79        550.97        19.18 o                         
   5  19   0        154.25        138.12        12.48 o                         
   6  19   0        417.14        439.84        19.15 o                         
   7  19   0        666.44        682.66        27.59 o                         
   8  19   0         12.55         26.50        18.24 o                         
   9  19   0         43.81         44.35        23.46 o                         
  10  19   0          1.08         42.60        29.37 o                         
  11  19   0          3.29        -28.57        39.97 o                         
  12  19   0         22.54         25.28        54.20 o                         
   0  20   0        418.44        396.15        17.80 o                         
   1  20   0         16.35         22.40         6.93 o                         
   2  20   0       2511.59       2433.90        35.18 o                         
   3  20   0        221.04        249.26        11.81 o                         
   4  20   0        705.55        761.50        20.92 o                         
   5  20   0         13.59          5.45        11.15 o                         
   6  20   0        235.42        255.68        16.44 o                         
   7  20   0         10.64         14.35        15.37 o                         
   8  20   0         58.50         45.52        18.14 o                         
   9  20   0        302.81        346.16        48.95 o                         
  10  20   0         41.01         60.90        26.29 o                         
  11  20   0         60.48         74.54        39.97 o                         
  12  20   0        138.65        118.29        49.73 o                         
   1  21   0         26.73         23.21         7.28 o                         
   2  21   0        102.77         80.06         9.38 o                         
   3  21   0       1807.70       1743.98        39.49 o                         
   4  21   0       3944.18       3987.69        57.90 o                         
   5  21   0         21.42         16.05        17.20 o                         
   6  21   0        247.24        250.40        16.85 o                         
   7  21   0        735.91       1017.72        33.51 o                         
   8  21   0        503.65        469.01        26.46 o                         
   9  21   0          7.34         27.66        34.19 o                         
  10  21   0          7.75         27.49        27.92 o                         
  11  21   0         88.26         66.07        43.25 o                         
  12  21   0         19.68         28.62        52.60 o                         
   0  22   0          2.74          5.71        10.69 o                         
   1  22   0          8.90          3.82         7.74 o                         
   2  22   0        627.87        633.29        16.99 o                         
   3  22   0         51.09         61.03         9.67 o                         
   4  22   0          2.64         -9.31         9.31 o                         
   5  22   0        163.98        177.80        14.24 o                         
   6  22   0         58.96         46.16        14.01 o                         
   7  22   0         76.19         86.23        16.90 o                         
   8  22   0        469.29        465.41        30.80 o                         
   9  22   0         79.92         53.78        22.32 o                         
  10  22   0        218.54        222.72        37.87 o                         
  11  22   0        328.68        399.77        47.25 o                         
  12  22   0         22.28         26.60        50.86 o                         
   1  23   0          0.35         13.67         7.92 o                         
   2  23   0         93.08         93.58         9.71 o                         
   3  23   0          0.21        -10.88        10.88 o                         
   4  23   0         36.48         54.49        10.53 o                         
   5  23   0        157.58        208.92        15.66 o                         
   6  23   0         33.56         36.70        13.67 o                         
   7  23   0        103.03        110.93        17.54 o                         
   8  23   0         27.06         27.48        18.52 o                         
   9  23   0         42.29         10.19        23.73 o                         
  10  23   0        873.83        841.09        51.56 o                         
  11  23   0          0.13         16.78        62.03 o                         
   0  24   0       7076.33       7876.70       125.79 o                         
   1  24   0       1436.31       1524.78        28.51 o                         
   2  24   0         96.52         98.68        10.36 o                         
   3  24   0       2801.80       2948.99        49.39 o                         
   4  24   0       4509.80       4438.95        75.95 o                         
   5  24   0       1275.50       1277.03        32.52 o                         
   6  24   0        150.36        184.59        16.31 o                         
   7  24   0         45.27         44.20        17.04 o                         
   8  24   0        221.33        330.36        27.48 o                         
   9  24   0         94.88         68.27        29.87 o                         
  10  24   0          3.98        -37.81        47.40 o                         
  11  24   0          6.71         28.74        40.23 o                         
   1  25   0         25.28         27.48        10.31 o                         
   2  25   0         10.88         11.97         9.86 o                         
   3  25   0          0.45         -4.21        10.55 o                         
   4  25   0         35.01         31.19        11.28 o                         
   5  25   0        135.82        147.76        16.93 o                         
   6  25   0          5.39         17.48        19.22 o                         
   7  25   0         52.97         92.63        17.93 o                         
   8  25   0        115.03        114.75        22.53 o                         
   9  25   0         15.15          5.71        24.11 o                         
  10  25   0          0.82        -14.43        39.12 o                         
  11  25   0          3.41         83.42        45.26 o                         
   0  26   0        155.86        235.77        21.83 o                         
   1  26   0          1.95         42.75         9.84 o                         
   2  26   0          4.80          8.44        10.04 o                         
   3  26   0         47.01         67.71        11.76 o                         
   4  26   0        456.72        545.58        20.13 o                         
   5  26   0         59.06         66.92        14.32 o                         
   6  26   0        264.86        284.12        18.77 o                         
   7  26   0         56.14         61.12        21.59 o                         
   8  26   0         33.95          4.02        20.29 o                         
   9  26   0         93.96        114.38        46.86 o                         
  10  26   0         11.87         36.93        37.36 o                         
  11  26   0         34.81         41.42        45.27 o                         
   1  27   0       4260.90       4538.52        63.41 o                         
   2  27   0          0.03        -10.18        10.18 o                         
   3  27   0         81.87        112.14        12.91 o                         
   4  27   0        160.03        217.56        15.15 o                         
   5  27   0        517.90        580.16        23.81 o                         
   6  27   0        695.93        696.30        28.19 o                         
   7  27   0        345.50        323.95        22.52 o                         
   8  27   0        311.30        323.04        26.26 o                         
   9  27   0         13.25        -25.24        34.39 o                         
  10  27   0         11.38         42.74        42.72 o                         
  11  27   0         86.23        141.77        50.39 o                         
   0  28   0         14.24         20.20        14.50 o                         
   1  28   0         30.77         76.63        12.32 o                         
   2  28   0         74.34         64.15        12.43 o                         
   3  28   0         24.50         40.72        12.92 o                         
   4  28   0        114.09        115.74        14.36 o                         
   5  28   0        252.53        242.89        17.76 o                         
   6  28   0         18.58         43.80        16.88 o                         
   7  28   0        119.29        135.11        23.65 o                         
   8  28   0          7.56        -15.04        21.73 o                         
   9  28   0         18.90        -19.69        39.15 o                         
  10  28   0          8.68         -4.87        44.90 o                         
  11  28   0         87.41        135.90        47.20 o                         
   1  29   0         80.66         98.02        15.77 o                         
   2  29   0       3233.82       3264.03        54.93 o                         
   3  29   0         59.10         57.57        13.16 o                         
   4  29   0         17.77         16.30        12.74 o                         
   5  29   0        235.64        251.97        18.06 o                         
   6  29   0        430.54        503.91        26.64 o                         
   7  29   0        281.73        289.65        25.90 o                         
   8  29   0        140.14        176.78        25.08 o                         
   9  29   0        244.22        240.04        35.93 o                         
  10  29   0         23.76          4.98        43.93 o                         
  11  29   0        168.12        144.82        48.55 o                         
   0  30   0       7254.00       7095.50       138.52 o                         
   1  30   0        559.06        490.03        22.49 o                         
   2  30   0       4002.65       4141.35        75.50 o                         
   3  30   0        792.23        793.64        28.98 o                         
   4  30   0        347.27        336.88        17.94 o                         
   5  30   0        704.30        755.32        28.11 o                         
   6  30   0       4203.99       4190.54        78.83 o                         
   7  30   0        990.27        923.46        38.74 o                         
   8  30   0        206.88        261.82        34.47 o                         
   9  30   0          8.57         68.14        38.23 o                         
  10  30   0          0.43        -39.15        39.15 o                         
   1  31   0        371.75        367.01        19.06 o                         
   2  31   0         80.77        115.44        15.88 o                         
   3  31   0        799.83        727.48        24.98 o                         
   4  31   0          2.81         14.53        13.89 o                         
   5  31   0         37.25         59.97        16.00 o                         
   6  31   0         91.33         53.53        19.69 o                         
   7  31   0          4.22         39.79        22.50 o                         
   8  31   0          8.17        -31.26        31.26 o                         
   9  31   0         12.51         -4.85        34.90 o                         
  10  31   0          1.50        -42.19        42.19 o                         
   0  32   0          1.34         24.14        19.52 o                         
   1  32   0         70.45         72.64        14.27 o                         
   2  32   0        137.33        186.36        18.75 o                         
   3  32   0        171.46        190.93        16.40 o                         
   4  32   0          7.73         17.70        14.63 o                         
   5  32   0        161.56        147.19        17.10 o                         
   6  32   0         37.65          6.97        20.12 o                         
   7  32   0         87.96         99.92        23.15 o                         
   8  32   0          0.07        -12.47        36.77 o                         
   9  32   0         39.37         79.19        36.78 o                         
  10  32   0        348.59        324.09        48.43 o                         
   1  33   0         17.08         15.39        14.31 o                         
   2  33   0       2653.44       2567.37        52.73 o                         
   3  33   0        954.48        869.36        28.51 o                         
   4  33   0       1765.60       1792.94        39.67 o                         
   5  33   0       2667.37       2720.30        50.52 o                         
   6  33   0        231.65        218.49        32.57 o                         
   7  33   0        937.99       1056.48        53.71 o                         
   8  33   0         41.33          8.59        35.38 o                         
   9  33   0          2.06         -4.23        36.66 o                         
  10  33   0         45.45         46.19        44.97 o                         
   0  34   0        147.85        164.28        38.72 o                         
   1  34   0        244.66        253.89        20.94 o                         
   2  34   0        832.95        871.31        29.97 o                         
   3  34   0         22.17         52.30        16.26 o                         
   4  34   0          9.40          0.44        18.48 o                         
   5  34   0         28.07         18.72        15.75 o                         
   6  34   0          0.19        -13.06        21.91 o                         
   7  34   0         33.75         11.29        29.58 o                         
   8  34   0         57.77         55.77        34.22 o                         
   9  34   0          7.21        -36.97        36.97 o                         
  10  34   0         36.21         13.26        45.75 o                         
   1  35   0         35.54         31.24        16.91 o                         
   2  35   0       3022.66       2793.53        58.64 o                         
   3  35   0        545.36        506.18        26.33 o                         
   4  35   0         94.19        128.76        19.09 o                         
   5  35   0         82.42         80.77        17.52 o                         
   6  35   0         42.97         -2.47        22.89 o                         
   7  35   0         30.64         67.68        46.70 o                         
   8  35   0        332.93        337.16        39.63 o                         
   9  35   0         91.08        101.12        48.80 o                         
  10  35   0         50.71         30.10        48.40 o                         
   0  36   0       6931.05       6895.44       180.10 o                         
   1  36   0         35.01         78.63        18.18 o                         
   2  36   0        190.56        244.40        20.67 o                         
   3  36   0        465.35        481.82        33.01 o                         
   4  36   0       2526.04       2404.28        52.82 o                         
   5  36   0        597.39        627.80        28.97 o                         
   6  36   0        904.36        872.69        37.83 o                         
   7  36   0         81.70        119.94        35.45 o                         
   8  36   0         11.13        -22.91        34.21 o                         
   9  36   0        167.18        218.80        44.15 o                         
   1  37   0       1737.87       1606.52        46.93 o                         
   2  37   0        767.60        786.80        33.65 o                         
   3  37   0         55.12         58.70        20.96 o                         
   4  37   0         89.27        119.82        20.48 o                         
   5  37   0         33.79         70.87        20.09 o                         
   6  37   0          2.94        -25.58        25.58 o                         
   7  37   0          5.86         27.47        41.82 o                         
   8  37   0         52.82         50.24        41.24 o                         
   9  37   0         57.46         27.03        43.35 o                         
   0  38   0        297.40        367.64        37.10 o                         
   1  38   0       1907.47       2116.39        63.55 o                         
   2  38   0       5227.02       5030.91       101.31 o                         
   3  38   0        280.98        286.15        23.84 o                         
   4  38   0        319.17        346.67        26.10 o                         
   5  38   0         92.03        114.84        21.19 o                         
   6  38   0        301.10        374.90        35.73 o                         
   7  38   0        401.61        492.97        51.63 o                         
   8  38   0        106.01        199.88        41.14 o                         
   9  38   0         48.27         -1.31        46.17 o                         
   1  39   0      17453.07      17251.61       289.04 o                         
   2  39   0          5.72        104.67        22.02 o                         
   3  39   0       3047.02       3145.57        67.30 o                         
   4  39   0        177.94        226.64        24.15 o                         
   5  39   0        191.13        229.03        23.53 o                         
   6  39   0         12.82        -30.23        30.23 o                         
   7  39   0        236.25        280.50        35.01 o                         
   8  39   0          4.09         42.81        40.50 o                         
   9  39   0        559.89        602.60        59.81 o                         
   0  40   0       5821.53       5534.82       155.79 o                         
   1  40   0        801.84       1018.84        40.20 o                         
   2  40   0        897.47        917.67        42.08 o                         
   3  40   0        112.00        159.29        24.42 o                         
   4  40   0         16.31          0.70        25.54 o                         
   5  40   0         26.25         32.74        30.48 o                         
   6  40   0         33.30         62.19        29.24 o                         
   7  40   0        135.73        154.72        46.79 o                         
   8  40   0        126.52        132.06        44.73 o                         
   1  41   0        204.68        231.39        30.53 o                         
   2  41   0         67.72         81.04        28.43 o                         
   3  41   0          3.51         32.97        24.11 o                         
   4  41   0        345.46        262.86        31.84 o                         
   5  41   0         31.01         54.69        25.82 o                         
   6  41   0         49.29         65.57        34.25 o                         
   7  41   0        160.87        202.83        37.20 o                         
   8  41   0          0.00         30.45        47.81 o                         
   0  42   0        403.21        419.60        42.34 o                         
   1  42   0        687.55        716.31        36.90 o                         
   2  42   0         47.93         49.96        24.49 o                         
   3  42   0         13.73         -2.45        23.95 o                         
   4  42   0        350.44        397.56        35.67 o                         
   5  42   0          1.53         61.01        29.86 o                         
   6  42   0          9.27        -29.90        32.07 o                         
   7  42   0        632.78        737.83        52.87 o                         
   8  42   0        322.83        340.30        88.24 o                         
   1  43   0        295.12        320.83        28.66 o                         
   2  43   0         81.35         94.15        25.99 o                         
   3  43   0         21.07         36.78        27.87 o                         
   4  43   0        204.96        234.52        29.32 o                         
   5  43   0         33.39         52.50        32.15 o                         
   6  43   0        135.79         83.45        34.41 o                         
   7  43   0          0.32         30.41        46.70 o                         
   0  44   0       3522.46       3436.25       116.90 o                         
   1  44   0        613.19        575.94        44.11 o                         
   2  44   0        181.28        161.67        30.64 o                         
   3  44   0        116.91        123.75        28.14 o                         
   4  44   0          3.60         -3.06        27.01 o                         
   5  44   0         38.78         15.33        42.58 o                         
   6  44   0          8.41         38.16        37.03 o                         
   7  44   0          1.39          2.30        49.27 o                         
   1  45   0        341.60        313.02        33.64 o                         
   2  45   0        171.76        158.67        28.73 o                         
   3  45   0        236.00        181.85        31.15 o                         
   4  45   0        283.17        360.07        37.45 o                         
   5  45   0        122.32         43.84        62.73 o                         
   6  45   0        169.89        209.22        48.20 o                         
   7  45   0         34.75         40.70        47.09 o                         
   0  46   0        672.92        812.05       120.72 o                         
   1  46   0         13.53         24.79        29.11 o                         
   2  46   0        480.86        462.21        38.34 o                         
   3  46   0         11.53         -6.83        31.84 o                         
   4  46   0        326.45        366.26        53.01 o                         
   5  46   0          5.54         10.39        37.39 o                         
   6  46   0         60.08        -13.86        56.28 o                         
   1  47   0         36.43         73.06        30.12 o                         
   2  47   0        193.50        265.97        34.55 o                         
   3  47   0         16.58         19.87        36.35 o                         
   4  47   0          6.33         10.36        35.28 o                         
   5  47   0         70.95        182.12        48.00 o                         
   6  47   0          6.62         28.75        50.94 o                         
   0  48   0       1876.80       2068.48        92.12 o                         
   1  48   0        527.77        581.85        41.39 o                         
   2  48   0        100.37        207.94        36.10 o                         
   3  48   0        170.92        183.06        37.07 o                         
   4  48   0         69.50         62.30        42.16 o                         
   5  48   0        215.34        212.62        47.84 o                         
   1  49   0        310.15        355.11        36.84 o                         
   2  49   0          9.92         66.60        56.20 o                         
   3  49   0          4.20         18.32        44.91 o                         
   4  49   0         14.31        -18.77        43.36 o                         
   5  49   0        162.75        186.44        49.45 o                         
   0  50   0         44.06         76.10        46.94 o                         
   1  50   0          1.22         -9.79        33.27 o                         
   2  50   0         13.47         29.17        36.74 o                         
   3  50   0        117.90         78.78        36.97 o                         
   4  50   0         10.12        -31.70        44.53 o                         
   1  51   0        897.15        984.73        53.23 o                         
   2  51   0         56.49         66.53        36.35 o                         
   3  51   0        133.90        212.31        56.64 o                         
   4  51   0         11.82         55.25        59.24 o                         
   0  52   0         48.92         40.06        52.50 o                         
   1  52   0          2.41         63.64        42.47 o                         
   2  52   0         53.72         55.46        45.14 o                         
   3  52   0         25.81        122.34        50.43 o                         
   1  53   0          3.78         29.07        38.37 o                         
   2  53   0        106.53        117.22        51.28 o                         
 -13   1   1          0.92        -25.50        35.29 o                         
 -12   1   1        179.02        227.25        33.55 o                         
 -11   1   1        214.77        270.66        27.28 o                         
 -10   1   1         69.79         56.70        20.30 o                         
  -9   1   1        192.32        199.74        20.07 o                         
  -8   1   1         11.72         14.60        13.81 o                         
  -7   1   1        171.97        167.34        13.70 o                         
  -6   1   1        178.04        158.87        10.82 o                         
  -5   1   1         57.82         66.07         8.13 o                         
  -4   1   1         91.91         78.59         6.08 o                         
  -3   1   1        102.43         93.45         5.19 o                         
  -2   1   1        368.69        326.54         7.65 o                         
  -1   1   1        103.69         62.77        13.94 o                         
   1   1   1         69.52         58.41         3.43 o                         
   2   1   1        649.33        618.38        10.44 o                         
   3   1   1          6.69          4.32         4.26 o                         
   4   1   1        274.11        269.57        10.00 o                         
   5   1   1        542.15        581.31        15.89 o                         
   6   1   1        145.29        162.09        12.49 o                         
   7   1   1       1083.44       1048.02        29.62 o                         
   8   1   1        994.23        926.36        29.24 o                         
   9   1   1         29.22         33.11        17.66 o                         
  10   1   1         18.78         46.03        20.40 o                         
  11   1   1         20.33         67.24        25.64 o                         
  12   1   1          0.28         57.07        28.89 o                         
  13   1   1        112.59        139.77        43.06 o                         
 -13   2   1          8.78          2.97        36.78 o                         
 -12   2   1         54.84         59.58        41.59 o                         
 -11   2   1        618.80        581.65        32.10 o                         
 -10   2   1        534.09        584.38        29.19 o                         
  -9   2   1        842.92        841.34        32.71 o                         
  -8   2   1          0.22          0.23        14.46 o                         
  -7   2   1          0.32          5.05        11.67 o                         
  -6   2   1        467.19        466.87        16.23 o                         
  -5   2   1        722.15        769.59        17.68 o                         
  -4   2   1         98.79         93.64         6.59 o                         
  -3   2   1       8045.12       7872.63        86.81 o                         
  -2   2   1       2217.32       2080.20        27.87 o                         
  -1   2   1          0.01         -0.97         1.86 o                         
   1   2   1        345.02        306.04         7.00 o                         
   2   2   1         22.05         12.88         3.41 o                         
   3   2   1       6003.63       5818.49        67.94 o                         
   4   2   1        148.74        122.12         7.42 o                         
   5   2   1        823.74        903.11        19.90 o                         
   6   2   1         88.21         67.20        10.76 o                         
   7   2   1        128.35        130.00        13.64 o                         
   8   2   1          0.02         34.37        14.48 o                         
   9   2   1        940.11        947.90        34.90 o                         
  10   2   1        684.91        799.12        34.19 o                         
  11   2   1         11.11        -12.24        24.15 o                         
  12   2   1        507.57        537.81        35.93 o                         
  13   2   1        442.58        470.74        65.42 o                         
 -13   3   1         36.19         87.02        36.52 o                         
 -12   3   1        153.09        124.22        30.22 o                         
 -11   3   1        165.28        148.39        25.42 o                         
 -10   3   1       1481.28       1533.59        48.61 o                         
  -9   3   1       2471.72       2418.04        54.91 o                         
  -8   3   1        258.18        253.10        18.25 o                         
  -7   3   1        408.86        498.02        19.56 o                         
  -6   3   1       3333.46       3328.70        49.98 o                         
  -5   3   1       5685.85       6199.19        72.44 o                         
  -4   3   1        115.44        136.36         6.92 o                         
  -3   3   1      52279.63      50649.20       533.02 o                         
  -2   3   1      87098.87      76411.84       801.47 o                         
  -1   3   1       1456.82       1335.92        21.23 o                         
   1   3   1      40679.75      35602.40       426.49 o                         
   2   3   1      29829.29      27641.58       303.65 o                         
   3   3   1      51730.27      48641.89       512.32 o                         
   4   3   1         76.36         86.52         6.86 o                         
   5   3   1       4799.18       5323.16        65.84 o                         
   6   3   1        222.32        202.19        13.52 o                         
   7   3   1        312.95        285.95        16.06 o                         
   8   3   1          4.42          3.95        13.14 o                         
   9   3   1        718.90        716.96        31.66 o                         
  10   3   1       1017.30       1017.89        40.37 o                         
  11   3   1         89.36         75.16        26.00 o                         
  12   3   1        211.97        225.16        31.80 o                         
  13   3   1         22.98         56.95        44.45 o                         
 -13   4   1          6.94         17.27        39.30 o                         
 -12   4   1         56.82         57.24        29.98 o                         
 -11   4   1        400.85        340.33        30.50 o                         
 -10   4   1         93.43         71.09        25.27 o                         
  -9   4   1       1153.74       1143.65        37.05 o                         
  -8   4   1        706.95        674.08        25.57 o                         
  -7   4   1         65.88         56.03        11.90 o                         
  -6   4   1        808.47        817.48        21.25 o                         
  -5   4   1        869.93        847.90        17.36 o                         
  -4   4   1         55.35         64.12         6.02 o                         
  -3   4   1       3951.45       3876.62        45.36 o                         
  -2   4   1       7237.00       6554.87        69.27 o                         
  -1   4   1        630.66        511.89        10.01 o                         
   1   4   1        127.04        101.21         5.57 o                         
   2   4   1        434.76        403.78         7.75 o                         
   3   4   1        684.60        599.93        11.38 o                         
   4   4   1        105.55        121.17         7.39 o                         
   5   4   1         17.08          9.82         8.14 o                         
   6   4   1       1759.88       1819.68        31.96 o                         
   7   4   1         64.24         52.98        12.66 o                         
   8   4   1        804.15        775.15        27.05 o                         
   9   4   1        420.70        391.04        24.13 o                         
  10   4   1       1139.84       1122.37        42.54 o                         
  11   4   1         31.24         33.14        27.64 o                         
  12   4   1         86.02         78.52        33.48 o                         
  13   4   1        199.68        251.74        43.68 o                         
 -13   5   1         29.02        -10.39        38.22 o                         
 -12   5   1        469.92        527.62        36.20 o                         
 -11   5   1        119.47        120.74        40.55 o                         
 -10   5   1         84.82         68.31        22.10 o                         
  -9   5   1        695.38        695.97        30.99 o                         
  -8   5   1          0.75         -5.37        13.53 o                         
  -7   5   1         24.70         16.44        11.32 o                         
  -6   5   1        909.34        955.05        23.78 o                         
  -5   5   1        271.53        291.16        11.76 o                         
  -4   5   1        401.27        339.38        10.33 o                         
  -3   5   1          3.31          0.75         4.48 o                         
  -2   5   1       1488.98       1431.64        19.49 o                         
  -1   5   1       1814.82       1637.22        22.31 o                         
   0   5   1        759.46        674.15        13.97 o                         
   1   5   1       1212.57       1040.32        14.48 o                         
   2   5   1       2150.82       1993.51        24.66 o                         
   3   5   1        392.45        328.85         9.66 o                         
   4   5   1       5851.70       5768.57        66.43 o                         
   5   5   1        648.97        649.65        16.41 o                         
   6   5   1         20.58         18.13         9.78 o                         
   7   5   1        132.08        166.38        14.47 o                         
   8   5   1         22.53         41.63        15.57 o                         
   9   5   1         22.84        -12.54        17.99 o                         
  10   5   1         57.99         12.61        20.30 o                         
  11   5   1          4.05          6.57        45.08 o                         
  12   5   1        703.41        757.47        43.11 o                         
 -13   6   1          4.74         23.00        39.52 o                         
 -12   6   1         11.03        -30.12        30.12 o                         
 -11   6   1         33.03        110.27        26.18 o                         
 -10   6   1          0.06         20.18        21.46 o                         
  -9   6   1        737.00        767.70        31.56 o                         
  -8   6   1       2744.83       2595.85        51.66 o                         
  -7   6   1        988.96        969.23        26.80 o                         
  -6   6   1       3836.46       4106.92        69.86 o                         
  -5   6   1        948.43        895.57        18.21 o                         
  -4   6   1       2239.53       2338.76        32.02 o                         
  -3   6   1        941.39        907.13        14.55 o                         
  -2   6   1      34856.73      32643.75       374.83 o                         
  -1   6   1      57689.74      50334.88       635.43 o                         
   0   6   1       9539.96       8604.77        96.28 o                         
   1   6   1       6780.59       6489.84        77.15 o                         
   2   6   1      87066.56      75309.64       789.52 o                         
   3   6   1      14798.29      14688.82       152.46 o                         
   4   6   1      23960.19      24978.08       277.97 o                         
   5   6   1       1634.62       1781.97        28.06 o                         
   6   6   1        502.64        554.13        19.04 o                         
   7   6   1        386.67        460.91        18.40 o                         
   8   6   1        290.08        307.33        18.44 o                         
   9   6   1        327.74        333.50        23.46 o                         
  10   6   1        182.82        152.64        25.51 o                         
  11   6   1          0.31         19.10        33.34 o                         
  12   6   1         47.90         75.73        36.17 o                         
 -13   7   1         35.56         19.39        41.71 o                         
 -12   7   1        228.16        213.40        36.83 o                         
 -11   7   1        451.19        452.01        34.25 o                         
 -10   7   1        438.18        469.47        28.89 o                         
  -9   7   1       1300.08       1058.03        38.89 o                         
  -8   7   1       1700.49       1516.83        36.72 o                         
  -7   7   1         75.47         75.39        13.21 o                         
  -6   7   1         37.94         44.20        10.18 o                         
  -5   7   1        216.34        206.39         9.89 o                         
  -4   7   1        503.11        487.04        13.11 o                         
  -3   7   1          7.45         11.68         4.34 o                         
  -2   7   1       1155.28       1166.72        19.23 o                         
  -1   7   1        683.81        661.08        11.29 o                         
   0   7   1        218.38        188.47         5.31 o                         
   1   7   1       1015.53        930.21        14.48 o                         
   2   7   1        228.38        180.12         6.72 o                         
   3   7   1        511.78        493.74        10.41 o                         
   4   7   1        274.12        302.39        11.31 o                         
   5   7   1         36.13         53.32         9.71 o                         
   6   7   1        141.89        162.98        13.11 o                         
   7   7   1       1533.61       1573.81        34.33 o                         
   8   7   1        188.32        171.50        18.79 o                         
   9   7   1         96.07         92.25        21.88 o                         
  10   7   1        108.99        111.28        23.79 o                         
  11   7   1         25.97         18.99        30.23 o                         
  12   7   1        181.89        243.90        37.86 o                         
 -13   8   1        428.86        384.36        46.01 o                         
 -12   8   1          5.60        -34.55        34.55 o                         
 -11   8   1        589.50        613.89        37.12 o                         
 -10   8   1        503.84        477.37        35.89 o                         
  -9   8   1         49.40         59.18        17.45 o                         
  -8   8   1          9.29         15.60        15.70 o                         
  -7   8   1       2581.26       2629.59        44.80 o                         
  -6   8   1       2951.38       3075.16        44.89 o                         
  -5   8   1        610.61        611.30        21.57 o                         
  -4   8   1         18.73         22.11         5.76 o                         
  -3   8   1       1583.96       1586.57        21.51 o                         
  -2   8   1        459.94        389.75        10.37 o                         
  -1   8   1        471.51        402.11         7.58 o                         
   0   8   1        164.56        135.01         4.70 o                         
   1   8   1         72.63         56.66         4.26 o                         
   2   8   1        399.69        384.00         9.09 o                         
   3   8   1        412.06        377.69         9.97 o                         
   4   8   1         17.56         17.95         6.18 o                         
   5   8   1       2051.24       2096.76        37.45 o                         
   6   8   1          8.08         22.52        10.92 o                         
   7   8   1        731.82        741.15        24.95 o                         
   8   8   1        144.28        146.67        17.78 o                         
   9   8   1        210.38        236.88        24.54 o                         
  10   8   1        187.24        206.83        25.59 o                         
  11   8   1          2.37        -21.79        28.46 o                         
  12   8   1       1557.72       1459.95        72.23 o                         
 -13   9   1         81.94        136.07        50.04 o                         
 -12   9   1        313.57        245.87        35.52 o                         
 -11   9   1       1572.43       1616.20        57.18 o                         
 -10   9   1        327.00        337.41        27.60 o                         
  -9   9   1        253.03        291.46        24.40 o                         
  -8   9   1       1212.35       1132.88        33.82 o                         
  -7   9   1       4641.91       4837.88        77.73 o                         
  -6   9   1       2452.53       2611.56        42.02 o                         
  -5   9   1       1248.23       1569.20        25.72 o                         
  -4   9   1       2710.01       2826.28        36.34 o                         
  -3   9   1       7077.93       7275.13        81.41 o                         
  -2   9   1      11131.67      11015.43       136.49 o                         
  -1   9   1       7705.46       7219.13        79.06 o                         
   0   9   1       2627.00       2646.17        31.36 o                         
   1   9   1       6211.66       6132.96        70.84 o                         
   2   9   1       1214.14       1216.02        17.45 o                         
   3   9   1      13379.58      13719.36       148.75 o                         
   4   9   1       8827.46       9629.93       103.50 o                         
   5   9   1        175.65        182.13        10.56 o                         
   6   9   1        602.61        626.94        22.52 o                         
   7   9   1       1961.52       2027.82        40.17 o                         
   8   9   1        479.98        501.07        25.69 o                         
   9   9   1         61.10         35.42        24.23 o                         
  10   9   1        405.39        404.09        30.72 o                         
  11   9   1         31.10         36.75        29.30 o                         
  12   9   1        233.33        331.83        39.04 o                         
 -13  10   1        355.70        384.14        52.47 o                         
 -12  10   1         48.62         39.68        35.93 o                         
 -11  10   1        706.62        780.54        43.27 o                         
 -10  10   1        499.29        516.76        32.87 o                         
  -9  10   1        411.26        424.77        25.10 o                         
  -8  10   1        305.65        276.29        20.00 o                         
  -7  10   1        255.65        323.05        25.51 o                         
  -6  10   1         69.85         97.21        10.94 o                         
  -5  10   1         99.26         76.48         8.22 o                         
  -4  10   1          0.02          2.67         6.03 o                         
  -3  10   1         61.57         43.09         5.54 o                         
  -2  10   1        373.22        377.53        11.11 o                         
  -1  10   1        102.39         90.16         3.92 o                         
   0  10   1        119.35        129.70         5.46 o                         
   1  10   1         37.20         32.60         4.57 o                         
   2  10   1         26.11         23.26         4.49 o                         
   3  10   1        483.60        448.38        11.54 o                         
   4  10   1        394.61        425.46        13.42 o                         
   5  10   1        200.36        217.88        11.49 o                         
   6  10   1        207.27        207.03        13.91 o                         
   7  10   1        141.71        146.87        17.79 o                         
   8  10   1       1079.06       1120.77        35.38 o                         
   9  10   1         34.38          4.05        20.34 o                         
  10  10   1        120.95        148.56        26.43 o                         
  11  10   1         12.88         69.00        28.55 o                         
  12  10   1         45.39         40.66        36.82 o                         
 -13  11   1          2.82         98.69        49.63 o                         
 -12  11   1        386.56        345.88        37.70 o                         
 -11  11   1        623.41        615.01        58.74 o                         
 -10  11   1         34.87         11.27        22.13 o                         
  -9  11   1          3.25          9.93        19.10 o                         
  -8  11   1        557.06        546.32        26.04 o                         
  -7  11   1       5190.10       5261.56        90.08 o                         
  -6  11   1       3009.74       2850.74        47.52 o                         
  -5  11   1        108.59        108.26         8.59 o                         
  -4  11   1          2.67         -3.33         5.93 o                         
  -3  11   1         30.03         28.91         5.67 o                         
  -2  11   1       1050.02        929.42        16.55 o                         
  -1  11   1         30.47         29.87         3.88 o                         
   0  11   1          9.79         -0.74         3.52 o                         
   1  11   1          2.74          5.12         4.87 o                         
   2  11   1       1596.47       1564.95        22.81 o                         
   3  11   1         69.66         58.65         6.41 o                         
   4  11   1       1364.13       1432.03        23.30 o                         
   5  11   1       1339.21       1377.94        25.65 o                         
   6  11   1       1037.76       1119.97        29.11 o                         
   7  11   1        217.68        229.65        16.80 o                         
   8  11   1         84.44         63.86        19.85 o                         
   9  11   1        420.72        409.03        27.68 o                         
  10  11   1        177.08        164.05        25.71 o                         
  11  11   1       1134.67       1143.14        50.48 o                         
  12  11   1        896.97        789.49        48.74 o                         
 -12  12   1        367.00        417.77        38.32 o                         
 -11  12   1         82.85        101.77        31.67 o                         
 -10  12   1        736.71        753.82        37.90 o                         
  -9  12   1       1110.78       1048.04        36.75 o                         
  -8  12   1        593.38        573.40        26.43 o                         
  -7  12   1       1098.04       1133.58        36.61 o                         
  -6  12   1       2155.32       2087.53        37.58 o                         
  -5  12   1        556.26        514.45        14.09 o                         
  -4  12   1          2.09         15.96         6.34 o                         
  -3  12   1       6009.93       6195.64        81.79 o                         
  -2  12   1        507.08        511.47        10.86 o                         
  -1  12   1       2089.09       1974.94        26.56 o                         
   0  12   1       1571.03       1594.65        21.43 o                         
   1  12   1      13285.72      13701.91       154.13 o                         
   2  12   1       3662.82       3799.24        47.13 o                         
   3  12   1          9.61          4.17         5.59 o                         
   4  12   1       8166.10       8801.45        99.60 o                         
   5  12   1        243.48        296.72        13.68 o                         
   6  12   1        677.37        809.36        23.19 o                         
   7  12   1         16.88         -7.42        14.65 o                         
   8  12   1        532.70        555.17        30.14 o                         
   9  12   1        977.60        965.73        40.21 o                         
  10  12   1         29.86         -8.65        24.56 o                         
  11  12   1        302.99        275.65        33.07 o                         
  12  12   1        235.16        337.86        40.29 o                         
 -12  13   1        609.58        658.54        51.70 o                         
 -11  13   1       1097.27       1042.07        49.48 o                         
 -10  13   1          4.67          0.67        22.21 o                         
  -9  13   1         46.50         45.39        22.69 o                         
  -8  13   1        315.91        311.37        20.39 o                         
  -7  13   1        119.76        148.62        15.74 o                         
  -6  13   1       1085.93       1018.01        28.47 o                         
  -5  13   1         12.26         13.91         7.40 o                         
  -4  13   1        459.26        441.60        11.97 o                         
  -3  13   1       1016.95        969.74        22.26 o                         
  -2  13   1          1.63          0.71         4.49 o                         
  -1  13   1         76.24         69.09         5.22 o                         
   0  13   1        105.01        105.09         5.86 o                         
   1  13   1        238.15        257.89         9.19 o                         
   2  13   1        167.92        177.84         7.84 o                         
   3  13   1         43.77         65.06         6.92 o                         
   4  13   1       1134.18       1097.24        20.95 o                         
   5  13   1        352.44        350.20        13.91 o                         
   6  13   1        147.50        138.43        13.03 o                         
   7  13   1        116.80        112.60        15.75 o                         
   8  13   1        634.10        620.88        26.05 o                         
   9  13   1       1591.27       1554.98        48.87 o                         
  10  13   1         22.44         23.97        24.72 o                         
  11  13   1         97.17        181.11        34.33 o                         
  12  13   1          8.90          2.89        37.89 o                         
 -12  14   1         42.41         55.51        44.43 o                         
 -11  14   1         22.76         21.58        29.17 o                         
 -10  14   1        470.87        470.12        36.25 o                         
  -9  14   1         15.85         17.60        20.33 o                         
  -8  14   1        141.18        154.17        31.52 o                         
  -7  14   1        138.15        144.67        13.52 o                         
  -6  14   1       1598.70       1748.75        44.90 o                         
  -5  14   1        897.61        946.89        21.06 o                         
  -4  14   1        441.84        437.20        14.08 o                         
  -3  14   1        414.55        425.06        12.40 o                         
  -2  14   1        213.51        203.61         8.12 o                         
  -1  14   1         45.27         44.47         5.22 o                         
   0  14   1         58.70         53.18         5.18 o                         
   1  14   1       1092.87       1050.81        17.39 o                         
   2  14   1        749.05        644.32        14.02 o                         
   3  14   1       5394.37       5339.49        62.92 o                         
   4  14   1       4602.27       4917.65        64.67 o                         
   5  14   1          3.45         -3.51         9.07 o                         
   6  14   1          0.24        -11.68        11.68 o                         
   7  14   1         63.24         74.96        14.90 o                         
   8  14   1          0.04         -1.14        15.34 o                         
   9  14   1        118.23        168.13        23.32 o                         
  10  14   1          0.72        -27.71        27.71 o                         
  11  14   1        772.62        759.36        43.79 o                         
  12  14   1        477.56        378.23        46.94 o                         
 -12  15   1        159.65        149.47        47.11 o                         
 -11  15   1       1318.33       1260.45        67.30 o                         
 -10  15   1       1074.66       1053.22        44.78 o                         
  -9  15   1        133.90        106.73        20.53 o                         
  -8  15   1        528.02        511.09        23.86 o                         
  -7  15   1        695.67        703.01        23.06 o                         
  -6  15   1        327.88        420.24        17.50 o                         
  -5  15   1        761.09        656.93        17.91 o                         
  -4  15   1        240.51        265.05        11.07 o                         
  -3  15   1       8106.46       8887.71       108.44 o                         
  -2  15   1       2402.28       2581.99        34.52 o                         
  -1  15   1       3049.73       3092.12        38.06 o                         
   0  15   1       4530.23       4591.26        55.94 o                         
   1  15   1       5197.05       5227.61        62.95 o                         
   2  15   1       1360.43       1234.26        20.71 o                         
   3  15   1          1.17         13.93         7.01 o                         
   4  15   1       9719.67      10717.63       133.86 o                         
   5  15   1       2821.25       3124.97        59.87 o                         
   6  15   1         91.66         50.94        12.42 o                         
   7  15   1        135.94        131.62        17.41 o                         
   8  15   1        568.59        586.67        26.69 o                         
   9  15   1        616.47        644.29        33.87 o                         
  10  15   1        670.52        672.08        37.56 o                         
  11  15   1        132.06        148.83        32.98 o                         
  12  15   1        500.00        524.48        50.04 o                         
 -12  16   1         58.58         85.78        50.11 o                         
 -11  16   1        973.47       1050.16        51.14 o                         
 -10  16   1        217.95        196.27        26.10 o                         
  -9  16   1         41.35         71.48        23.95 o                         
  -8  16   1        851.54        864.20        30.39 o                         
  -7  16   1        133.29        141.44        13.83 o                         
  -6  16   1       1062.85       1044.47        31.94 o                         
  -5  16   1        101.55        101.87         9.35 o                         
  -4  16   1         47.61         50.43         6.20 o                         
  -3  16   1         63.23         70.53         5.91 o                         
  -2  16   1          6.63          7.60         6.33 o                         
  -1  16   1        426.22        422.57        11.25 o                         
   0  16   1          4.84          4.37         5.18 o                         
   1  16   1        142.37        145.83         7.68 o                         
   2  16   1        127.27        128.97         8.24 o                         
   3  16   1        466.44        489.23        13.79 o                         
   4  16   1        884.85        815.12        19.54 o                         
   5  16   1         88.95         97.45        11.15 o                         
   6  16   1        175.32        189.30        15.10 o                         
   7  16   1         35.44         39.23        14.33 o                         
   8  16   1         48.65         44.06        16.50 o                         
   9  16   1          0.04         13.41        21.25 o                         
  10  16   1         12.82         36.79        26.20 o                         
  11  16   1         97.29         54.16        31.50 o                         
  12  16   1        730.22        778.31        68.97 o                         
 -12  17   1         15.19         -0.85        42.99 o                         
 -11  17   1         46.55         55.12        36.56 o                         
 -10  17   1        388.15        415.25        38.20 o                         
  -9  17   1        474.68        491.18        27.02 o                         
  -8  17   1         32.77         47.74        15.36 o                         
  -7  17   1        556.88        595.92        28.70 o                         
  -6  17   1        134.24        124.02        11.73 o                         
  -5  17   1       2688.76       2734.06        56.85 o                         
  -4  17   1        388.88        376.13        16.67 o                         
  -3  17   1        301.85        285.37        13.33 o                         
  -2  17   1        225.71        246.90         9.14 o                         
  -1  17   1          4.99         10.05         5.55 o                         
   0  17   1         28.68         24.46         5.74 o                         
   1  17   1        912.04        917.45        19.41 o                         
   2  17   1       1190.61       1203.08        21.28 o                         
   3  17   1       3303.18       3667.09        50.58 o                         
   4  17   1       4012.63       3940.80        64.00 o                         
   5  17   1        498.72        503.81        18.80 o                         
   6  17   1        209.01        195.96        15.84 o                         
   7  17   1        140.53        134.59        17.22 o                         
   8  17   1         43.77         48.01        18.44 o                         
   9  17   1          8.73         22.33        21.91 o                         
  10  17   1         44.08         41.29        29.72 o                         
  11  17   1         26.26         -6.27        31.42 o                         
  12  17   1          4.99         98.10        67.61 o                         
 -12  18   1        142.46        152.55        45.68 o                         
 -11  18   1         45.55         42.56        41.62 o                         
 -10  18   1        622.76        550.50        35.28 o                         
  -9  18   1        197.01        202.04        22.69 o                         
  -8  18   1        534.12        590.09        26.57 o                         
  -7  18   1        225.22        244.16        15.99 o                         
  -6  18   1        272.16        275.54        21.70 o                         
  -5  18   1       1449.10       1367.97        30.19 o                         
  -4  18   1      11520.86      11890.81       256.25 o                         
  -3  18   1       4515.67       4738.49        59.76 o                         
  -2  18   1       6573.07       6962.88        86.29 o                         
  -1  18   1        707.80        612.53        13.99 o                         
   0  18   1         65.13         95.35         7.08 o                         
   1  18   1       9864.39      10295.42       114.74 o                         
   2  18   1       6103.70       6593.48        83.10 o                         
   3  18   1       9664.85      10615.40       123.80 o                         
   4  18   1       1474.72       1529.41        28.01 o                         
   5  18   1         98.73         75.99        11.96 o                         
   6  18   1       1614.63       1454.42        33.80 o                         
   7  18   1       1913.01       1912.88        52.47 o                         
   8  18   1          0.51          4.54        17.78 o                         
   9  18   1         81.14         79.61        23.36 o                         
  10  18   1        398.01        409.52        34.83 o                         
  11  18   1        404.92        425.42        37.58 o                         
  12  18   1         53.35         41.25        55.37 o                         
 -12  19   1          3.20          3.12        50.05 o                         
 -11  19   1         80.64         68.28        48.70 o                         
 -10  19   1          0.32         -4.03        27.47 o                         
  -9  19   1         36.34         12.78        21.62 o                         
  -8  19   1        447.09        467.15        25.42 o                         
  -7  19   1          0.88         -4.71        18.50 o                         
  -6  19   1        383.36        379.50        16.84 o                         
  -5  19   1         31.69         31.26        10.14 o                         
  -4  19   1        565.83        614.04        16.35 o                         
  -3  19   1        148.53        137.66         9.22 o                         
  -2  19   1          0.14         12.96         6.61 o                         
  -1  19   1         34.13         43.11         6.98 o                         
   0  19   1         52.21         50.35         7.08 o                         
   1  19   1        518.25        569.61        14.72 o                         
   2  19   1        534.80        570.98        15.40 o                         
   3  19   1       1320.73       1359.12        24.58 o                         
   4  19   1        567.32        570.24        22.27 o                         
   5  19   1         27.96         30.54        11.45 o                         
   6  19   1        149.25        149.06        15.91 o                         
   7  19   1        559.06        522.04        23.94 o                         
   8  19   1        182.65        210.29        21.72 o                         
   9  19   1          4.84         21.13        22.19 o                         
  10  19   1         30.28        112.71        36.53 o                         
  11  19   1         20.54         64.43        32.21 o                         
  12  19   1          0.42        -32.08        55.23 o                         
 -12  20   1          0.22         19.15        46.32 o                         
 -11  20   1         62.60         14.53        36.49 o                         
 -10  20   1        272.21        279.22        38.15 o                         
  -9  20   1         66.99         27.95        21.20 o                         
  -8  20   1         26.09         31.75        18.71 o                         
  -7  20   1        121.41        132.35        14.12 o                         
  -6  20   1       1873.72       1811.45        36.12 o                         
  -5  20   1        802.49        838.04        21.06 o                         
  -4  20   1       1455.03       1424.97        27.14 o                         
  -3  20   1        396.70        341.31        12.51 o                         
  -2  20   1         27.40         32.11         7.17 o                         
  -1  20   1        622.63        591.29        15.95 o                         
   0  20   1        284.34        311.00        11.74 o                         
   1  20   1        407.34        458.30        14.58 o                         
   2  20   1       1934.63       2130.32        34.06 o                         
   3  20   1        301.09        304.45        12.64 o                         
   4  20   1       2074.23       2092.84        36.41 o                         
   5  20   1        185.06        206.85        14.61 o                         
   6  20   1         28.17         28.28        13.75 o                         
   7  20   1          0.10         25.92        16.04 o                         
   8  20   1         36.52         32.82        19.33 o                         
   9  20   1         68.09         54.33        23.61 o                         
  10  20   1        176.18        149.86        32.03 o                         
  11  20   1         19.66         73.14        36.02 o                         
  12  20   1          2.23          0.03        67.16 o                         
 -12  21   1         49.18         25.24        47.43 o                         
 -11  21   1        112.23         69.28        46.00 o                         
 -10  21   1        102.53         99.10        48.09 o                         
  -9  21   1        300.95        308.95        26.26 o                         
  -8  21   1        198.29        226.90        19.54 o                         
  -7  21   1        186.69        180.41        14.74 o                         
  -6  21   1        754.04        761.50        24.44 o                         
  -5  21   1       2060.01       2242.05        46.08 o                         
  -4  21   1       1342.09       1446.17        28.73 o                         
  -3  21   1        187.81        251.19        11.58 o                         
  -2  21   1        194.84        260.63        10.61 o                         
  -1  21   1        259.49        290.01        11.28 o                         
   0  21   1         26.97         41.46         7.84 o                         
   1  21   1      10576.48      11591.46       129.37 o                         
   2  21   1       7883.00       8678.32       103.59 o                         
   3  21   1       2884.84       3144.23        48.29 o                         
   4  21   1       1126.47       1161.38        26.96 o                         
   5  21   1        909.84        818.00        24.91 o                         
   6  21   1       1857.21       1848.37        39.64 o                         
   7  21   1        385.35        419.13        24.74 o                         
   8  21   1         38.62         72.18        20.61 o                         
   9  21   1        404.76        359.49        29.50 o                         
  10  21   1         57.29        101.47        28.87 o                         
  11  21   1        513.65        666.76        56.05 o                         
  12  21   1        189.45        274.67        62.08 o                         
 -12  22   1          9.64        -13.49        45.90 o                         
 -11  22   1         58.41         93.12        39.84 o                         
 -10  22   1          1.38         18.47        33.95 o                         
  -9  22   1         40.63         56.87        21.65 o                         
  -8  22   1         67.22         40.57        24.61 o                         
  -7  22   1        120.57        132.15        14.11 o                         
  -6  22   1        247.77        297.96        25.34 o                         
  -5  22   1        376.90        372.98        21.32 o                         
  -4  22   1         52.88         69.25        11.30 o                         
  -3  22   1        142.12        165.84        10.37 o                         
  -2  22   1         80.07         83.13         8.45 o                         
  -1  22   1        503.84        541.40        14.73 o                         
   0  22   1         46.21         62.82         8.30 o                         
   1  22   1          1.33         29.55         8.55 o                         
   2  22   1         16.07         26.71         8.43 o                         
   3  22   1        670.82        737.92        22.38 o                         
   4  22   1        974.43        926.72        23.85 o                         
   5  22   1         31.13         46.35        13.27 o                         
   6  22   1        133.03        138.85        15.85 o                         
   7  22   1          5.10         20.67        17.39 o                         
   8  22   1          5.30        -21.91        21.91 o                         
   9  22   1        437.24        463.10        32.07 o                         
  10  22   1         27.46         81.56        39.59 o                         
  11  22   1        219.86        264.05        46.94 o                         
 -12  23   1        191.57        189.48        49.82 o                         
 -11  23   1         36.31         68.07        40.14 o                         
 -10  23   1         22.29         36.03        34.19 o                         
  -9  23   1        291.48        275.21        24.77 o                         
  -8  23   1         26.78         27.82        15.15 o                         
  -7  23   1       1398.01       1360.98        34.99 o                         
  -6  23   1          0.10         22.33        16.93 o                         
  -5  23   1        634.08        649.75        22.18 o                         
  -4  23   1        656.60        644.87        22.03 o                         
  -3  23   1        216.57        194.17        12.01 o                         
  -2  23   1        591.49        641.78        17.24 o                         
  -1  23   1        777.48        804.26        18.01 o                         
   0  23   1          0.35         -1.37         8.50 o                         
   1  23   1         83.81         77.25         9.39 o                         
   2  23   1        679.73        662.79        20.37 o                         
   3  23   1       3595.14       3609.70        54.97 o                         
   4  23   1         70.44         90.92        12.61 o                         
   5  23   1         85.83        117.21        14.73 o                         
   6  23   1         57.88         43.32        15.30 o                         
   7  23   1         24.68          8.39        17.57 o                         
   8  23   1        229.66        192.73        25.86 o                         
   9  23   1          1.84         -6.93        23.61 o                         
  10  23   1         39.38         75.98        29.51 o                         
  11  23   1        158.67        146.50        47.49 o                         
 -11  24   1         39.12         41.52        46.16 o                         
 -10  24   1        125.47        159.88        36.10 o                         
  -9  24   1        105.46        107.55        31.40 o                         
  -8  24   1        880.61        821.55        29.89 o                         
  -7  24   1        322.01        335.20        26.56 o                         
  -6  24   1       1378.53       1446.16        43.79 o                         
  -5  24   1        714.98        754.95        24.01 o                         
  -4  24   1          0.74         -8.47         8.47 o                         
  -3  24   1       1327.24       1331.98        27.28 o                         
  -2  24   1      12303.16      12444.34       159.56 o                         
  -1  24   1       2602.48       2828.12        42.47 o                         
   0  24   1        134.30        187.92        11.71 o                         
   1  24   1         29.35         26.56         9.44 o                         
   2  24   1          1.38         12.50         9.23 o                         
   3  24   1       4721.31       4882.00        97.47 o                         
   4  24   1       1449.74       1555.63        31.56 o                         
   5  24   1        112.37        108.99        15.42 o                         
   6  24   1       1020.19        999.57        32.87 o                         
   7  24   1        239.13        261.22        22.54 o                         
   8  24   1       2313.20       2064.48        65.71 o                         
   9  24   1       1222.32       1126.45        45.53 o                         
  10  24   1         33.80         73.13        35.72 o                         
  11  24   1         30.06         94.79        47.70 o                         
 -11  25   1         58.52         12.91        86.28 o                         
 -10  25   1          9.41         -9.08        38.72 o                         
  -9  25   1          5.06         21.46        31.59 o                         
  -8  25   1          3.94         -1.58        25.70 o                         
  -7  25   1        449.47        456.00        36.26 o                         
  -6  25   1        467.70        516.76        29.15 o                         
  -5  25   1        102.28        109.47        13.25 o                         
  -4  25   1         67.45         51.92        10.10 o                         
  -3  25   1         10.17         13.37         9.48 o                         
  -2  25   1        275.79        315.15        24.58 o                         
  -1  25   1          6.45         23.72         9.04 o                         
   0  25   1        756.46        811.80        24.95 o                         
   1  25   1          1.12         -1.32         9.62 o                         
   2  25   1        478.48        484.88        17.31 o                         
   3  25   1         16.47         20.06        10.52 o                         
   4  25   1        417.43        456.81        19.28 o                         
   5  25   1        361.55        337.55        20.53 o                         
   6  25   1        308.41        322.62        21.29 o                         
   7  25   1        183.26        190.69        21.02 o                         
   8  25   1         57.45         54.09        23.69 o                         
   9  25   1        387.52        425.02        65.52 o                         
  10  25   1        516.98        573.06        47.00 o                         
  11  25   1        150.85        230.96        47.45 o                         
 -11  26   1        394.82        499.00        50.11 o                         
 -10  26   1          4.51         19.63        52.18 o                         
  -9  26   1         17.26         29.08        42.34 o                         
  -8  26   1         11.83         38.10        26.93 o                         
  -7  26   1        173.89        146.88        25.12 o                         
  -6  26   1       1186.65       1163.58        41.70 o                         
  -5  26   1        573.06        578.10        22.49 o                         
  -4  26   1        620.38        590.01        18.35 o                         
  -3  26   1        196.44        195.62        13.07 o                         
  -2  26   1          0.69         12.10        10.13 o                         
  -1  26   1         43.46         37.87        10.02 o                         
   0  26   1        122.73        112.52        11.84 o                         
   1  26   1         35.55         28.29         9.98 o                         
   2  26   1        796.76        767.71        22.94 o                         
   3  26   1          0.15          9.31        11.86 o                         
   4  26   1         45.61         21.11        16.19 o                         
   5  26   1        148.14        153.20        17.06 o                         
   6  26   1         96.59        124.46        18.29 o                         
   7  26   1          2.67        -22.65        24.41 o                         
   8  26   1        333.20        379.76        29.90 o                         
   9  26   1        238.78        202.77        28.75 o                         
  10  26   1        673.49        813.47        57.17 o                         
  11  26   1        856.37       1067.31       138.00 o                         
 -11  27   1         64.31        181.15        46.31 o                         
 -10  27   1        193.87        251.10        41.55 o                         
  -9  27   1         10.49         15.17        33.24 o                         
  -8  27   1         71.74         63.71        28.44 o                         
  -7  27   1        444.66        426.82        30.87 o                         
  -6  27   1          0.01         -8.58        21.40 o                         
  -5  27   1        178.60        212.40        21.51 o                         
  -4  27   1       1801.86       1714.73        31.25 o                         
  -3  27   1        958.54        948.29        24.16 o                         
  -2  27   1        626.10        563.97        21.05 o                         
  -1  27   1       1599.94       1644.60        32.68 o                         
   0  27   1        473.73        491.66        20.38 o                         
   1  27   1        172.98        180.93        13.06 o                         
   2  27   1         41.67         38.08        10.61 o                         
   3  27   1       1801.68       1953.67        38.77 o                         
   4  27   1        546.60        566.59        27.51 o                         
   5  27   1       1889.94       1793.28        46.85 o                         
   6  27   1        912.42        950.70        34.22 o                         
   7  27   1       2886.68       2681.15        59.92 o                         
   8  27   1       3442.90       3250.25        76.80 o                         
   9  27   1         79.66         89.76        27.24 o                         
  10  27   1        313.36        298.80        42.97 o                         
  11  27   1         12.62         55.51        53.86 o                         
 -11  28   1        120.17        169.26        74.87 o                         
 -10  28   1         71.52         46.33        56.69 o                         
  -9  28   1         53.04         22.54        38.31 o                         
  -8  28   1          2.90         48.44        29.20 o                         
  -7  28   1        598.82        602.22        36.30 o                         
  -6  28   1         11.40         20.87        25.92 o                         
  -5  28   1         10.31         10.05        13.22 o                         
  -4  28   1         58.95         92.50        11.42 o                         
  -3  28   1       1368.46       1310.88        28.90 o                         
  -2  28   1        110.44        122.14        13.45 o                         
  -1  28   1         25.79         54.92        12.25 o                         
   0  28   1         46.29         57.87        11.47 o                         
   1  28   1        832.51        760.68        23.13 o                         
   2  28   1        122.37        132.93        12.76 o                         
   3  28   1         83.57         94.48        13.96 o                         
   4  28   1         32.88         40.48        14.39 o                         
   5  28   1         29.55         57.48        15.48 o                         
   6  28   1         42.12         30.77        18.09 o                         
   7  28   1        156.57        198.38        21.86 o                         
   8  28   1        349.87        389.73        30.78 o                         
   9  28   1        122.14        180.84        35.93 o                         
  10  28   1        304.08        294.33        48.84 o                         
  11  28   1        413.15        392.27        58.56 o                         
 -11  29   1        507.41        559.63        56.37 o                         
 -10  29   1         55.06          8.57        42.12 o                         
  -9  29   1        110.86         72.24        68.30 o                         
  -8  29   1         62.44        106.97        29.32 o                         
  -7  29   1         73.33         93.14        27.35 o                         
  -6  29   1        780.43        755.24        36.39 o                         
  -5  29   1       1170.24       1132.18        44.65 o                         
  -4  29   1       3462.00       3307.69        51.00 o                         
  -3  29   1          4.12         20.80        11.28 o                         
  -2  29   1        826.84        754.51        24.68 o                         
  -1  29   1         26.72         38.71        12.13 o                         
   0  29   1         50.13         62.93        11.84 o                         
   1  29   1        388.96        406.66        18.83 o                         
   2  29   1       1951.74       1844.57        38.02 o                         
   3  29   1        181.29        203.28        16.10 o                         
   4  29   1        223.91        253.33        18.94 o                         
   5  29   1          2.22         10.15        14.96 o                         
   6  29   1          3.83        -13.08        17.57 o                         
   7  29   1          0.05         26.76        20.91 o                         
   8  29   1        134.83         91.18        26.45 o                         
   9  29   1        621.22        593.20        54.01 o                         
  10  29   1         64.46         77.15        40.78 o                         
 -11  30   1          0.74        -51.19        51.19 o                         
 -10  30   1         29.88        -17.10        42.54 o                         
  -9  30   1        149.92        127.79        35.15 o                         
  -8  30   1        631.10        558.34        47.14 o                         
  -7  30   1         69.54         36.40        26.93 o                         
  -6  30   1        808.11        795.44        38.06 o                         
  -5  30   1       2201.54       2187.15        51.33 o                         
  -4  30   1       2731.20       2734.32        48.63 o                         
  -3  30   1         89.28         67.78        13.75 o                         
  -2  30   1          0.06          7.04        13.96 o                         
  -1  30   1        162.27        186.87        15.89 o                         
   0  30   1        655.52        652.19        23.49 o                         
   1  30   1         50.40         33.77        12.39 o                         
   2  30   1        700.04        804.92        28.15 o                         
   3  30   1       1384.17       1309.96        35.59 o                         
   4  30   1       4159.50       4229.60        72.95 o                         
   5  30   1       2309.67       2266.25        47.51 o                         
   6  30   1       2754.22       2641.05        58.50 o                         
   7  30   1       2658.10       2609.75        66.39 o                         
   8  30   1          4.40        -37.72        37.72 o                         
   9  30   1         53.46         99.56        38.82 o                         
  10  30   1       1665.34       1539.31        81.50 o                         
 -10  31   1         39.65         57.10        41.54 o                         
  -9  31   1          1.40         34.44        36.64 o                         
  -8  31   1        197.91        145.48        45.15 o                         
  -7  31   1        187.45        197.06        34.67 o                         
  -6  31   1        249.07        268.96        27.46 o                         
  -5  31   1        530.62        567.08        20.75 o                         
  -4  31   1         12.57         11.06        12.91 o                         
  -3  31   1        255.42        253.84        17.18 o                         
  -2  31   1         16.52         40.03        17.34 o                         
  -1  31   1        180.32        223.14        16.53 o                         
   0  31   1         24.53         38.18        13.64 o                         
   1  31   1        280.22        267.77        17.64 o                         
   2  31   1        256.52        319.71        22.00 o                         
   3  31   1          1.51          8.97        14.49 o                         
   4  31   1         75.78         66.10        16.70 o                         
   5  31   1        193.53        193.67        20.58 o                         
   6  31   1         36.33         35.47        20.94 o                         
   7  31   1         11.47        -20.84        23.61 o                         
   8  31   1         68.11         37.50        37.79 o                         
   9  31   1        247.45        233.45        44.03 o                         
  10  31   1        252.61        312.43        49.39 o                         
 -10  32   1         13.81        -40.23        40.23 o                         
  -9  32   1          6.22          9.15        39.65 o                         
  -8  32   1        404.86        407.16        38.99 o                         
  -7  32   1        213.87        192.97        30.87 o                         
  -6  32   1        194.07        260.33        26.48 o                         
  -5  32   1         76.36        103.50        13.90 o                         
  -4  32   1        531.70        528.37        25.12 o                         
  -3  32   1       1655.27       1562.43        36.93 o                         
  -2  32   1       4191.64       4121.04        75.30 o                         
  -1  32   1        132.12        126.22        16.05 o                         
   0  32   1        786.52        714.74        24.83 o                         
   1  32   1        575.03        573.89        25.27 o                         
   2  32   1        113.12         99.61        15.15 o                         
   3  32   1         11.14         84.76        17.04 o                         
   4  32   1        173.35        193.14        19.00 o                         
   5  32   1        241.56        237.01        21.52 o                         
   6  32   1        271.89        221.25        24.03 o                         
   7  32   1        177.93        212.54        27.98 o                         
   8  32   1         58.61         67.40        36.24 o                         
   9  32   1        455.98        343.31        42.63 o                         
  10  32   1         15.50         21.59        49.99 o                         
 -10  33   1         46.11        -13.34        44.26 o                         
  -9  33   1          8.24         -4.18        38.13 o                         
  -8  33   1        279.13        248.65        35.84 o                         
  -7  33   1       2192.04       2021.29        68.13 o                         
  -6  33   1        665.15        620.50        35.22 o                         
  -5  33   1       2561.36       2517.04        58.70 o                         
  -4  33   1        801.95        861.85        37.85 o                         
  -3  33   1        208.76        242.17        18.45 o                         
  -2  33   1       1801.69       1931.81        51.81 o                         
  -1  33   1         74.13        124.30        16.79 o                         
   0  33   1        601.76        516.58        24.36 o                         
   1  33   1        474.04        451.63        24.58 o                         
   2  33   1        123.06        157.41        20.81 o                         
   3  33   1      10924.09      10621.64       159.11 o                         
   4  33   1       5466.72       5330.60        89.08 o                         
   5  33   1       2177.53       2097.72        49.32 o                         
   6  33   1       2728.43       2682.76        65.70 o                         
   7  33   1        248.22        273.65        29.26 o                         
   8  33   1          1.48        -14.70        32.06 o                         
   9  33   1        251.56        174.86        39.95 o                         
  10  33   1       1329.67       1565.82        79.89 o                         
 -10  34   1          5.50        -35.97        47.01 o                         
  -9  34   1         16.88         -6.30        77.60 o                         
  -8  34   1        187.71        175.68        36.08 o                         
  -7  34   1        250.88        318.84        35.31 o                         
  -6  34   1        113.90        133.15        25.54 o                         
  -5  34   1         22.92         24.48        16.09 o                         
  -4  34   1        833.88        768.55        27.28 o                         
  -3  34   1          0.72         55.51        17.57 o                         
  -2  34   1        191.77        238.49        27.10 o                         
  -1  34   1       3480.83       3315.04        61.08 o                         
   0  34   1        187.08        133.77        17.46 o                         
   1  34   1         94.18        165.53        18.65 o                         
   2  34   1         16.86         38.78        16.33 o                         
   3  34   1        178.15        243.36        19.79 o                         
   4  34   1        672.21        615.17        32.28 o                         
   5  34   1         40.13         34.06        19.73 o                         
   6  34   1         90.89        169.84        26.58 o                         
   7  34   1          0.15        -19.45        27.24 o                         
   8  34   1         41.80         50.48        46.00 o                         
   9  34   1         70.53         28.75        39.73 o                         
  10  34   1          1.20         15.16        56.43 o                         
 -10  35   1        190.96        135.05        54.12 o                         
  -9  35   1          0.11        -41.39        41.39 o                         
  -8  35   1          0.19         -7.07        35.26 o                         
  -7  35   1        305.41        349.26        41.15 o                         
  -6  35   1        184.55        207.02        28.08 o                         
  -5  35   1        198.09        192.55        16.84 o                         
  -4  35   1        190.79        235.05        19.08 o                         
  -3  35   1       1208.58       1187.70        34.85 o                         
  -2  35   1       1882.06       1922.66        47.76 o                         
  -1  35   1        179.00        334.83        20.53 o                         
   0  35   1          4.11         24.72        17.00 o                         
   1  35   1       2661.54       2573.23        60.24 o                         
   2  35   1       1325.23       1352.25        43.91 o                         
   3  35   1       1336.90       1235.29        36.75 o                         
   4  35   1       1915.45       1821.97        45.26 o                         
   5  35   1        157.94        187.72        22.00 o                         
   6  35   1        141.49        246.22        27.78 o                         
   7  35   1         29.05         57.86        28.84 o                         
   8  35   1        736.87        782.00        63.18 o                         
   9  35   1        187.90        299.66        42.56 o                         
  -9  36   1         73.88         84.43        48.20 o                         
  -8  36   1         45.61         60.67        35.95 o                         
  -7  36   1        223.21        231.62        39.34 o                         
  -6  36   1       2475.55       2259.28        63.23 o                         
  -5  36   1        330.14        342.33        23.78 o                         
  -4  36   1       5871.26       5987.16       107.30 o                         
  -3  36   1          4.97         36.33        18.44 o                         
  -2  36   1       6300.72       6207.71       108.46 o                         
  -1  36   1       7668.23       7402.71       116.95 o                         
   0  36   1       1251.96       1149.64        38.88 o                         
   1  36   1        352.10        411.35        25.55 o                         
   2  36   1       9487.61       9423.23       167.83 o                         
   3  36   1       4078.39       3835.00        70.76 o                         
   4  36   1       2481.83       2443.96        53.51 o                         
   5  36   1        911.25        934.74        43.23 o                         
   6  36   1        153.40        203.39        33.20 o                         
   7  36   1        236.20        242.43        42.52 o                         
   8  36   1         24.89         27.85        35.06 o                         
   9  36   1        441.92        667.41        52.53 o                         
  -9  37   1         19.48         54.27        50.88 o                         
  -8  37   1         15.74        100.86        37.24 o                         
  -7  37   1          4.35          6.49        29.69 o                         
  -6  37   1         44.32         47.46        26.88 o                         
  -5  37   1         35.62         37.51        20.30 o                         
  -4  37   1        174.98        189.14        20.17 o                         
  -3  37   1        777.99        792.18        30.97 o                         
  -2  37   1       1231.96       1235.30        36.93 o                         
  -1  37   1          0.13        150.72        20.01 o                         
   0  37   1          2.52         82.93        19.01 o                         
   1  37   1       1502.62       1453.60        44.78 o                         
   2  37   1         16.18        154.85        23.16 o                         
   3  37   1        103.58        115.49        20.67 o                         
   4  37   1          9.44         -3.50        18.12 o                         
   5  37   1          0.39         -4.93        22.63 o                         
   6  37   1        109.81        113.05        26.48 o                         
   7  37   1         18.59         39.99        37.98 o                         
   8  37   1          3.18        -12.58        38.25 o                         
   9  37   1         77.05         72.42        49.96 o                         
  -9  38   1          1.25        112.57        60.10 o                         
  -8  38   1        173.63        169.15        46.02 o                         
  -7  38   1        183.82        162.23        34.71 o                         
  -6  38   1         48.91         78.12        29.67 o                         
  -5  38   1        410.75        475.48        32.50 o                         
  -4  38   1         58.29         78.81        22.62 o                         
  -3  38   1         19.83         41.07        18.92 o                         
  -2  38   1       1042.08       1062.67        34.85 o                         
  -1  38   1       2432.90       2292.00        58.13 o                         
   0  38   1       4452.37       4287.75        88.84 o                         
   1  38   1         96.84        125.33        21.64 o                         
   2  38   1        353.19        344.03        30.97 o                         
   3  38   1         78.61         79.71        20.80 o                         
   4  38   1          0.06        -16.15        20.18 o                         
   5  38   1         27.83          4.39        20.57 o                         
   6  38   1        320.64        341.57        35.61 o                         
   7  38   1        617.98        604.15        45.45 o                         
   8  38   1        109.47        169.04        42.01 o                         
   9  38   1         11.93        -38.43        45.42 o                         
  -9  39   1        270.24        404.91        56.55 o                         
  -8  39   1        242.19        240.25        58.41 o                         
  -7  39   1        166.22        186.75        36.50 o                         
  -6  39   1        108.29         97.63        30.40 o                         
  -5  39   1        418.14        422.70        36.72 o                         
  -4  39   1        192.32        157.58        23.96 o                         
  -3  39   1       3682.99       3784.43        72.82 o                         
  -2  39   1       1109.34       1084.20        38.33 o                         
  -1  39   1       1022.76       1112.08        43.19 o                         
   0  39   1         27.18         76.87        21.57 o                         
   1  39   1        911.19        839.39        37.50 o                         
   2  39   1       3006.54       3190.05        73.73 o                         
   3  39   1          1.31        -21.59        21.59 o                         
   4  39   1        275.92        252.69        25.56 o                         
   5  39   1        940.05        875.61        35.90 o                         
   6  39   1        172.78        170.12        30.92 o                         
   7  39   1         26.52         24.81        35.66 o                         
   8  39   1         26.30         -9.58        40.69 o                         
  -8  40   1          6.28         -9.91        53.01 o                         
  -7  40   1        321.42        358.47        49.27 o                         
  -6  40   1         12.89         35.83        40.28 o                         
  -5  40   1        315.08        355.85        41.12 o                         
  -4  40   1        333.71        292.67        27.04 o                         
  -3  40   1        104.04        165.07        25.52 o                         
  -2  40   1         20.80         38.03        20.59 o                         
  -1  40   1          3.25         80.50        22.07 o                         
   0  40   1         49.46         83.95        21.14 o                         
   1  40   1        132.78        159.40        23.49 o                         
   2  40   1        261.52        338.37        26.89 o                         
   3  40   1          7.16          5.89        23.39 o                         
   4  40   1          0.12        -15.83        22.58 o                         
   5  40   1        118.46         93.02        23.61 o                         
   6  40   1        204.56        177.80        31.67 o                         
   7  40   1          4.93        -31.79        43.85 o                         
   8  40   1        147.99        198.93        42.77 o                         
  -8  41   1        156.98        182.24        76.31 o                         
  -7  41   1        654.48        593.88        66.21 o                         
  -6  41   1         42.39         53.95        29.77 o                         
  -5  41   1          0.70         11.88        30.02 o                         
  -4  41   1          0.00         10.42        23.91 o                         
  -3  41   1       2956.34       2957.73        80.58 o                         
  -2  41   1        900.57        992.40        57.59 o                         
  -1  41   1        966.30       1139.10        45.08 o                         
   0  41   1       1511.39       1492.20        49.73 o                         
   1  41   1        211.23        190.79        26.28 o                         
   2  41   1          1.03         19.16        30.23 o                         
   3  41   1         35.16          3.03        24.17 o                         
   4  41   1         91.62         78.89        24.69 o                         
   5  41   1        129.73        123.49        23.88 o                         
   6  41   1         52.52         36.17        32.07 o                         
   7  41   1         10.93         20.18        35.09 o                         
   8  41   1        587.41        686.38        54.09 o                         
  -8  42   1       1061.09       1341.42        82.57 o                         
  -7  42   1         33.82        -36.09        79.13 o                         
  -6  42   1       1274.69       1338.70        72.26 o                         
  -5  42   1        264.94        312.40        42.09 o                         
  -4  42   1        249.53        253.24        29.98 o                         
  -3  42   1        111.05        108.45        25.77 o                         
  -2  42   1        744.56        807.92        40.15 o                         
  -1  42   1       7078.38       7162.04       136.51 o                         
   0  42   1        239.22        274.67        27.63 o                         
   1  42   1        480.17        522.70        33.51 o                         
   2  42   1       1048.09       1063.36        75.37 o                         
   3  42   1         18.32          6.81        24.52 o                         
   4  42   1         21.24         -6.03        24.40 o                         
   5  42   1         20.63         11.28        23.70 o                         
   6  42   1          1.85          6.50        37.20 o                         
   7  42   1         82.16          0.40        37.50 o                         
   8  42   1          2.26        -41.12        41.12 o                         
  -8  43   1        360.59        423.26        69.00 o                         
  -7  43   1          9.24        -21.80        48.09 o                         
  -6  43   1        761.92        840.94        71.52 o                         
  -5  43   1          0.02         11.94        30.66 o                         
  -4  43   1        932.94        983.13        70.70 o                         
  -3  43   1         50.19         33.77        27.82 o                         
  -2  43   1        241.25        297.18        29.60 o                         
  -1  43   1        292.51        459.54        32.47 o                         
   0  43   1        119.95        119.69        24.90 o                         
   1  43   1        359.38        448.73        31.13 o                         
   2  43   1         22.37         93.20        29.01 o                         
   3  43   1          2.20         -0.97        28.07 o                         
   4  43   1          0.66        -26.74        26.74 o                         
   5  43   1         59.14          9.17        29.60 o                         
   6  43   1         29.77         13.79        32.91 o                         
   7  43   1         83.58         74.82        38.21 o                         
  -7  44   1         18.96         -4.17        48.98 o                         
  -6  44   1         11.09          2.50        39.56 o                         
  -5  44   1         23.25        158.36        66.52 o                         
  -4  44   1         22.58         81.86        30.71 o                         
  -3  44   1        144.93         77.93        27.41 o                         
  -2  44   1        269.00        345.74        33.11 o                         
  -1  44   1        130.69        116.83        26.10 o                         
   0  44   1         27.43          2.23        30.21 o                         
   1  44   1          1.54         55.12        25.02 o                         
   2  44   1        135.28        151.17        30.15 o                         
   3  44   1        237.38        259.09        36.71 o                         
   4  44   1        160.80        175.59        31.28 o                         
   5  44   1         21.27         52.22        31.81 o                         
   6  44   1          7.30          6.11        35.00 o                         
   7  44   1          4.39        -38.14        38.14 o                         
  -7  45   1        678.02        768.17        65.89 o                         
  -6  45   1          0.95        -21.12        43.92 o                         
  -5  45   1        564.66        596.79        52.29 o                         
  -4  45   1         20.50         75.02        43.78 o                         
  -3  45   1        235.40        229.22        32.70 o                         
  -2  45   1       1107.98       1036.08        63.75 o                         
  -1  45   1       1658.55       1685.49        58.72 o                         
   0  45   1        100.80        100.97        39.07 o                         
   1  45   1       2204.56       2145.97        78.10 o                         
   2  45   1        874.74        967.28        47.11 o                         
   3  45   1         73.57         65.30        28.87 o                         
   4  45   1          5.02        -15.94        32.75 o                         
   5  45   1         29.77         47.53        33.91 o                         
   6  45   1        138.21        108.58        40.31 o                         
   7  45   1          0.35         36.68        56.64 o                         
  -6  46   1          0.00         91.08        46.44 o                         
  -5  46   1         41.99         36.70        42.20 o                         
  -4  46   1         29.26         25.79        39.12 o                         
  -3  46   1          2.95         10.08        37.79 o                         
  -2  46   1        101.75        120.21        30.12 o                         
  -1  46   1         13.47         24.53        42.83 o                         
   0  46   1        255.22        289.01        38.08 o                         
   1  46   1       1036.83       1050.56        47.46 o                         
   2  46   1         16.01         33.02        29.50 o                         
   3  46   1         39.03         27.12        28.08 o                         
   4  46   1         34.41         58.60        33.47 o                         
   5  46   1        176.13        165.64        45.03 o                         
   6  46   1         42.04         68.62        41.33 o                         
  -6  47   1          5.47         63.15        46.34 o                         
  -5  47   1        163.70        110.92        42.08 o                         
  -4  47   1         21.98        -15.58        53.24 o                         
  -3  47   1          1.13        -43.95        51.72 o                         
  -2  47   1        233.47        294.37        34.58 o                         
  -1  47   1        631.69        647.22        40.37 o                         
   0  47   1        615.15        712.48        41.15 o                         
   1  47   1         36.95         69.76        30.64 o                         
   2  47   1        205.00        152.35        35.73 o                         
   3  47   1        203.91        242.87        36.97 o                         
   4  47   1         69.14         41.72        41.41 o                         
   5  47   1         21.09         14.65        39.98 o                         
   6  47   1          1.00         13.52        43.61 o                         
  -6  48   1        536.61        719.34        66.12 o                         
  -5  48   1          2.24         -3.48        44.42 o                         
  -4  48   1        106.68        139.25        44.62 o                         
  -3  48   1        150.87         54.54        51.43 o                         
  -2  48   1        218.20        218.43        34.64 o                         
  -1  48   1        195.99        177.38        32.98 o                         
   0  48   1       1597.27       1631.87        59.61 o                         
   1  48   1        292.05        252.81        32.38 o                         
   2  48   1         22.45          3.79        29.69 o                         
   3  48   1         28.34         -5.03        31.98 o                         
   4  48   1          0.75        -35.61        37.39 o                         
   5  48   1         15.59         86.45        42.15 o                         
  -5  49   1        214.95        205.93        53.03 o                         
  -4  49   1         14.23         60.50        46.26 o                         
  -3  49   1        273.77        187.18        48.20 o                         
  -2  49   1         18.36         43.51        30.19 o                         
  -1  49   1         45.19         70.16        32.04 o                         
   0  49   1        154.48        180.99        33.35 o                         
   1  49   1          0.11        -31.07        31.07 o                         
   2  49   1        147.20        140.98        40.53 o                         
   3  49   1         54.87        110.78        38.41 o                         
   4  49   1          2.16          9.63        45.14 o                         
   5  49   1        133.09        202.78        48.77 o                         
  -4  50   1         33.25        115.75        47.56 o                         
  -3  50   1        257.00        204.96        47.46 o                         
  -2  50   1         74.90        157.14        45.57 o                         
  -1  50   1         76.48        205.99        36.00 o                         
   0  50   1        158.32        107.44        34.71 o                         
   1  50   1         86.13         14.38        33.05 o                         
   2  50   1         25.78          0.38        33.41 o                         
   3  50   1         71.28         91.59        39.69 o                         
   4  50   1         74.61         71.57        43.23 o                         
  -4  51   1         39.44         74.71        51.28 o                         
  -3  51   1         82.33         96.63        46.85 o                         
  -2  51   1          0.53         48.45        48.87 o                         
  -1  51   1        222.38        304.43        39.29 o                         
   0  51   1         17.27         55.16        36.56 o                         
   1  51   1         21.07         30.57        34.62 o                         
   2  51   1          4.77          9.39        38.15 o                         
   3  51   1        103.44        224.45        43.64 o                         
   4  51   1         51.36         19.75        47.30 o                         
  -3  52   1         87.65        132.98        51.70 o                         
  -2  52   1        112.59         85.11        55.62 o                         
  -1  52   1        501.69        525.99        53.49 o                         
   0  52   1        192.29        183.65        37.98 o                         
   1  52   1         34.31         46.02        36.50 o                         
   2  52   1         18.19         -2.79        39.65 o                         
   3  52   1         91.90        141.46        56.16 o                         
  -2  53   1        108.35         59.10        50.92 o                         
  -1  53   1         90.32        199.55        51.20 o                         
   0  53   1        143.31        151.29        40.65 o                         
   1  53   1         16.18         74.77        39.36 o                         
   2  53   1          5.99         31.13        42.25 o                         
 -13   0   2         42.38          2.31        55.51 o                         
 -12   0   2        255.35        279.85        53.73 o                         
 -11   0   2        381.39        463.50        41.41 o                         
 -10   0   2       1429.96       1326.97        62.73 o                         
  -9   0   2        398.51        437.31        33.81 o                         
  -8   0   2          8.36         38.04        18.49 o                         
  -7   0   2        350.49        376.20        25.27 o                         
  -6   0   2          1.64        -12.22        12.22 o                         
  -5   0   2       6539.70       6834.54       117.42 o                         
  -4   0   2      23270.69      25271.67       397.52 o                         
  -3   0   2      65624.84      62928.45      1067.22 o                         
  -2   0   2     614414.25     465714.50      7187.75 o                         
  -1   0   2       3355.49       2775.87        41.59 o                         
   0   0   2       1176.19       1118.59        18.55 o                         
   1   0   2       5385.81       5357.99        81.04 o                         
   2   0   2      53675.81      48945.71       757.31 o                         
   3   0   2        657.06        679.98        18.14 o                         
   4   0   2          0.97          3.70         9.72 o                         
   5   0   2      12513.27      12947.75       289.59 o                         
   6   0   2      16067.84      16745.93       383.20 o                         
   7   0   2       5011.36       5474.06       126.15 o                         
   8   0   2        434.30        481.15        33.67 o                         
   9   0   2        201.38        256.47        27.65 o                         
  10   0   2        465.49        473.43        45.24 o                         
  11   0   2         68.95        112.11        49.88 o                         
  12   0   2       1177.69       1241.34        73.85 o                         
 -13   1   2         18.70         41.81        40.20 o                         
 -12   1   2         76.56        149.59        33.24 o                         
 -11   1   2          0.00         26.72        23.58 o                         
 -10   1   2         53.63         88.93        20.82 o                         
  -9   1   2         40.46         67.39        17.72 o                         
  -8   1   2        314.14        276.46        18.27 o                         
  -7   1   2         11.74          5.43        11.30 o                         
  -6   1   2        176.57        115.15        10.14 o                         
  -5   1   2       1015.48        968.93        19.35 o                         
  -4   1   2       5436.84       5630.47        68.29 o                         
  -3   1   2       4424.72       4428.29        53.67 o                         
  -2   1   2      22951.19      21850.96       232.50 o                         
  -1   1   2        292.97        227.85         6.08 o                         
   0   1   2        101.99         94.74         4.21 o                         
   1   1   2          1.90         -2.31         2.31 o                         
   2   1   2        320.23        303.85         8.23 o                         
   3   1   2        108.07         92.64         5.98 o                         
   4   1   2          1.85         -0.51         6.15 o                         
   5   1   2       3428.43       3490.96        51.92 o                         
   6   1   2       5844.92       6159.44       107.62 o                         
   7   1   2        132.59        170.92        15.48 o                         
   8   1   2        883.79        949.93        29.97 o                         
   9   1   2        697.92        716.70        28.43 o                         
  10   1   2        786.09        848.73        42.22 o                         
  11   1   2        474.34        492.49        32.83 o                         
  12   1   2        388.88        453.59        39.78 o                         
 -13   2   2          0.83         69.86        44.99 o                         
 -12   2   2        258.91        191.67        33.90 o                         
 -11   2   2         12.79         15.70        26.92 o                         
 -10   2   2         90.55        102.27        21.57 o                         
  -9   2   2        625.84        599.34        29.41 o                         
  -8   2   2        188.51        176.03        15.95 o                         
  -7   2   2          5.45         -5.17         9.61 o                         
  -6   2   2        577.41        546.29        17.17 o                         
  -5   2   2        768.66        723.40        16.66 o                         
  -4   2   2        310.54        338.66        10.56 o                         
  -3   2   2      10330.61      10595.70       116.16 o                         
  -2   2   2        491.55        514.18         9.96 o                         
  -1   2   2        158.65        159.06         5.08 o                         
   0   2   2          6.05          0.89         2.81 o                         
   1   2   2       1063.12        917.05        12.81 o                         
   2   2   2       1950.59       1749.22        27.48 o                         
   3   2   2       1379.01       1337.58        20.04 o                         
   4   2   2          6.93          4.03         6.47 o                         
   5   2   2        211.22        219.89        11.09 o                         
   6   2   2         40.93         45.37        10.51 o                         
   7   2   2        181.06        214.66        15.52 o                         
   8   2   2         17.93         36.52        15.54 o                         
   9   2   2       2110.69       2271.41        48.17 o                         
  10   2   2         12.57         16.27        20.90 o                         
  11   2   2        268.42        260.08        28.87 o                         
  12   2   2        897.43       1061.11        66.94 o                         
 -13   3   2         68.92         92.09        44.27 o                         
 -12   3   2         12.15        -29.00        29.00 o                         
 -11   3   2         47.63         90.94        24.30 o                         
 -10   3   2        112.19        118.73        22.14 o                         
  -9   3   2        716.08        749.95        33.71 o                         
  -8   3   2          0.04        -14.10        14.10 o                         
  -7   3   2         43.14         27.07        11.11 o                         
  -6   3   2          6.49          0.85         9.17 o                         
  -5   3   2         23.68         11.65         7.57 o                         
  -4   3   2       1192.76       1145.45        18.92 o                         
  -3   3   2     147160.36     133077.73      1395.08 o                         
  -2   3   2      62124.44      58050.81       635.41 o                         
  -1   3   2        251.74        218.02         6.15 o                         
   0   3   2      22992.05      21733.80       239.64 o                         
   1   3   2       1128.63       1130.50        16.70 o                         
   2   3   2        160.07        124.38         6.47 o                         
   3   3   2      18783.61      18306.32       195.81 o                         
   4   3   2         33.98         42.61         6.21 o                         
   5   3   2       1899.14       1936.19        28.54 o                         
   6   3   2       1653.82       1670.28        30.89 o                         
   7   3   2        373.98        351.08        17.48 o                         
   8   3   2       1920.82       2064.09        42.09 o                         
   9   3   2        111.21        129.59        18.87 o                         
  10   3   2        136.88        176.09        25.14 o                         
  11   3   2        119.99        169.27        27.29 o                         
  12   3   2          7.83         40.16        37.30 o                         
 -13   4   2          0.84        -10.54        38.58 o                         
 -12   4   2          5.23        -27.83        27.83 o                         
 -11   4   2       1625.32       1570.37        49.29 o                         
 -10   4   2          5.82         36.04        21.55 o                         
  -9   4   2       1000.94        969.43        46.68 o                         
  -8   4   2         65.16         51.11        14.49 o                         
  -7   4   2         57.06         54.30        11.48 o                         
  -6   4   2         21.04         25.06         8.82 o                         
  -5   4   2        242.22        235.42        11.05 o                         
  -4   4   2         83.22         90.17         7.10 o                         
  -3   4   2      16479.05      16462.34       177.16 o                         
  -2   4   2        716.59        742.48        11.86 o                         
  -1   4   2          4.47         -1.44         3.07 o                         
   0   4   2        596.84        498.67         9.53 o                         
   1   4   2         42.03         33.49         3.75 o                         
   2   4   2        155.36        152.36         6.94 o                         
   3   4   2       1272.15       1248.45        18.36 o                         
   4   4   2        440.12        455.77        12.72 o                         
   5   4   2         52.61         51.80         8.07 o                         
   6   4   2        919.08        921.22        23.19 o                         
   7   4   2        107.22        146.89        14.26 o                         
   8   4   2        717.08        702.21        26.71 o                         
   9   4   2        364.92        375.17        22.90 o                         
  10   4   2         20.07         -1.82        24.39 o                         
  11   4   2        105.81        134.31        32.53 o                         
  12   4   2        295.94        289.54        42.89 o                         
 -13   5   2        158.38        221.90        46.42 o                         
 -12   5   2          9.56          1.45        30.66 o                         
 -11   5   2        430.68        510.13        32.92 o                         
 -10   5   2        140.22        121.49        22.16 o                         
  -9   5   2        128.65        128.91        25.15 o                         
  -8   5   2          8.92         19.26        14.46 o                         
  -7   5   2        398.46        420.53        18.48 o                         
  -6   5   2         38.50         17.27         9.12 o                         
  -5   5   2         55.49         73.70         8.55 o                         
  -4   5   2       3065.02       3119.25        39.32 o                         
  -3   5   2       5140.78       5289.71        58.71 o                         
  -2   5   2       1822.30       1684.92        23.89 o                         
  -1   5   2          8.61         11.91         2.80 o                         
   0   5   2          0.14          1.29         3.48 o                         
   1   5   2        219.09        181.41         5.75 o                         
   2   5   2        532.04        494.61        10.15 o                         
   3   5   2        191.25        185.96         7.40 o                         
   4   5   2        197.61        204.98        10.80 o                         
   5   5   2        102.06        115.75         9.46 o                         
   6   5   2       1082.49       1112.92        32.83 o                         
   7   5   2        648.24        680.17        23.89 o                         
   8   5   2          0.96         -4.35        14.78 o                         
   9   5   2         20.41         16.72        21.45 o                         
  10   5   2       2334.02       2247.95        62.95 o                         
  11   5   2         27.07         80.18        31.42 o                         
  12   5   2        450.46        437.91        41.47 o                         
 -13   6   2        112.60        114.94        41.03 o                         
 -12   6   2        304.73        267.07        32.68 o                         
 -11   6   2        273.40        294.86        28.56 o                         
 -10   6   2        174.04        158.86        23.06 o                         
  -9   6   2        174.94        168.66        22.81 o                         
  -8   6   2        331.29        300.71        23.02 o                         
  -7   6   2        730.75        802.18        23.96 o                         
  -6   6   2        713.15        649.60        18.29 o                         
  -5   6   2         58.09         83.02         8.99 o                         
  -4   6   2       7791.12       8070.92        91.15 o                         
  -3   6   2     149426.08     134073.48      1404.25 o                         
  -2   6   2       2419.56       2435.14        29.81 o                         
  -1   6   2         91.54        103.27         4.71 o                         
   0   6   2     129139.46     108162.01      1181.70 o                         
   1   6   2     174898.20     144818.02      1582.12 o                         
   2   6   2        954.90        865.64        14.12 o                         
   3   6   2       6486.12       6596.37        74.70 o                         
   4   6   2        190.63        174.37         8.82 o                         
   5   6   2       1854.07       1967.91        31.46 o                         
   6   6   2       7086.33       7471.95       105.07 o                         
   7   6   2        737.21        784.78        27.33 o                         
   8   6   2         39.26         29.79        16.36 o                         
   9   6   2        226.05        173.46        22.70 o                         
  10   6   2       1291.05       1404.69        69.46 o                         
  11   6   2        456.48        491.00        37.96 o                         
  12   6   2         23.50         48.33        36.42 o                         
 -13   7   2          8.03        -43.46        43.46 o                         
 -12   7   2         78.54         67.49        37.77 o                         
 -11   7   2        200.78        218.56        27.06 o                         
 -10   7   2        944.85        877.48        37.51 o                         
  -9   7   2         30.90         12.19        16.60 o                         
  -8   7   2          0.12        -10.42        15.36 o                         
  -7   7   2       1956.03       1928.32        37.16 o                         
  -6   7   2          0.25         -9.54        10.78 o                         
  -5   7   2        170.23        167.35        11.15 o                         
  -4   7   2        872.60        913.96        15.81 o                         
  -3   7   2       7813.31       7821.22        87.24 o                         
  -2   7   2        213.46        225.46         7.58 o                         
  -1   7   2       2349.77       2076.03        25.10 o                         
   0   7   2        155.33        163.39         6.09 o                         
   1   7   2       1409.69       1347.31        19.42 o                         
   2   7   2       3713.28       3421.79        40.69 o                         
   3   7   2         46.11         29.77         4.91 o                         
   4   7   2         30.78         44.58         7.81 o                         
   5   7   2        526.29        541.42        16.17 o                         
   6   7   2        218.56        223.82        14.26 o                         
   7   7   2       1878.83       2008.36        45.60 o                         
   8   7   2          1.66         -8.77        15.26 o                         
   9   7   2         31.50         35.59        20.94 o                         
  10   7   2          6.15         39.13        28.87 o                         
  11   7   2       1254.78       1302.82        54.28 o                         
  12   7   2        225.73        298.65        42.00 o                         
 -13   8   2          8.10         54.73        48.20 o                         
 -12   8   2          2.87          0.30        50.07 o                         
 -11   8   2         37.69         62.79        26.51 o                         
 -10   8   2        901.48        870.82        39.63 o                         
  -9   8   2        650.46        581.69        28.48 o                         
  -8   8   2        751.45        751.52        27.70 o                         
  -7   8   2         25.10         16.01        11.30 o                         
  -6   8   2        213.29        225.95        12.30 o                         
  -5   8   2       5694.71       5939.85        84.29 o                         
  -4   8   2        200.37        209.42         8.66 o                         
  -3   8   2       2655.15       2558.81        34.17 o                         
  -2   8   2        318.30        313.15         7.32 o                         
  -1   8   2        296.24        270.26         8.61 o                         
   0   8   2        371.74        370.30         8.81 o                         
   1   8   2        183.76        174.74         6.81 o                         
   2   8   2        174.38        149.46         8.35 o                         
   3   8   2       3758.89       3713.61        47.08 o                         
   4   8   2        702.36        675.39        16.28 o                         
   5   8   2        344.06        380.64        14.79 o                         
   6   8   2       1687.95       1613.57        31.58 o                         
   7   8   2         48.81         43.91        13.53 o                         
   8   8   2         88.49        117.33        17.69 o                         
   9   8   2         60.36         64.18        22.21 o                         
  10   8   2       1526.52       1420.42        51.46 o                         
  11   8   2       1743.84       1859.82        63.38 o                         
  12   8   2       1135.05       1265.73        66.18 o                         
 -13   9   2         70.64        109.61        52.51 o                         
 -12   9   2         97.05        109.87        32.92 o                         
 -11   9   2        206.42        210.30        40.31 o                         
 -10   9   2        189.08        163.01        24.93 o                         
  -9   9   2        158.85        167.41        19.74 o                         
  -8   9   2       1745.22       1737.35        42.03 o                         
  -7   9   2        146.36        114.35        13.45 o                         
  -6   9   2        879.68        928.95        32.46 o                         
  -5   9   2      35939.26      37335.29       413.85 o                         
  -4   9   2       1075.78       1029.66        17.66 o                         
  -3   9   2       5330.02       5539.70        70.30 o                         
  -2   9   2       1800.67       1628.41        25.58 o                         
  -1   9   2      13755.18      13059.35       154.44 o                         
   0   9   2        421.55        467.70        10.69 o                         
   1   9   2      76975.88      67953.55       742.95 o                         
   2   9   2      82369.38      75503.07       792.71 o                         
   3   9   2        540.70        489.37        11.88 o                         
   4   9   2       1889.57       1662.19        24.27 o                         
   5   9   2       3493.13       3786.86        52.82 o                         
   6   9   2       2264.30       2239.19        38.75 o                         
   7   9   2        104.89        115.67        15.28 o                         
   8   9   2          2.60          3.39        17.04 o                         
   9   9   2         26.78          0.79        22.19 o                         
  10   9   2        673.80        664.26        37.56 o                         
  11   9   2          1.29         15.14        30.69 o                         
  12   9   2        723.49        732.39        51.71 o                         
 -13  10   2       1028.74        937.48        73.14 o                         
 -12  10   2        865.82        851.83        83.14 o                         
 -11  10   2        218.99        168.36        28.74 o                         
 -10  10   2          7.99         26.62        21.83 o                         
  -9  10   2        420.68        392.95        28.00 o                         
  -8  10   2        366.25        389.47        21.81 o                         
  -7  10   2          5.64        -11.56        11.56 o                         
  -6  10   2        251.32        246.13        13.62 o                         
  -5  10   2       6991.43       7115.54        82.93 o                         
  -4  10   2        531.79        504.58        12.33 o                         
  -3  10   2       1665.65       1620.91        28.11 o                         
  -2  10   2         80.56         74.84         5.31 o                         
  -1  10   2        362.70        344.76        10.75 o                         
   0  10   2        568.64        524.77        10.55 o                         
   1  10   2        475.08        446.85        10.32 o                         
   2  10   2       3686.23       3541.62        42.96 o                         
   3  10   2       2494.45       2447.86        32.23 o                         
   4  10   2        180.90        190.30         9.09 o                         
   5  10   2          0.43         14.21        10.04 o                         
   6  10   2       1351.59       1420.59        32.25 o                         
   7  10   2        184.26        159.07        16.39 o                         
   8  10   2        582.54        618.94        40.98 o                         
   9  10   2         17.67         20.35        21.41 o                         
  10  10   2          6.86         60.97        26.20 o                         
  11  10   2         31.92         11.57        32.96 o                         
  12  10   2        120.39        171.82        45.19 o                         
 -13  11   2        188.49        230.99        57.69 o                         
 -12  11   2        418.64        567.07       122.28 o                         
 -11  11   2         25.16          7.01        26.82 o                         
 -10  11   2         19.57         24.94        22.57 o                         
  -9  11   2       1457.77       1394.44        41.35 o                         
  -8  11   2       4943.57       4916.27        87.16 o                         
  -7  11   2        162.57        162.25        13.36 o                         
  -6  11   2        950.05       1062.97        27.38 o                         
  -5  11   2       2151.37       2264.88        32.88 o                         
  -4  11   2          1.11          7.51        10.00 o                         
  -3  11   2         27.97         26.79         7.89 o                         
  -2  11   2          9.93         12.98         3.74 o                         
  -1  11   2          3.64          7.99         4.44 o                         
   0  11   2        913.00        827.61        13.58 o                         
   1  11   2        772.19        786.87        14.11 o                         
   2  11   2          1.06          1.80         5.56 o                         
   3  11   2          4.34         16.05         6.12 o                         
   4  11   2       4089.71       3966.17        48.95 o                         
   5  11   2       1015.70       1015.95        23.09 o                         
   6  11   2         20.20         23.39        11.20 o                         
   7  11   2         58.70         74.35        15.09 o                         
   8  11   2         59.87         68.02        18.17 o                         
   9  11   2         21.36         30.72        21.94 o                         
  10  11   2        889.15        941.04        44.37 o                         
  11  11   2        109.03        100.26        33.46 o                         
  12  11   2        255.47        212.43        41.97 o                         
 -12  12   2        288.32        379.94        49.98 o                         
 -11  12   2        103.13         69.65        30.62 o                         
 -10  12   2        188.53        194.65        28.57 o                         
  -9  12   2         23.29         12.21        18.47 o                         
  -8  12   2        499.83        555.16        26.31 o                         
  -7  12   2          0.63        -11.38        11.38 o                         
  -6  12   2       8935.03       9778.19       141.39 o                         
  -5  12   2      19523.30      19972.38       342.40 o                         
  -4  12   2      17674.44      18947.04       242.60 o                         
  -3  12   2        953.57       1077.73        21.22 o                         
  -2  12   2        886.17        943.86        16.46 o                         
  -1  12   2      15693.53      15209.51       158.33 o                         
   0  12   2        409.29        453.84        10.88 o                         
   1  12   2          9.04         -1.91         4.99 o                         
   2  12   2      12369.01      12259.17       145.83 o                         
   3  12   2       6345.19       6381.35        73.82 o                         
   4  12   2       2067.44       2138.63        31.76 o                         
   5  12   2       6560.77       7086.74        86.46 o                         
   6  12   2         77.80         66.83        12.09 o                         
   7  12   2        306.77        330.01        19.35 o                         
   8  12   2        292.39        316.69        23.01 o                         
   9  12   2         39.19         59.53        21.37 o                         
  10  12   2          2.38        -39.85        39.85 o                         
  11  12   2         87.20         46.04        41.03 o                         
  12  12   2        445.16        475.80        49.68 o                         
 -12  13   2       1798.07       1766.57        73.63 o                         
 -11  13   2          5.13        -24.87        30.23 o                         
 -10  13   2          6.57        -18.06        22.45 o                         
  -9  13   2        122.93        126.84        19.80 o                         
  -8  13   2        556.77        621.89        26.48 o                         
  -7  13   2        241.29        252.45        18.10 o                         
  -6  13   2       4172.67       4304.15        68.42 o                         
  -5  13   2       2799.40       2788.02        44.25 o                         
  -4  13   2       2062.91       2057.66        34.95 o                         
  -3  13   2        146.09        156.35         9.19 o                         
  -2  13   2          2.23         -2.81         4.52 o                         
  -1  13   2        649.30        650.88        12.05 o                         
   0  13   2         14.36         12.55         4.40 o                         
   1  13   2        537.70        496.63        11.99 o                         
   2  13   2         57.81         60.25         6.54 o                         
   3  13   2       1034.84        988.51        18.67 o                         
   4  13   2       2419.40       2332.41        34.53 o                         
   5  13   2         19.58         11.11         9.54 o                         
   6  13   2          0.00          6.46        11.40 o                         
   7  13   2        534.15        576.48        24.59 o                         
   8  13   2         11.26          0.57        18.19 o                         
   9  13   2        103.45        114.09        23.85 o                         
  10  13   2         39.51        -24.60        24.60 o                         
  11  13   2         37.12         30.44        32.10 o                         
  12  13   2         42.76        -31.10        42.76 o                         
 -12  14   2          2.77         28.43        39.48 o                         
 -11  14   2         86.45         68.62        28.88 o                         
 -10  14   2        541.23        521.86        38.60 o                         
  -9  14   2        304.70        310.99        23.68 o                         
  -8  14   2        671.77        660.24        27.10 o                         
  -7  14   2        430.04        461.39        20.75 o                         
  -6  14   2        742.88        750.63        21.44 o                         
  -5  14   2       1263.83       1264.09        30.19 o                         
  -4  14   2        406.48        388.34        13.73 o                         
  -3  14   2         75.93         89.63         8.08 o                         
  -2  14   2        993.29        923.66        15.97 o                         
  -1  14   2          2.57          2.43         4.36 o                         
   0  14   2       1178.50       1078.03        17.64 o                         
   1  14   2         31.80         31.11         5.97 o                         
   2  14   2        322.02        324.66        10.90 o                         
   3  14   2        104.19        140.30         9.35 o                         
   4  14   2       1494.69       1522.64        27.15 o                         
   5  14   2       2818.99       2653.30        48.93 o                         
   6  14   2        725.53        685.43        23.14 o                         
   7  14   2        260.92        269.93        18.47 o                         
   8  14   2        259.56        296.99        23.00 o                         
   9  14   2        471.33        513.34        29.29 o                         
  10  14   2          4.04        -27.11        27.11 o                         
  11  14   2        558.83        530.23        41.71 o                         
  12  14   2         49.08        -37.87        43.92 o                         
 -12  15   2        163.25        169.79        43.90 o                         
 -11  15   2         78.85        102.44        34.62 o                         
 -10  15   2         86.26         81.95        25.51 o                         
  -9  15   2         90.04        142.93        20.38 o                         
  -8  15   2         42.62         55.55        16.10 o                         
  -7  15   2        712.74        713.01        23.09 o                         
  -6  15   2       2142.35       2221.69        44.61 o                         
  -5  15   2       1523.13       1732.51        48.59 o                         
  -4  15   2        187.49        266.80        13.17 o                         
  -3  15   2       3879.09       4128.73       104.43 o                         
  -2  15   2        632.11        694.69        13.75 o                         
  -1  15   2         67.36         61.54         5.10 o                         
   0  15   2      18018.31      19029.79       205.19 o                         
   1  15   2       3313.07       3510.45        45.32 o                         
   2  15   2       9480.08       9619.13       112.18 o                         
   3  15   2      15349.00      16132.89       176.04 o                         
   4  15   2       2320.22       2328.56        38.04 o                         
   5  15   2          6.69         17.45        10.37 o                         
   6  15   2         18.15         -3.76        12.74 o                         
   7  15   2        330.18        311.56        19.95 o                         
   8  15   2         54.59         84.37        19.07 o                         
   9  15   2          6.29        -26.67        26.67 o                         
  10  15   2        212.30        225.83        40.19 o                         
  11  15   2        301.50        364.24        43.36 o                         
  12  15   2          6.38          2.12        43.46 o                         
 -12  16   2         14.79        -23.19        48.19 o                         
 -11  16   2         24.55         75.67        39.27 o                         
 -10  16   2         40.10         51.59        25.82 o                         
  -9  16   2          0.44         -3.40        18.48 o                         
  -8  16   2        220.29        216.18        17.57 o                         
  -7  16   2          7.35         33.24        11.13 o                         
  -6  16   2        143.65        154.96        12.84 o                         
  -5  16   2        111.19        140.03        13.52 o                         
  -4  16   2        300.38        277.32        14.20 o                         
  -3  16   2         57.93         73.18        10.25 o                         
  -2  16   2        293.13        308.00        10.64 o                         
  -1  16   2        256.43        244.09        11.40 o                         
   0  16   2         13.94          5.44         6.05 o                         
   1  16   2         99.05        101.11         7.72 o                         
   2  16   2        659.49        757.57        18.08 o                         
   3  16   2       4061.56       4098.78        51.44 o                         
   4  16   2        817.04        796.69        24.57 o                         
   5  16   2       1724.38       1723.73        39.10 o                         
   6  16   2        103.30         82.00        13.12 o                         
   7  16   2        992.20       1001.00        32.24 o                         
   8  16   2          6.58         35.95        20.10 o                         
   9  16   2          1.43        -20.29        23.94 o                         
  10  16   2        242.10        273.30        31.34 o                         
  11  16   2          1.82          3.11        39.65 o                         
  12  16   2        270.07        197.03        58.33 o                         
 -12  17   2        133.37         94.48        44.92 o                         
 -11  17   2         40.25          4.41        42.39 o                         
 -10  17   2        345.82        337.49        29.62 o                         
  -9  17   2        223.23        274.00        21.49 o                         
  -8  17   2         28.06         55.44        14.86 o                         
  -7  17   2        333.07        369.04        18.50 o                         
  -6  17   2        342.31        333.83        20.44 o                         
  -5  17   2        328.06        356.40        19.21 o                         
  -4  17   2        252.28        226.48        14.00 o                         
  -3  17   2         91.76         77.82        12.16 o                         
  -2  17   2        119.20        137.28         7.32 o                         
  -1  17   2       1018.01        983.63        16.37 o                         
   0  17   2        759.18        725.54        15.09 o                         
   1  17   2        450.37        482.56        19.05 o                         
   2  17   2         57.05         61.05         8.04 o                         
   3  17   2       2180.98       2263.87        34.29 o                         
   4  17   2        351.61        368.68        14.49 o                         
   5  17   2        230.75        257.84        15.25 o                         
   6  17   2       1275.14       1269.23        32.11 o                         
   7  17   2         80.35         96.47        17.48 o                         
   8  17   2        144.27        147.57        23.29 o                         
   9  17   2          1.33         35.88        28.48 o                         
  10  17   2         21.46         34.69        30.23 o                         
  11  17   2        119.92        116.01        39.27 o                         
  12  17   2         90.99         54.95        48.34 o                         
 -12  18   2         75.85        -38.63        41.79 o                         
 -11  18   2         65.04         34.07        37.55 o                         
 -10  18   2         25.43        -10.45        28.07 o                         
  -9  18   2          0.10         41.73        19.26 o                         
  -8  18   2        226.26        195.70        17.43 o                         
  -7  18   2         17.06         20.56        19.44 o                         
  -6  18   2         71.03         72.29        15.33 o                         
  -5  18   2         80.97         72.84        14.46 o                         
  -4  18   2        158.26        239.10        14.62 o                         
  -3  18   2       4400.14       4617.87        69.74 o                         
  -2  18   2         47.20         52.75         6.74 o                         
  -1  18   2        244.79        211.79         9.31 o                         
   0  18   2       2914.57       2900.62        37.84 o                         
   1  18   2      21780.72      23688.51       255.26 o                         
   2  18   2      14773.54      16207.74       184.32 o                         
   3  18   2        144.54        181.63        13.44 o                         
   4  18   2        387.22        284.11        13.63 o                         
   5  18   2        124.55        119.80        13.41 o                         
   6  18   2        590.97        591.04        23.25 o                         
   7  18   2        517.48        493.88        24.14 o                         
   8  18   2         19.70         17.01        22.96 o                         
   9  18   2         21.07         47.83        24.87 o                         
  10  18   2         83.96        126.63        29.75 o                         
  11  18   2        451.58        395.91        46.55 o                         
  12  18   2          6.77        -21.93        51.47 o                         
 -12  19   2          3.11        -43.43        43.43 o                         
 -11  19   2         18.58        -29.32        53.15 o                         
 -10  19   2         19.95        -24.66        36.26 o                         
  -9  19   2        268.57        240.92        25.55 o                         
  -8  19   2        325.52        351.48        20.22 o                         
  -7  19   2          6.15          6.78        20.52 o                         
  -6  19   2        173.01        174.05        17.62 o                         
  -5  19   2         18.18         19.38        12.92 o                         
  -4  19   2        136.11        180.49        14.16 o                         
  -3  19   2        383.43        418.13        14.13 o                         
  -2  19   2          1.75          2.85         6.09 o                         
  -1  19   2         14.48         22.22         5.96 o                         
   0  19   2         54.38         57.81         7.37 o                         
   1  19   2         20.70         37.65         9.55 o                         
   2  19   2        850.28        902.31        20.70 o                         
   3  19   2        534.52        492.01        15.68 o                         
   4  19   2        389.65        365.92        15.67 o                         
   5  19   2         14.32         20.89        12.28 o                         
   6  19   2         15.08         -0.50        13.87 o                         
   7  19   2        174.15        197.48        19.34 o                         
   8  19   2         20.47         33.18        19.47 o                         
   9  19   2         17.08         31.17        23.38 o                         
  10  19   2         56.62         37.86        29.44 o                         
  11  19   2        387.72        388.53        46.83 o                         
 -12  20   2          4.26         19.34        45.40 o                         
 -11  20   2        161.89         88.84        38.92 o                         
 -10  20   2         15.08         46.88        56.86 o                         
  -9  20   2          3.14         15.79        29.15 o                         
  -8  20   2          9.08         18.23        22.00 o                         
  -7  20   2         38.98         46.38        19.45 o                         
  -6  20   2        655.14        648.19        28.24 o                         
  -5  20   2        176.69        164.31        15.85 o                         
  -4  20   2         68.10         77.44        12.10 o                         
  -3  20   2         20.90         -1.69         8.55 o                         
  -2  20   2         50.94         57.55         6.46 o                         
  -1  20   2          0.02          9.66         6.95 o                         
   0  20   2       3561.83       3895.02        49.20 o                         
   1  20   2        301.89        352.29        13.31 o                         
   2  20   2       2391.11       2368.36        35.87 o                         
   3  20   2        532.80        601.72        18.59 o                         
   4  20   2       1244.36       1149.54        26.43 o                         
   5  20   2         54.99         46.69        13.54 o                         
   6  20   2         64.70         62.09        14.67 o                         
   7  20   2        557.09        607.96        27.72 o                         
   8  20   2        682.67        710.11        33.54 o                         
   9  20   2         54.62         65.34        24.68 o                         
  10  20   2        168.10        195.53        30.63 o                         
  11  20   2        393.10        421.84        53.96 o                         
 -12  21   2         43.50         79.19        51.96 o                         
 -11  21   2         75.46        -30.32        38.58 o                         
 -10  21   2          0.04         27.58        32.95 o                         
  -9  21   2        462.19        407.72        35.25 o                         
  -8  21   2        131.68        165.25        26.37 o                         
  -7  21   2          0.14         33.44        19.56 o                         
  -6  21   2        496.67        488.20        25.02 o                         
  -5  21   2        363.62        443.97        22.89 o                         
  -4  21   2         42.79         79.45        12.56 o                         
  -3  21   2        415.66        396.30        12.40 o                         
  -2  21   2        353.85        379.78        12.59 o                         
  -1  21   2       6009.16       6236.03        77.58 o                         
   0  21   2       8797.36      10384.04       128.46 o                         
   1  21   2      10993.58      12599.34       152.32 o                         
   2  21   2        357.10        398.27        14.88 o                         
   3  21   2        551.96        639.60        19.89 o                         
   4  21   2        597.55        643.73        21.17 o                         
   5  21   2       1808.31       1736.32        41.98 o                         
   6  21   2        146.71        117.79        15.74 o                         
   7  21   2        611.12        577.02        25.62 o                         
   8  21   2       1916.54       1981.37        52.98 o                         
   9  21   2        629.53        646.44        39.32 o                         
  10  21   2        131.63        129.06        31.65 o                         
  11  21   2         74.13         83.38        43.07 o                         
 -12  22   2         28.92         44.40        49.42 o                         
 -11  22   2          6.87        -42.60        42.60 o                         
 -10  22   2         81.90        136.18        38.11 o                         
  -9  22   2         12.48        -18.16        36.58 o                         
  -8  22   2        260.47        263.81        26.50 o                         
  -7  22   2         94.18         90.11        21.29 o                         
  -6  22   2         46.40         59.80        24.11 o                         
  -5  22   2         94.00         68.35        14.51 o                         
  -4  22   2        458.52        492.52        30.23 o                         
  -3  22   2          2.59         13.03         7.00 o                         
  -2  22   2        187.29        168.30        10.21 o                         
  -1  22   2       1175.07       1193.07        21.19 o                         
   0  22   2        681.66        678.11        17.13 o                         
   1  22   2       2582.33       2732.33        43.56 o                         
   2  22   2         14.33         17.19         9.35 o                         
   3  22   2        337.56        364.49        16.56 o                         
   4  22   2         30.22         36.50        11.72 o                         
   5  22   2        158.98        168.82        18.94 o                         
   6  22   2          7.44         -1.57        16.88 o                         
   7  22   2         83.43        124.28        18.17 o                         
   8  22   2          3.46          4.17        26.72 o                         
   9  22   2        225.30        236.10        31.52 o                         
  10  22   2         63.05         97.33        33.11 o                         
  11  22   2          0.87         43.78        56.98 o                         
 -12  23   2        152.55        166.28        57.37 o                         
 -11  23   2          1.03        -13.66        38.57 o                         
 -10  23   2        158.13        133.08        35.78 o                         
  -9  23   2          1.08        -10.90        30.63 o                         
  -8  23   2        161.23        161.51        25.12 o                         
  -7  23   2         10.64         23.73        20.25 o                         
  -6  23   2        802.25        823.22        32.92 o                         
  -5  23   2       1113.13       1036.50        33.65 o                         
  -4  23   2         29.01         43.52        13.14 o                         
  -3  23   2          1.30         -9.27        13.26 o                         
  -2  23   2        415.58        475.12        16.34 o                         
  -1  23   2       1200.69       1239.98        23.47 o                         
   0  23   2          8.97         11.12         8.44 o                         
   1  23   2         57.45         47.48         9.32 o                         
   2  23   2        212.65        261.88        14.76 o                         
   3  23   2        969.67        932.32        24.12 o                         
   4  23   2        268.61        263.31        16.26 o                         
   5  23   2       1341.67       1270.06        36.75 o                         
   6  23   2        113.78        106.33        16.16 o                         
   7  23   2          0.86          7.27        17.10 o                         
   8  23   2        374.40        403.90        29.35 o                         
   9  23   2          1.48        -23.67        29.40 o                         
  10  23   2       1116.71       1282.33        61.19 o                         
  11  23   2         27.19         67.40        53.40 o                         
 -11  24   2          2.03        -21.16        40.36 o                         
 -10  24   2        389.54        286.02        52.27 o                         
  -9  24   2        217.24        194.76        34.74 o                         
  -8  24   2        604.87        546.01        33.99 o                         
  -7  24   2        232.88        267.08        29.38 o                         
  -6  24   2       2554.56       2518.23        58.05 o                         
  -5  24   2          2.14         -0.43        15.07 o                         
  -4  24   2          0.03          8.94        12.28 o                         
  -3  24   2       1027.24       1003.98        29.20 o                         
  -2  24   2       2956.82       3267.90        88.97 o                         
  -1  24   2       3998.13       4326.41        74.18 o                         
   0  24   2        842.54        792.03        18.34 o                         
   1  24   2         18.93         30.21        10.20 o                         
   2  24   2       2201.82       2541.38        47.32 o                         
   3  24   2        303.06        406.46        23.93 o                         
   4  24   2         24.64         23.65        12.07 o                         
   5  24   2        191.65        168.71        17.63 o                         
   6  24   2        132.43        120.57        17.56 o                         
   7  24   2        941.79        971.41        39.11 o                         
   8  24   2        891.82        830.24        39.76 o                         
   9  24   2          5.07         -2.20        27.67 o                         
  10  24   2        289.27        292.69        35.05 o                         
  11  24   2         40.54        136.72        56.88 o                         
 -11  25   2         49.35        -13.98        43.76 o                         
 -10  25   2        103.15        105.77        37.08 o                         
  -9  25   2          3.36        -31.29        31.29 o                         
  -8  25   2        195.67        148.03        26.30 o                         
  -7  25   2          0.07          5.49        21.02 o                         
  -6  25   2        128.91        139.69        19.98 o                         
  -5  25   2         16.41         -2.29        15.27 o                         
  -4  25   2          1.14          7.26        12.81 o                         
  -3  25   2        166.19        167.65        11.59 o                         
  -2  25   2        174.58        245.10        17.91 o                         
  -1  25   2        148.83        167.78        12.30 o                         
   0  25   2          1.04          2.35         9.16 o                         
   1  25   2         18.72         37.74         9.80 o                         
   2  25   2        223.58        239.17        14.07 o                         
   3  25   2          5.98         -3.20        11.76 o                         
   4  25   2         43.88         41.56        12.85 o                         
   5  25   2        287.44        330.12        22.35 o                         
   6  25   2         38.06         43.43        16.87 o                         
   7  25   2        110.08         81.44        24.90 o                         
   8  25   2         71.60         44.97        23.99 o                         
   9  25   2         11.39         48.94        26.25 o                         
  10  25   2       1571.48       1572.28        78.25 o                         
  11  25   2        422.37        538.30        67.69 o                         
 -11  26   2          0.73        -19.62        43.03 o                         
 -10  26   2         60.64         58.03        39.28 o                         
  -9  26   2        456.15        487.32        58.14 o                         
  -8  26   2       1191.97       1139.27        83.51 o                         
  -7  26   2          2.19         53.59        22.12 o                         
  -6  26   2        113.99        126.07        26.35 o                         
  -5  26   2        521.56        514.96        26.99 o                         
  -4  26   2        909.53        875.30        28.67 o                         
  -3  26   2          1.01          5.11         9.38 o                         
  -2  26   2       1161.66       1195.77        27.46 o                         
  -1  26   2         52.06         66.47        11.06 o                         
   0  26   2         86.99         90.77        10.87 o                         
   1  26   2        447.07        486.32        17.51 o                         
   2  26   2        201.72        236.82        14.92 o                         
   3  26   2         17.24         25.36        13.33 o                         
   4  26   2        196.26        194.37        18.20 o                         
   5  26   2         40.28         51.03        14.06 o                         
   6  26   2        152.27        192.58        19.67 o                         
   7  26   2         23.62         -7.82        24.05 o                         
   8  26   2         48.58         36.38        23.72 o                         
   9  26   2          8.33         50.56        27.35 o                         
  10  26   2         51.82        103.65        42.34 o                         
  11  26   2        160.22        237.03        63.54 o                         
 -11  27   2         49.04         84.67        50.09 o                         
 -10  27   2         64.47         69.54        37.20 o                         
  -9  27   2         58.11        108.27        35.24 o                         
  -8  27   2        810.43        818.59        45.16 o                         
  -7  27   2       3993.59       3894.07        84.77 o                         
  -6  27   2         73.74         53.56        20.20 o                         
  -5  27   2        178.34        173.49        20.16 o                         
  -4  27   2       1050.91       1025.99        29.69 o                         
  -3  27   2        610.60        729.11        21.52 o                         
  -2  27   2       1097.05       1102.13        39.58 o                         
  -1  27   2        175.25        156.94        13.42 o                         
   0  27   2       1234.09       1201.99        40.75 o                         
   1  27   2        261.24        324.65        15.55 o                         
   2  27   2          2.11        -11.25        11.25 o                         
   3  27   2        349.78        348.18        21.08 o                         
   4  27   2        415.65        415.73        21.74 o                         
   5  27   2        276.07        269.60        17.97 o                         
   6  27   2       2534.79       2384.31        54.60 o                         
   7  27   2        723.66        753.69        34.00 o                         
   8  27   2        752.34        758.54        39.51 o                         
   9  27   2        142.32        136.53        28.98 o                         
  10  27   2       1105.51       1157.20        75.19 o                         
  11  27   2          8.47         11.00        57.73 o                         
 -11  28   2         32.44         18.63        54.77 o                         
 -10  28   2        296.52        365.61        45.62 o                         
  -9  28   2        575.31        600.77        48.56 o                         
  -8  28   2        220.25        215.19        38.42 o                         
  -7  28   2        518.08        512.19        33.12 o                         
  -6  28   2          5.70          6.18        20.76 o                         
  -5  28   2        602.40        645.10        33.63 o                         
  -4  28   2        188.32        183.76        16.56 o                         
  -3  28   2        684.52        651.69        21.56 o                         
  -2  28   2        185.70        201.60        14.04 o                         
  -1  28   2         87.41         79.77        12.68 o                         
   0  28   2        128.93        127.00        13.12 o                         
   1  28   2         64.92         59.83        11.89 o                         
   2  28   2         15.95         17.54        11.88 o                         
   3  28   2         81.53         88.75        14.51 o                         
   4  28   2         36.63         44.70        14.66 o                         
   5  28   2          0.10         10.10        14.08 o                         
   6  28   2        185.89        214.87        20.30 o                         
   7  28   2         32.06         69.61        22.56 o                         
   8  28   2        220.83        217.99        27.67 o                         
   9  28   2        587.51        649.09        40.20 o                         
  10  28   2        450.79        586.81        59.68 o                         
 -11  29   2         86.82        108.28        53.19 o                         
 -10  29   2         68.01         91.64        40.69 o                         
  -9  29   2          1.26         66.22        35.88 o                         
  -8  29   2        509.10        519.19        40.33 o                         
  -7  29   2        364.06        408.85        32.76 o                         
  -6  29   2       1890.37       1882.67        52.01 o                         
  -5  29   2        115.85        107.79        17.88 o                         
  -4  29   2        176.26        174.34        18.68 o                         
  -3  29   2         27.55         27.42        11.38 o                         
  -2  29   2          9.39          2.37        11.79 o                         
  -1  29   2         47.96         39.65        12.53 o                         
   0  29   2         98.23         72.70        12.97 o                         
   1  29   2         27.39         21.86        13.55 o                         
   2  29   2        169.54        181.41        16.05 o                         
   3  29   2          5.27         -1.26        13.21 o                         
   4  29   2          0.68         26.27        14.44 o                         
   5  29   2         49.19         62.69        16.13 o                         
   6  29   2         38.98         32.97        19.16 o                         
   7  29   2       1370.74       1296.37        53.24 o                         
   8  29   2         20.27         66.00        27.29 o                         
   9  29   2         16.52         29.74        38.63 o                         
  10  29   2        355.43        406.16        68.30 o                         
 -11  30   2          3.05        140.58       100.37 o                         
 -10  30   2         61.76        155.19        74.58 o                         
  -9  30   2        110.68        109.53        37.03 o                         
  -8  30   2        324.60        261.75        37.01 o                         
  -7  30   2        190.79        196.67        30.77 o                         
  -6  30   2       1297.76       1206.96        42.97 o                         
  -5  30   2        257.18        271.27        21.37 o                         
  -4  30   2        303.78        282.67        15.52 o                         
  -3  30   2        213.40        200.89        14.76 o                         
  -2  30   2         99.88         58.47        13.13 o                         
  -1  30   2        535.28        501.10        21.60 o                         
   0  30   2        144.27        156.80        14.16 o                         
   1  30   2        499.73        494.06        21.69 o                         
   2  30   2         43.97         46.19        13.95 o                         
   3  30   2        653.27        692.70        26.62 o                         
   4  30   2       1076.17       1058.41        33.99 o                         
   5  30   2       6276.64       6109.35        99.42 o                         
   6  30   2         42.94         53.83        21.27 o                         
   7  30   2        871.98        753.91        40.58 o                         
   8  30   2        180.05        221.93        29.59 o                         
   9  30   2        261.15        298.50        38.77 o                         
  10  30   2        506.30        508.65        82.24 o                         
 -10  31   2         67.45          2.71        62.81 o                         
  -9  31   2         93.87        117.83        38.85 o                         
  -8  31   2        238.36        280.66        42.16 o                         
  -7  31   2        179.22        167.18        29.67 o                         
  -6  31   2        188.52        213.12        26.99 o                         
  -5  31   2        378.99        415.87        30.94 o                         
  -4  31   2         61.01         69.61        14.54 o                         
  -3  31   2         31.70         22.42        14.01 o                         
  -2  31   2          3.72         -6.65        12.79 o                         
  -1  31   2        114.30        126.65        15.10 o                         
   0  31   2         50.78         32.83        13.53 o                         
   1  31   2         73.29         77.76        14.58 o                         
   2  31   2        100.34         94.58        16.70 o                         
   3  31   2          1.88         11.46        14.26 o                         
   4  31   2          1.02         17.65        15.12 o                         
   5  31   2          0.00          0.48        15.95 o                         
   6  31   2          2.18         -4.91        19.92 o                         
   7  31   2          0.05          5.81        23.61 o                         
   8  31   2          0.95         16.10        27.30 o                         
   9  31   2        389.29        422.53        53.67 o                         
  10  31   2          0.09        105.00        50.78 o                         
 -10  32   2         22.17        148.49        56.73 o                         
  -9  32   2         66.18         62.31        39.42 o                         
  -8  32   2         62.89         59.39        36.65 o                         
  -7  32   2        700.86        685.78        43.11 o                         
  -6  32   2         74.15         75.14        21.00 o                         
  -5  32   2       7184.79       7423.44       164.53 o                         
  -4  32   2       1805.74       1733.47        37.14 o                         
  -3  32   2        284.98        332.81        18.57 o                         
  -2  32   2          2.87         30.91        13.82 o                         
  -1  32   2        196.57        203.15        16.78 o                         
   0  32   2         93.98         80.61        14.81 o                         
   1  32   2        143.68        137.39        15.64 o                         
   2  32   2         82.07         91.78        16.70 o                         
   3  32   2         81.82         80.85        21.10 o                         
   4  32   2         45.22         36.94        15.98 o                         
   5  32   2         26.17         22.17        17.21 o                         
   6  32   2        263.83        203.33        24.75 o                         
   7  32   2          2.59        -13.85        25.19 o                         
   8  32   2        242.09        183.45        30.19 o                         
   9  32   2         89.38         69.27        37.94 o                         
  10  32   2          1.51         69.08        52.39 o                         
 -10  33   2         22.85         81.39        60.14 o                         
  -9  33   2        400.25        527.52        54.59 o                         
  -8  33   2        199.16        213.92        43.60 o                         
  -7  33   2        467.95        463.37        37.77 o                         
  -6  33   2        341.30        445.82        32.70 o                         
  -5  33   2       1571.05       1645.13        44.35 o                         
  -4  33   2       1320.43       1350.76        32.54 o                         
  -3  33   2       3042.91       3238.87        62.81 o                         
  -2  33   2        291.47        320.21        19.26 o                         
  -1  33   2        458.50        439.14        24.24 o                         
   0  33   2         38.20         61.91        15.94 o                         
   1  33   2        152.35        156.11        17.28 o                         
   2  33   2        197.71        218.67        19.66 o                         
   3  33   2         35.05         38.98        16.91 o                         
   4  33   2       1937.62       1876.14        42.30 o                         
   5  33   2        460.86        514.24        26.59 o                         
   6  33   2        536.24        645.30        35.66 o                         
   7  33   2         15.81         -6.25        25.01 o                         
   8  33   2        101.29        134.84        30.82 o                         
   9  33   2        275.19        398.06        51.50 o                         
  10  33   2        503.34        571.15        64.75 o                         
 -10  34   2         74.56        144.93        53.45 o                         
  -9  34   2          3.22         53.16        45.90 o                         
  -8  34   2        249.58        314.11        40.69 o                         
  -7  34   2          4.54         -9.29        27.32 o                         
  -6  34   2        143.18        163.41        28.00 o                         
  -5  34   2         32.22         35.10        22.37 o                         
  -4  34   2        528.02        579.69        23.73 o                         
  -3  34   2         20.97         38.31        15.47 o                         
  -2  34   2        155.91        178.17        18.03 o                         
  -1  34   2          6.71         -0.59        14.28 o                         
   0  34   2        104.15        104.76        17.35 o                         
   1  34   2         10.15         -0.80        16.21 o                         
   2  34   2         19.24          6.49        18.31 o                         
   3  34   2        121.50        154.10        19.65 o                         
   4  34   2         28.54         63.73        19.45 o                         
   5  34   2         21.87         -0.71        19.76 o                         
   6  34   2          8.55         20.79        23.58 o                         
   7  34   2         87.25         59.32        27.75 o                         
   8  34   2         41.06         36.39        85.73 o                         
   9  34   2          6.00        -19.17        37.95 o                         
 -10  35   2         75.02        203.06        57.85 o                         
  -9  35   2        386.13        525.49        56.65 o                         
  -8  35   2         34.18         66.39        60.64 o                         
  -7  35   2          1.60        -36.66        36.66 o                         
  -6  35   2        715.58        716.45        40.00 o                         
  -5  35   2        156.86        140.12        27.02 o                         
  -4  35   2       5358.18       5357.23        93.08 o                         
  -3  35   2        261.46        269.21        28.52 o                         
  -2  35   2          4.65         13.42        16.24 o                         
  -1  35   2        670.19        718.35        27.82 o                         
   0  35   2         72.98        109.40        17.23 o                         
   1  35   2         44.31         36.63        18.55 o                         
   2  35   2        286.33        281.92        22.01 o                         
   3  35   2        164.28        144.44        20.11 o                         
   4  35   2         56.43         39.49        20.53 o                         
   5  35   2        159.26        103.71        21.23 o                         
   6  35   2         93.25         75.05        24.45 o                         
   7  35   2        206.86        153.59        29.65 o                         
   8  35   2         15.83        -16.09        36.38 o                         
   9  35   2          4.54        -25.90        40.11 o                         
  -9  36   2         18.50         74.94        46.60 o                         
  -8  36   2         87.13         51.84        48.09 o                         
  -7  36   2          0.40        -17.11        34.31 o                         
  -6  36   2       2699.60       2679.47        70.27 o                         
  -5  36   2       1365.96       1287.58        50.89 o                         
  -4  36   2        538.48        612.04        25.82 o                         
  -3  36   2        285.20        345.27        29.89 o                         
  -2  36   2       2333.56       2389.90        54.42 o                         
  -1  36   2         94.33        141.08        18.89 o                         
   0  36   2       1429.92       1436.55        40.45 o                         
   1  36   2        300.90        282.19        23.81 o                         
   2  36   2          7.00         -5.72        23.15 o                         
   3  36   2         23.48          4.33        19.71 o                         
   4  36   2         27.45         -5.61        19.53 o                         
   5  36   2          9.25         15.01        19.82 o                         
   6  36   2        237.90        259.27        34.11 o                         
   7  36   2         66.61         51.55        29.95 o                         
   8  36   2        375.65        366.20        70.90 o                         
   9  36   2        153.77        165.56        53.03 o                         
  -9  37   2        129.36        144.39        49.03 o                         
  -8  37   2          6.15        -15.96        42.81 o                         
  -7  37   2         70.38         58.50        41.57 o                         
  -6  37   2        228.71        271.52        32.22 o                         
  -5  37   2        231.94        282.57        31.40 o                         
  -4  37   2         45.73         67.62        24.47 o                         
  -3  37   2       1478.78       1541.05        42.43 o                         
  -2  37   2         40.64         39.82        17.82 o                         
  -1  37   2       1850.19       1793.51        43.80 o                         
   0  37   2        504.91        497.34        26.77 o                         
   1  37   2        193.13        215.08        21.86 o                         
   2  37   2         14.68          6.28        18.74 o                         
   3  37   2         44.85         37.27        19.65 o                         
   4  37   2         84.11         61.09        20.59 o                         
   5  37   2         72.10         94.74        21.67 o                         
   6  37   2          3.74          5.20        24.66 o                         
   7  37   2        125.79        164.87        42.31 o                         
   8  37   2         32.93        -24.04        36.27 o                         
   9  37   2         17.68        -17.88        49.65 o                         
  -9  38   2        149.87        106.97        48.97 o                         
  -8  38   2          1.79        -32.19        67.91 o                         
  -7  38   2        300.40        234.21        44.86 o                         
  -6  38   2         65.33         93.16        36.95 o                         
  -5  38   2         25.43         45.48        28.05 o                         
  -4  38   2       3027.14       3047.76        69.90 o                         
  -3  38   2       2220.95       2523.58        53.25 o                         
  -2  38   2         57.59         60.61        20.92 o                         
  -1  38   2        152.30        246.56        22.81 o                         
   0  38   2        933.85        938.31        41.03 o                         
   1  38   2         13.32         13.50        18.55 o                         
   2  38   2         99.48         60.41        38.50 o                         
   3  38   2        145.93        163.83        22.67 o                         
   4  38   2          1.99         24.93        21.46 o                         
   5  38   2        721.47        681.68        32.59 o                         
   6  38   2         84.46         87.60        33.46 o                         
   7  38   2        524.69        426.28        43.13 o                         
   8  38   2          4.69         12.64        38.24 o                         
  -9  39   2         97.74         75.29        54.93 o                         
  -8  39   2         22.56         58.96        46.02 o                         
  -7  39   2          0.32        -46.70        46.70 o                         
  -6  39   2        197.26        151.34        42.69 o                         
  -5  39   2       4448.33       4437.09       109.56 o                         
  -4  39   2       3024.97       3173.63        73.38 o                         
  -3  39   2      17645.88      18415.73       444.58 o                         
  -2  39   2        600.54        719.39        38.58 o                         
  -1  39   2       8685.63       8525.69       145.07 o                         
   0  39   2        297.94        287.33        25.13 o                         
   1  39   2         94.10         66.16        22.19 o                         
   2  39   2        709.86        702.04        36.65 o                         
   3  39   2        421.95        407.35        28.74 o                         
   4  39   2       1263.07       1218.32        43.12 o                         
   5  39   2       1497.95       1385.84        43.91 o                         
   6  39   2        134.39        129.12        31.75 o                         
   7  39   2         88.78        199.60        71.95 o                         
   8  39   2         13.85          5.38        46.78 o                         
  -8  40   2          4.42        -10.77        44.40 o                         
  -7  40   2        189.93        147.57        56.41 o                         
  -6  40   2         11.24          3.84        43.21 o                         
  -5  40   2       1371.46       1423.31        59.38 o                         
  -4  40   2        366.48        390.60        31.95 o                         
  -3  40   2       1231.93       1579.43        51.21 o                         
  -2  40   2       2499.16       2552.67        72.56 o                         
  -1  40   2        625.77        712.40        34.68 o                         
   0  40   2        129.59        118.11        23.75 o                         
   1  40   2         12.11        -14.11        20.46 o                         
   2  40   2          1.58         -8.59        23.16 o                         
   3  40   2          0.55         12.43        21.43 o                         
   4  40   2        222.02        201.15        25.33 o                         
   5  40   2         13.19         35.04        25.43 o                         
   6  40   2        276.72        234.80        30.81 o                         
   7  40   2        119.05         99.64        49.08 o                         
   8  40   2         19.13         80.00        43.62 o                         
  -8  41   2         97.53         26.34        48.25 o                         
  -7  41   2        568.13        541.21        56.03 o                         
  -6  41   2         25.32        130.87        64.99 o                         
  -5  41   2          7.22        -27.70        36.87 o                         
  -4  41   2         27.40         66.35        30.57 o                         
  -3  41   2        308.48        300.92        30.40 o                         
  -2  41   2       2148.56       2152.18        58.33 o                         
  -1  41   2       1053.42       1138.73        43.31 o                         
   0  41   2        582.71        555.66        32.04 o                         
   1  41   2         62.97         73.42        21.73 o                         
   2  41   2         32.17         20.42        24.08 o                         
   3  41   2         17.76         21.13        24.19 o                         
   4  41   2         16.24        -20.35        25.22 o                         
   5  41   2          7.06        -20.83        23.77 o                         
   6  41   2         17.56         25.74        32.11 o                         
   7  41   2          5.41         -6.34        42.64 o                         
   8  41   2         22.97         73.82        44.38 o                         
  -8  42   2          6.43        -12.10        48.77 o                         
  -7  42   2        164.32        118.13        48.34 o                         
  -6  42   2         76.67        100.46        42.16 o                         
  -5  42   2        322.61        244.03        47.96 o                         
  -4  42   2        182.20        178.56        33.17 o                         
  -3  42   2        901.13        947.71        48.85 o                         
  -2  42   2          1.37         49.21        24.77 o                         
  -1  42   2       2176.01       2225.50        62.13 o                         
   0  42   2         91.87        148.22        25.24 o                         
   1  42   2       1232.45       1173.24        45.80 o                         
   2  42   2          4.81          5.50        24.73 o                         
   3  42   2        805.44        844.33        42.18 o                         
   4  42   2        280.95        296.73        29.78 o                         
   5  42   2         93.39         99.69        27.27 o                         
   6  42   2        110.08         93.73        37.19 o                         
   7  42   2        114.52        156.56        38.26 o                         
  -7  43   2         52.90         65.55        52.27 o                         
  -6  43   2        253.36        264.57        47.46 o                         
  -5  43   2         39.16         23.61        36.65 o                         
  -4  43   2         26.35         59.22        34.51 o                         
  -3  43   2        575.15        534.78        36.39 o                         
  -2  43   2        459.11        482.02        34.26 o                         
  -1  43   2          9.17         35.00        23.71 o                         
   0  43   2         53.92         68.23        24.90 o                         
   1  43   2         68.34        164.54        26.01 o                         
   2  43   2        162.19        147.87        36.63 o                         
   3  43   2          2.46        -23.06        24.73 o                         
   4  43   2        161.72        193.91        29.51 o                         
   5  43   2         82.13         84.99        26.46 o                         
   6  43   2          4.39        -31.59        31.59 o                         
   7  43   2          1.86        -37.15        37.15 o                         
  -7  44   2          1.29         13.50        46.34 o                         
  -6  44   2          0.13        -34.19        59.94 o                         
  -5  44   2        791.30        866.33        60.73 o                         
  -4  44   2        651.78        747.86        61.32 o                         
  -3  44   2        300.26        443.88        65.41 o                         
  -2  44   2        949.11       1013.63        46.37 o                         
  -1  44   2         59.09         59.59        25.85 o                         
   0  44   2        345.13        358.43        57.57 o                         
   1  44   2        822.01        797.41        57.88 o                         
   2  44   2         47.63         66.57        28.40 o                         
   3  44   2        258.05        293.30        32.20 o                         
   4  44   2        160.41        143.54        29.18 o                         
   5  44   2        329.43        353.05        33.64 o                         
   6  44   2         62.25         43.60        45.71 o                         
   7  44   2        188.00        226.27        42.74 o                         
  -7  45   2         11.27        -24.24        62.03 o                         
  -6  45   2        163.07        159.76        45.14 o                         
  -5  45   2        356.10        304.38        46.05 o                         
  -4  45   2         36.76         58.13        46.25 o                         
  -3  45   2       2107.79       2080.20        83.05 o                         
  -2  45   2        244.43        305.69        31.22 o                         
  -1  45   2        554.76        575.29        39.49 o                         
   0  45   2         30.75         -7.65        27.35 o                         
   1  45   2          1.73         69.67        27.95 o                         
   2  45   2         12.71         35.56        27.24 o                         
   3  45   2         33.19         37.44        30.41 o                         
   4  45   2          7.12          7.45        29.57 o                         
   5  45   2         94.51         97.01        33.91 o                         
   6  45   2        318.85        409.34        43.12 o                         
  -6  46   2         61.04         56.20        47.37 o                         
  -5  46   2        164.85        109.32        44.11 o                         
  -4  46   2       1001.91        966.94        64.75 o                         
  -3  46   2        472.01        519.21        49.35 o                         
  -2  46   2        399.06        475.87        36.49 o                         
  -1  46   2        143.74        116.78        27.85 o                         
   0  46   2        234.30        218.58        30.78 o                         
   1  46   2          1.45         64.41        29.18 o                         
   2  46   2         53.21         35.54        29.57 o                         
   3  46   2         72.82         15.82        30.19 o                         
   4  46   2         12.93          7.80        35.09 o                         
   5  46   2         31.74         82.09        41.21 o                         
   6  46   2         19.59         62.11        40.28 o                         
  -6  47   2          0.28         23.03        65.84 o                         
  -5  47   2         29.08         76.07        45.66 o                         
  -4  47   2         84.63        119.06        43.07 o                         
  -3  47   2        837.11        960.65        76.71 o                         
  -2  47   2        468.84        405.95        37.20 o                         
  -1  47   2        661.87        735.38        42.50 o                         
   0  47   2        603.24        635.79        41.05 o                         
   1  47   2        185.21        298.34        53.49 o                         
   2  47   2        282.43        303.19        35.51 o                         
   3  47   2         11.45         -6.09        31.12 o                         
   4  47   2          9.37         23.14        38.15 o                         
   5  47   2        110.70        113.71        42.47 o                         
  -5  48   2         55.14         33.27        48.69 o                         
  -4  48   2          4.15        -34.94        42.96 o                         
  -3  48   2        379.94        324.14        52.97 o                         
  -2  48   2          1.67        -34.87        34.87 o                         
  -1  48   2        416.48        473.09        37.42 o                         
   0  48   2        459.98        603.77        40.86 o                         
   1  48   2        254.67        391.15        50.39 o                         
   2  48   2          0.96         21.87        34.43 o                         
   3  48   2         62.67         75.15        37.69 o                         
   4  48   2         30.94        -34.29        39.59 o                         
   5  48   2          8.44        -38.91        38.91 o                         
  -5  49   2         54.18         17.43        47.65 o                         
  -4  49   2          3.00        -43.62        43.62 o                         
  -3  49   2        212.82        305.54        46.98 o                         
  -2  49   2         17.14        -34.61        45.09 o                         
  -1  49   2        104.90        181.47        35.58 o                         
   0  49   2          0.32         10.24        32.40 o                         
   1  49   2         16.29         78.98        46.79 o                         
   2  49   2         12.03         -8.68        34.32 o                         
   3  49   2        237.66        338.07        42.48 o                         
   4  49   2         14.63         75.72        43.13 o                         
  -4  50   2         20.50        -13.93        49.73 o                         
  -3  50   2        371.56        493.13        54.12 o                         
  -2  50   2        548.79        512.05        57.15 o                         
  -1  50   2         22.00        -36.02        37.39 o                         
   0  50   2         94.58         58.62        33.88 o                         
   1  50   2        154.94        229.83        54.85 o                         
   2  50   2         73.79        104.44        36.72 o                         
   3  50   2          4.04         -5.02        36.32 o                         
   4  50   2         37.76         66.52        64.82 o                         
  -4  51   2        102.06         68.39        52.58 o                         
  -3  51   2        420.32        553.68        66.91 o                         
  -2  51   2        197.51        144.39        87.68 o                         
  -1  51   2          6.91        -37.66        37.66 o                         
   0  51   2        627.96        579.41        63.74 o                         
   1  51   2         28.07         25.67        41.26 o                         
   2  51   2          1.84         16.62        37.07 o                         
   3  51   2          0.03        -39.87        39.87 o                         
  -3  52   2        395.29        590.43        66.91 o                         
  -2  52   2         28.37         53.25        52.31 o                         
  -1  52   2        173.04        231.55        58.88 o                         
   0  52   2         32.12         49.56        42.53 o                         
   1  52   2          0.36         22.76        38.51 o                         
   2  52   2         40.53         51.10        39.22 o                         
  -1  53   2         33.47         25.35        50.70 o                         
   0  53   2          1.37         50.82        52.85 o                         
   1  53   2         69.44         65.70        48.96 o                         
 -13   1   3          0.04         -6.54        35.31 o                         
 -12   1   3         36.90         85.84        30.70 o                         
 -11   1   3        442.27        452.84        30.41 o                         
 -10   1   3        259.81        279.72        23.22 o                         
  -9   1   3        103.03        101.22        19.62 o                         
  -8   1   3        752.13        645.76        25.95 o                         
  -7   1   3         10.70         14.40        12.17 o                         
  -6   1   3         46.09         42.84        10.22 o                         
  -5   1   3         56.21         85.63         8.94 o                         
  -4   1   3          7.86         -1.53         7.43 o                         
  -3   1   3        290.34        295.86         9.95 o                         
  -2   1   3          0.12         -4.53         4.53 o                         
  -1   1   3          1.85         -4.38         4.38 o                         
   0   1   3        937.85        909.77        13.58 o                         
   1   1   3       1096.58       1023.92        14.61 o                         
   2   1   3        208.21        176.37         6.42 o                         
   3   1   3         17.06         11.45         4.53 o                         
   4   1   3       1219.53       1164.72        25.27 o                         
   5   1   3        245.99        275.22        12.36 o                         
   6   1   3        695.68        743.83        33.08 o                         
   7   1   3          3.43          0.08        11.88 o                         
   8   1   3         86.21         91.94        16.11 o                         
   9   1   3         69.11         87.05        19.26 o                         
  10   1   3        220.98        269.40        25.82 o                         
  11   1   3        212.91        260.34        28.34 o                         
  12   1   3         22.75         12.91        55.76 o                         
 -13   2   3        194.13        242.55        53.72 o                         
 -12   2   3        279.61        306.98        33.35 o                         
 -11   2   3        176.56        183.45        26.51 o                         
 -10   2   3         99.45         88.49        27.15 o                         
  -9   2   3       1507.43       1333.41        40.58 o                         
  -8   2   3         83.53         76.66        14.96 o                         
  -7   2   3        259.83        243.04        15.00 o                         
  -6   2   3          9.93         11.12         9.25 o                         
  -5   2   3      13273.99      13827.83       153.31 o                         
  -4   2   3       4826.11       4911.93        59.15 o                         
  -3   2   3         86.08        111.91         6.90 o                         
  -2   2   3        412.52        415.13         9.80 o                         
  -1   2   3        164.42        159.86         6.58 o                         
   0   2   3         83.31        101.24         5.45 o                         
   1   2   3        269.02        230.93         7.41 o                         
   2   2   3        386.24        352.42        11.88 o                         
   3   2   3       1767.32       1779.00        29.54 o                         
   4   2   3        512.10        526.34        12.14 o                         
   5   2   3         12.64         20.92         7.58 o                         
   6   2   3        105.22        124.97        11.30 o                         
   7   2   3         16.05         22.63        11.93 o                         
   8   2   3         50.68         39.88        15.44 o                         
   9   2   3        335.18        354.94        23.48 o                         
  10   2   3         44.80         49.34        23.40 o                         
  11   2   3          3.10         -6.81        48.59 o                         
  12   2   3        208.10        152.57        50.88 o                         
 -13   3   3         71.13        100.07        36.96 o                         
 -12   3   3         22.50         67.45        32.82 o                         
 -11   3   3       1085.67       1045.79        42.40 o                         
 -10   3   3        514.18        483.41        27.69 o                         
  -9   3   3        619.88        662.36        49.89 o                         
  -8   3   3         52.37         47.57        13.74 o                         
  -7   3   3          0.92          4.12        11.92 o                         
  -6   3   3          0.00         19.02        12.86 o                         
  -5   3   3      26515.82      28123.34       302.22 o                         
  -4   3   3      30997.40      32874.66       350.86 o                         
  -3   3   3      11443.61      12323.35       135.22 o                         
  -2   3   3       5778.78       6038.80        62.19 o                         
  -1   3   3        479.95        362.75         9.34 o                         
   0   3   3      54109.55      49515.38       485.75 o                         
   1   3   3          6.86         -3.68         3.68 o                         
   2   3   3       1628.01       1636.22        25.88 o                         
   3   3   3      13986.08      15027.93       178.24 o                         
   4   3   3      10528.34      11206.10       172.69 o                         
   5   3   3        462.20        518.38        15.09 o                         
   6   3   3       2160.97       2100.35        37.09 o                         
   7   3   3        203.90        235.08        15.08 o                         
   8   3   3       1568.44       1592.15        44.71 o                         
   9   3   3          6.79         14.74        17.90 o                         
  10   3   3         31.46         32.76        28.23 o                         
  11   3   3          2.50         22.80        41.03 o                         
  12   3   3         36.74         17.23        47.39 o                         
 -13   4   3        265.16        338.37        51.07 o                         
 -12   4   3         75.70         31.54        32.76 o                         
 -11   4   3       1141.17       1133.63        44.23 o                         
 -10   4   3        265.63        296.26        25.75 o                         
  -9   4   3        229.70        250.24        22.28 o                         
  -8   4   3         28.50         57.39        14.01 o                         
  -7   4   3        133.37        127.10        13.84 o                         
  -6   4   3        780.60        756.55        19.96 o                         
  -5   4   3       4947.32       5088.35        62.55 o                         
  -4   4   3       5074.32       5275.97        63.15 o                         
  -3   4   3       3248.81       3242.66        40.71 o                         
  -2   4   3        480.18        457.80        10.30 o                         
  -1   4   3        101.23         97.49         5.68 o                         
   0   4   3         69.28         62.27         5.68 o                         
   1   4   3        374.71        351.65         9.04 o                         
   2   4   3        331.32        319.15        10.49 o                         
   3   4   3          2.73         -6.64         6.64 o                         
   4   4   3       3312.95       3286.33        46.78 o                         
   5   4   3        416.97        449.61        17.34 o                         
   6   4   3        503.12        557.78        20.26 o                         
   7   4   3         53.28         57.73        13.45 o                         
   8   4   3        540.42        552.39        25.29 o                         
   9   4   3        345.36        364.35        24.94 o                         
  10   4   3          0.52          9.30        27.59 o                         
  11   4   3         17.13          9.80        31.09 o                         
  12   4   3        191.43        204.23        56.66 o                         
 -13   5   3        217.07        227.94        43.78 o                         
 -12   5   3          6.96         36.45        33.22 o                         
 -11   5   3         61.64         28.21        32.62 o                         
 -10   5   3         14.30         35.92        21.34 o                         
  -9   5   3       1595.72       1494.55        48.59 o                         
  -8   5   3         44.87         77.23        18.14 o                         
  -7   5   3        927.74        891.10        25.16 o                         
  -6   5   3       1780.63       1795.09        32.74 o                         
  -5   5   3        556.70        612.88        26.67 o                         
  -4   5   3       3423.04       3441.15        43.88 o                         
  -3   5   3        331.78        319.21         9.91 o                         
  -2   5   3        850.74        838.24        14.61 o                         
  -1   5   3       4261.05       3936.92        43.67 o                         
   0   5   3        586.75        541.16        11.27 o                         
   1   5   3        251.20        207.44         7.70 o                         
   2   5   3        143.43        138.91         7.99 o                         
   3   5   3          6.03         13.27         6.71 o                         
   4   5   3          2.34         21.58         8.08 o                         
   5   5   3        417.44        493.75        19.02 o                         
   6   5   3        671.20        660.07        21.24 o                         
   7   5   3         13.92         27.64        13.50 o                         
   8   5   3        210.98        241.96        19.61 o                         
   9   5   3         29.54         51.26        19.82 o                         
  10   5   3         88.23         88.70        31.29 o                         
  11   5   3        616.67        627.71        47.26 o                         
  12   5   3         14.26         93.12        80.15 o                         
 -13   6   3         71.16          9.65        53.12 o                         
 -12   6   3        100.81        110.25        34.19 o                         
 -11   6   3        189.95        198.51        28.16 o                         
 -10   6   3       1628.91       1475.87        46.29 o                         
  -9   6   3       2716.19       2629.91        55.00 o                         
  -8   6   3        112.20         93.39        15.47 o                         
  -7   6   3        691.48        662.60        22.37 o                         
  -6   6   3       2955.81       3180.50        49.07 o                         
  -5   6   3       3876.67       4039.08        53.41 o                         
  -4   6   3       2514.44       2853.08        38.98 o                         
  -3   6   3         25.06         31.27         5.67 o                         
  -2   6   3       4964.22       5172.50        57.60 o                         
  -1   6   3       3020.69       2912.34        34.75 o                         
   0   6   3       8643.01       8667.16        95.79 o                         
   1   6   3      77681.07      70389.64       770.13 o                         
   2   6   3        659.44        759.97        16.09 o                         
   3   6   3       1080.46       1183.98        22.54 o                         
   4   6   3        682.67        805.72        19.32 o                         
   5   6   3        387.93        557.42        20.76 o                         
   6   6   3       1433.81       1548.09        41.52 o                         
   7   6   3       1372.79       1406.10        33.85 o                         
   8   6   3        172.68        172.61        19.11 o                         
   9   6   3        471.52        538.53        28.04 o                         
  10   6   3        208.36        224.24        28.97 o                         
  11   6   3          4.46         -9.97        43.21 o                         
  12   6   3        237.55        354.81        52.05 o                         
 -13   7   3        101.21        150.79        45.52 o                         
 -12   7   3       1209.02       1223.34        64.50 o                         
 -11   7   3          2.85         13.08        26.01 o                         
 -10   7   3       1988.52       1927.05        52.83 o                         
  -9   7   3        259.34        304.33        21.85 o                         
  -8   7   3        317.97        345.40        19.92 o                         
  -7   7   3        298.62        309.67        16.91 o                         
  -6   7   3       2394.82       2459.11        40.78 o                         
  -5   7   3        674.78        656.19        16.14 o                         
  -4   7   3       1372.17       1500.98        24.93 o                         
  -3   7   3        181.13        176.03         7.82 o                         
  -2   7   3         74.21         79.30         5.16 o                         
  -1   7   3        400.66        371.29         9.61 o                         
   0   7   3       1522.82       1427.34        20.60 o                         
   1   7   3          1.56         -4.71         4.74 o                         
   2   7   3        116.74        103.10         6.26 o                         
   3   7   3         96.68        100.86         8.59 o                         
   4   7   3          7.96         22.73         9.48 o                         
   5   7   3       1142.08       1196.68        40.94 o                         
   6   7   3       1281.57       1304.20        29.69 o                         
   7   7   3         73.26         62.90        14.70 o                         
   8   7   3        135.18        149.82        17.42 o                         
   9   7   3         66.93         77.28        21.42 o                         
  10   7   3         78.88        127.25        34.09 o                         
  11   7   3        319.40        407.33        42.58 o                         
  12   7   3        119.42        218.55        48.38 o                         
 -13   8   3         36.56         47.38        64.01 o                         
 -12   8   3        253.73        285.25        36.80 o                         
 -11   8   3        177.45        122.59        38.95 o                         
 -10   8   3         28.54         12.14        22.15 o                         
  -9   8   3       3256.16       3208.82        62.67 o                         
  -8   8   3        417.62        425.11        22.06 o                         
  -7   8   3        629.98        655.46        23.67 o                         
  -6   8   3       1277.85       1204.39        26.40 o                         
  -5   8   3        884.75        819.53        20.29 o                         
  -4   8   3       3530.17       3639.94        47.71 o                         
  -3   8   3        493.44        499.55        12.25 o                         
  -2   8   3        958.39        863.51        14.07 o                         
  -1   8   3        486.00        468.86        10.37 o                         
   0   8   3       5998.55       5504.09        68.35 o                         
   1   8   3        586.89        576.58        12.56 o                         
   2   8   3         11.12         10.66         5.54 o                         
   3   8   3        680.18        703.81        15.60 o                         
   4   8   3        592.38        488.12        14.91 o                         
   5   8   3        909.82        890.38        22.85 o                         
   6   8   3          0.40          0.55        10.95 o                         
   7   8   3        720.87        721.81        26.01 o                         
   8   8   3         14.22         25.59        20.85 o                         
   9   8   3          8.00        -20.51        20.51 o                         
  10   8   3       2651.64       2700.25        91.24 o                         
  11   8   3       2402.58       2571.04        83.07 o                         
  12   8   3          1.45         -0.34        46.15 o                         
 -13   9   3         35.54        101.43        47.22 o                         
 -12   9   3        114.04        156.02        40.67 o                         
 -11   9   3         66.87         61.69        29.09 o                         
 -10   9   3         46.42         -6.84        22.59 o                         
  -9   9   3       3049.82       3134.85        65.48 o                         
  -8   9   3        211.60        194.51        18.51 o                         
  -7   9   3         12.57          9.38        12.87 o                         
  -6   9   3       4004.40       4167.88        70.72 o                         
  -5   9   3         53.72         83.97         8.88 o                         
  -4   9   3      19595.09      20248.39       228.27 o                         
  -3   9   3          0.56         11.11         5.26 o                         
  -2   9   3       1223.95       1160.48        17.96 o                         
  -1   9   3       6159.28       6120.69        67.00 o                         
   0   9   3       1809.46       1603.91        23.60 o                         
   1   9   3       8941.89       8850.53       102.62 o                         
   2   9   3      31062.65      31592.19       350.56 o                         
   3   9   3        986.32        999.86        18.31 o                         
   4   9   3       6218.58       5752.47        68.28 o                         
   5   9   3       4211.03       4484.69        63.59 o                         
   6   9   3        946.22       1054.31        26.76 o                         
   7   9   3         59.48         63.09        15.35 o                         
   8   9   3        381.31        421.61        32.54 o                         
   9   9   3        478.36        554.28        32.98 o                         
  10   9   3        413.67        454.14        45.90 o                         
  11   9   3          7.36         72.82        40.04 o                         
  12   9   3         31.80        -27.13        48.63 o                         
 -12  10   3        128.55         60.60        44.64 o                         
 -11  10   3        973.78        993.32        45.52 o                         
 -10  10   3         38.61         70.43        23.64 o                         
  -9  10   3       1246.14       1277.25        46.33 o                         
  -8  10   3         29.51          3.79        16.68 o                         
  -7  10   3          6.78          6.78        12.57 o                         
  -6  10   3       1707.59       1652.72        33.27 o                         
  -5  10   3        439.31        424.12        13.64 o                         
  -4  10   3       2183.18       2120.93        31.44 o                         
  -3  10   3        359.54        372.76         9.19 o                         
  -2  10   3         15.47         15.38         6.79 o                         
  -1  10   3        812.61        738.16        13.04 o                         
   0  10   3        717.71        706.67        14.18 o                         
   1  10   3       1369.08       1290.57        20.75 o                         
   2  10   3          1.56          3.63         6.48 o                         
   3  10   3         16.93          8.60         5.81 o                         
   4  10   3         15.65          7.35         7.16 o                         
   5  10   3          9.18         12.80         9.17 o                         
   6  10   3        738.64        789.65        24.21 o                         
   7  10   3        200.77        192.41        16.33 o                         
   8  10   3          0.39         14.97        18.08 o                         
   9  10   3        337.60        337.72        28.63 o                         
  10  10   3        112.07        140.68        30.73 o                         
  11  10   3        202.52        220.26        41.82 o                         
  12  10   3          0.23        -48.05        48.05 o                         
 -12  11   3        170.07        161.59        69.70 o                         
 -11  11   3         24.56         49.57        27.12 o                         
 -10  11   3       1196.00       1154.41        45.24 o                         
  -9  11   3       2895.64       2806.12        71.19 o                         
  -8  11   3         36.58         52.62        15.47 o                         
  -7  11   3         93.59        100.26        13.57 o                         
  -6  11   3       1776.57       1676.13        33.79 o                         
  -5  11   3         25.50         36.53         8.71 o                         
  -4  11   3        246.85        221.07         9.25 o                         
  -3  11   3        163.01        177.25         7.79 o                         
  -2  11   3          8.67         20.69         6.54 o                         
  -1  11   3        305.87        306.16         9.99 o                         
   0  11   3        345.28        320.23        10.05 o                         
   1  11   3       1395.66       1321.29        21.99 o                         
   2  11   3        329.50        320.80        10.55 o                         
   3  11   3         67.48         85.68         8.25 o                         
   4  11   3        607.53        586.43        14.62 o                         
   5  11   3       1740.85       1678.71        31.87 o                         
   6  11   3        399.45        313.41        17.08 o                         
   7  11   3         81.65        100.88        15.15 o                         
   8  11   3        390.78        392.51        24.71 o                         
   9  11   3       1940.16       1968.67        56.75 o                         
  10  11   3       2030.56       1931.58        82.06 o                         
  11  11   3        597.79        614.01        47.64 o                         
  12  11   3         16.29        -47.93        47.93 o                         
 -12  12   3          8.94         -5.14        44.39 o                         
 -11  12   3        851.79        849.48        49.54 o                         
 -10  12   3        240.31        239.10        30.27 o                         
  -9  12   3        579.17        621.49        30.66 o                         
  -8  12   3       1369.31       1311.11        33.95 o                         
  -7  12   3       1676.86       1733.07        36.51 o                         
  -6  12   3       1242.79       1195.79        42.43 o                         
  -5  12   3       4128.92       4059.74        67.30 o                         
  -4  12   3        489.24        517.93        15.74 o                         
  -3  12   3          4.61         12.46         5.98 o                         
  -2  12   3          0.15          1.89         6.04 o                         
  -1  12   3       6779.87       6841.73        77.82 o                         
   0  12   3       1237.67       1331.30        21.13 o                         
   1  12   3        553.32        680.52        14.66 o                         
   2  12   3       1313.83       1202.89        20.42 o                         
   3  12   3      40212.87      40256.96       427.31 o                         
   4  12   3          0.00          5.06         7.26 o                         
   5  12   3       6834.38       6787.36        96.16 o                         
   6  12   3        528.75        542.17        21.45 o                         
   7  12   3        329.52        294.12        18.66 o                         
   8  12   3        211.53        234.65        21.83 o                         
   9  12   3         87.57        114.36        24.80 o                         
  10  12   3        590.90        761.20        46.23 o                         
  11  12   3        165.20         60.72        38.30 o                         
  12  12   3         16.25        -47.68        47.68 o                         
 -12  13   3          1.72         15.33        42.44 o                         
 -11  13   3         91.04         85.58        31.48 o                         
 -10  13   3         88.43        108.79        36.37 o                         
  -9  13   3         80.68         85.26        18.97 o                         
  -8  13   3          4.13          9.22        15.44 o                         
  -7  13   3        683.30        685.28        23.57 o                         
  -6  13   3        883.64        930.03        23.71 o                         
  -5  13   3       1527.63       1361.72        49.67 o                         
  -4  13   3          0.55          2.60         7.59 o                         
  -3  13   3         10.49          8.03         5.93 o                         
  -2  13   3          1.45          2.99         6.31 o                         
  -1  13   3        807.98        817.92        15.49 o                         
   0  13   3         11.26         15.39         5.94 o                         
   1  13   3        209.19        187.43         8.89 o                         
   2  13   3       1194.37       1209.43        21.41 o                         
   3  13   3        495.93        564.21        19.37 o                         
   4  13   3        509.45        476.84        16.39 o                         
   5  13   3        387.45        409.25        17.07 o                         
   6  13   3        206.16        239.87        15.75 o                         
   7  13   3        105.60         73.91        16.19 o                         
   8  13   3          7.31         -8.72        18.64 o                         
   9  13   3         22.99         63.55        25.36 o                         
  10  13   3         11.80         -2.32        28.64 o                         
  11  13   3        190.92        197.88        39.25 o                         
  12  13   3         31.10         16.87        44.73 o                         
 -12  14   3          6.82         50.93        41.39 o                         
 -11  14   3          2.38          3.85        48.67 o                         
 -10  14   3        560.29        619.04        44.99 o                         
  -9  14   3         14.69         27.55        18.99 o                         
  -8  14   3        179.75        195.24        19.39 o                         
  -7  14   3       1921.39       1946.17        44.72 o                         
  -6  14   3          1.25         -3.65         9.92 o                         
  -5  14   3       1315.60       1442.88        35.97 o                         
  -4  14   3        381.24        362.93        15.05 o                         
  -3  14   3         20.00         16.25        11.12 o                         
  -2  14   3        396.28        452.60        12.95 o                         
  -1  14   3         56.55         57.82         5.48 o                         
   0  14   3          0.04          5.76         6.39 o                         
   1  14   3        366.75        344.45        13.18 o                         
   2  14   3       5640.95       5715.24        70.51 o                         
   3  14   3        114.77         85.49         8.83 o                         
   4  14   3          6.38         23.22        11.54 o                         
   5  14   3       2416.43       2473.46        40.49 o                         
   6  14   3       1275.41       1177.04        29.92 o                         
   7  14   3          9.17          3.74        15.12 o                         
   8  14   3         80.60         56.30        19.08 o                         
   9  14   3       2888.48       2854.91        72.50 o                         
  10  14   3        271.93        273.23        42.54 o                         
  11  14   3         46.83          5.41        37.62 o                         
  12  14   3         30.13         36.33        46.67 o                         
 -12  15   3         16.69          4.03        45.13 o                         
 -11  15   3         83.27         76.83        38.32 o                         
 -10  15   3         86.50         80.54        26.60 o                         
  -9  15   3        943.99       1009.39        38.59 o                         
  -8  15   3        835.25        872.68        32.04 o                         
  -7  15   3       1851.14       1838.02        40.96 o                         
  -6  15   3         25.91         46.83        14.57 o                         
  -5  15   3          4.56         33.59        12.84 o                         
  -4  15   3       7141.10       6894.49       138.11 o                         
  -3  15   3       1147.93       1277.57        28.92 o                         
  -2  15   3      15721.72      17076.57       236.71 o                         
  -1  15   3       1824.86       2036.93        28.38 o                         
   0  15   3         85.65         69.89         7.56 o                         
   1  15   3        246.30        328.44        11.87 o                         
   2  15   3       1639.83       1746.98        29.06 o                         
   3  15   3      10143.61       9603.02       113.55 o                         
   4  15   3      24262.18      24538.63       381.94 o                         
   5  15   3        318.21        338.18        15.44 o                         
   6  15   3       1069.66       1039.25        29.16 o                         
   7  15   3         97.91         97.30        17.78 o                         
   8  15   3        493.43        548.92        28.60 o                         
   9  15   3         54.09         79.15        24.34 o                         
  10  15   3        936.16       1004.40        68.09 o                         
  11  15   3        117.67         21.26        39.60 o                         
  12  15   3          0.00        -35.82        58.71 o                         
 -12  16   3         31.76         56.52        46.33 o                         
 -11  16   3         44.85         70.92        38.97 o                         
 -10  16   3        205.59        263.57        28.10 o                         
  -9  16   3        110.36        160.42        20.57 o                         
  -8  16   3         15.59         28.37        14.36 o                         
  -7  16   3         18.88         37.85        18.81 o                         
  -6  16   3        189.67        205.01        18.21 o                         
  -5  16   3         55.12         55.14        11.56 o                         
  -4  16   3        365.00        351.47        18.56 o                         
  -3  16   3        174.09        169.71        13.53 o                         
  -2  16   3        868.97        889.50        19.46 o                         
  -1  16   3         92.49         96.95         9.12 o                         
   0  16   3          5.38          0.05         6.36 o                         
   1  16   3        580.39        559.52        15.16 o                         
   2  16   3         89.41        113.40         9.73 o                         
   3  16   3         19.94         11.76         9.36 o                         
   4  16   3        491.82        493.46        17.86 o                         
   5  16   3         62.54         66.17        10.92 o                         
   6  16   3         42.23         30.53        13.87 o                         
   7  16   3        419.08        427.59        23.86 o                         
   8  16   3         10.35         12.72        19.67 o                         
   9  16   3        252.92        267.62        28.02 o                         
  10  16   3         78.66        102.15        35.45 o                         
  11  16   3         87.82         51.75        54.22 o                         
 -12  17   3         47.29         37.51        42.95 o                         
 -11  17   3        126.70         89.28        44.53 o                         
 -10  17   3        205.61        199.98        34.00 o                         
  -9  17   3          2.92          5.26        19.72 o                         
  -8  17   3       1182.52       1232.99        33.90 o                         
  -7  17   3       1107.47       1190.06        48.55 o                         
  -6  17   3         19.06         10.69        14.12 o                         
  -5  17   3        688.89        653.39        23.93 o                         
  -4  17   3         62.80         63.62        12.13 o                         
  -3  17   3          3.07          0.51        11.34 o                         
  -2  17   3       1243.87       1165.29        23.63 o                         
  -1  17   3        643.01        677.44        15.05 o                         
   0  17   3        730.21        707.15        17.39 o                         
   1  17   3       1034.36       1057.11        21.76 o                         
   2  17   3        899.76        911.15        20.90 o                         
   3  17   3        318.39        308.74        13.03 o                         
   4  17   3         21.65         29.98        10.05 o                         
   5  17   3        123.94        120.08        12.06 o                         
   6  17   3       2309.88       2293.05        50.31 o                         
   7  17   3        298.83        328.75        21.54 o                         
   8  17   3       2495.56       2604.27        58.77 o                         
   9  17   3       1325.19       1273.97        49.29 o                         
  10  17   3         96.25         85.56        35.11 o                         
  11  17   3        127.22        113.20        41.65 o                         
 -12  18   3        183.26        119.06        44.36 o                         
 -11  18   3          5.90         24.33        37.37 o                         
 -10  18   3         75.56         69.74        31.25 o                         
  -9  18   3        867.88        831.04        36.11 o                         
  -8  18   3        829.67        846.19        38.14 o                         
  -7  18   3       1293.80       1313.37        41.39 o                         
  -6  18   3        344.09        381.92        22.21 o                         
  -5  18   3        640.77        661.43        24.39 o                         
  -4  18   3       3086.26       3289.09        62.52 o                         
  -3  18   3       4983.73       5305.79       120.68 o                         
  -2  18   3        583.24        736.76        18.52 o                         
  -1  18   3      10569.57      11189.91       140.25 o                         
   0  18   3       3642.07       3879.53        51.08 o                         
   1  18   3      46174.04      50702.48       559.31 o                         
   2  18   3         84.88         82.98         9.09 o                         
   3  18   3       4604.32       4899.99        72.82 o                         
   4  18   3       3504.88       3235.95        50.25 o                         
   5  18   3        511.49        556.77        22.68 o                         
   6  18   3        549.52        688.44        25.20 o                         
   7  18   3        403.70        469.06        26.79 o                         
   8  18   3        333.51        397.06        29.63 o                         
   9  18   3       1472.94       1455.86        52.44 o                         
  10  18   3         10.72        -34.75        34.75 o                         
  11  18   3          3.97         38.17        41.75 o                         
 -12  19   3         22.37        -43.40        43.40 o                         
 -11  19   3          3.40        -37.13        37.13 o                         
 -10  19   3          0.45         13.57        38.51 o                         
  -9  19   3          7.70         19.24        29.30 o                         
  -8  19   3        203.15        198.65        26.55 o                         
  -7  19   3          6.45         -7.58        17.62 o                         
  -6  19   3          0.03         17.06        15.14 o                         
  -5  19   3        187.49        185.85        14.85 o                         
  -4  19   3        362.68        360.15        19.58 o                         
  -3  19   3        630.08        633.11        31.39 o                         
  -2  19   3         17.20         19.67         8.18 o                         
  -1  19   3       2266.80       2317.23        32.14 o                         
   0  19   3       2583.98       2671.60        36.73 o                         
   1  19   3       1092.41       1101.93        22.15 o                         
   2  19   3        359.55        388.74        14.64 o                         
   3  19   3          4.00         11.72         9.87 o                         
   4  19   3          2.43         13.66        10.18 o                         
   5  19   3         20.24         21.71        17.34 o                         
   6  19   3         21.55         19.97        14.42 o                         
   7  19   3         26.18         38.33        18.30 o                         
   8  19   3         33.67         31.38        21.29 o                         
   9  19   3       1423.27       1396.86        55.79 o                         
  10  19   3        459.23        487.89        43.58 o                         
  11  19   3          1.41        -11.86        44.69 o                         
 -12  20   3          0.35        -42.41        42.41 o                         
 -11  20   3        306.64        187.16        44.25 o                         
 -10  20   3         18.01        -35.06        35.06 o                         
  -9  20   3        327.87        322.58        33.90 o                         
  -8  20   3        649.97        644.79        43.69 o                         
  -7  20   3        110.50        108.40        20.16 o                         
  -6  20   3        141.85        136.10        17.28 o                         
  -5  20   3        691.61        671.37        25.15 o                         
  -4  20   3         14.56         38.82        16.19 o                         
  -3  20   3          1.05         19.32        15.33 o                         
  -2  20   3        360.32        383.96        16.55 o                         
  -1  20   3        878.45        952.88        17.85 o                         
   0  20   3       2646.68       2723.30        37.70 o                         
   1  20   3       2332.48       2310.91        33.98 o                         
   2  20   3       1193.19       1152.01        24.16 o                         
   3  20   3        445.27        415.86        16.13 o                         
   4  20   3         95.21         63.30        12.77 o                         
   5  20   3          4.53          0.50        12.57 o                         
   6  20   3         16.83         -7.74        14.82 o                         
   7  20   3        214.24        207.90        20.77 o                         
   8  20   3        608.61        643.68        36.44 o                         
   9  20   3         30.04         38.26        28.31 o                         
  10  20   3         19.01        -34.40        34.40 o                         
  11  20   3         39.64         -4.33        42.41 o                         
 -12  21   3          7.27         26.10        49.15 o                         
 -11  21   3        318.08        185.62        43.75 o                         
 -10  21   3          7.28          5.97        39.04 o                         
  -9  21   3        205.59        149.77        30.98 o                         
  -8  21   3        845.20        715.60        56.11 o                         
  -7  21   3        163.19        190.94        22.12 o                         
  -6  21   3       1125.51       1047.46        33.94 o                         
  -5  21   3         59.80         48.20        12.29 o                         
  -4  21   3          2.21         -1.14        16.64 o                         
  -3  21   3       1455.39       1448.34        48.29 o                         
  -2  21   3       1257.47       1242.47        36.27 o                         
  -1  21   3       7382.52       8148.94       109.62 o                         
   0  21   3      13682.83      14909.05       212.79 o                         
   1  21   3          0.77         -5.59         8.99 o                         
   2  21   3        974.96        908.53        22.37 o                         
   3  21   3        418.86        381.21        16.22 o                         
   4  21   3          1.00        -11.45        11.45 o                         
   5  21   3        140.93        129.08        16.65 o                         
   6  21   3       2494.97       2514.06        51.83 o                         
   7  21   3        186.33        155.20        20.95 o                         
   8  21   3       2383.18       2364.67        61.67 o                         
   9  21   3        802.88        796.48        63.67 o                         
  10  21   3        266.15        265.49        38.60 o                         
  11  21   3         81.17         -0.21        63.28 o                         
 -12  22   3         16.48         78.61        51.58 o                         
 -11  22   3        363.11        312.20        60.53 o                         
 -10  22   3         18.26        -34.94        34.94 o                         
  -9  22   3          0.92         25.95        29.67 o                         
  -8  22   3        112.26        150.74        26.85 o                         
  -7  22   3        203.35        206.82        22.47 o                         
  -6  22   3         23.53        -15.84        15.84 o                         
  -5  22   3        269.69        281.37        23.75 o                         
  -4  22   3        272.05        292.40        24.69 o                         
  -3  22   3          5.98         -1.35         7.37 o                         
  -2  22   3         22.82         12.36         6.75 o                         
  -1  22   3        200.12        210.49        10.78 o                         
   0  22   3         25.49         33.97         8.57 o                         
   1  22   3        887.56        936.89        22.86 o                         
   2  22   3        112.21        116.92        11.87 o                         
   3  22   3         42.35         25.88        11.41 o                         
   4  22   3          0.00         -1.17        12.00 o                         
   5  22   3         25.12         16.74        13.27 o                         
   6  22   3        227.75        228.09        19.74 o                         
   7  22   3       1923.71       2039.52        51.04 o                         
   8  22   3        214.84        249.99        26.66 o                         
   9  22   3        919.29        927.15        49.83 o                         
  10  22   3          2.38         -0.22        35.37 o                         
  11  22   3         56.80         20.91        41.86 o                         
 -11  23   3          0.00         29.85        42.83 o                         
 -10  23   3        494.81        462.19        43.89 o                         
  -9  23   3       1192.14       1193.68        57.54 o                         
  -8  23   3        255.97        303.07        28.81 o                         
  -7  23   3        480.56        513.02        29.62 o                         
  -6  23   3        156.73        111.95        18.29 o                         
  -5  23   3        785.87        705.42        29.87 o                         
  -4  23   3          0.00          3.06        18.63 o                         
  -3  23   3         88.49        128.22        14.40 o                         
  -2  23   3        448.08        475.61        18.17 o                         
  -1  23   3        103.59        108.63         9.61 o                         
   0  23   3       1491.09       1544.63        29.39 o                         
   1  23   3        551.94        547.16        17.82 o                         
   2  23   3        969.48        928.29        24.63 o                         
   3  23   3         12.24        -11.68        11.68 o                         
   4  23   3        372.58        333.42        17.93 o                         
   5  23   3        163.14        150.68        16.58 o                         
   6  23   3          0.02          1.81        16.50 o                         
   7  23   3         49.11         76.93        19.71 o                         
   8  23   3       2230.50       2147.07        69.14 o                         
   9  23   3          8.37         36.03        40.34 o                         
  10  23   3         21.12        -11.30        36.77 o                         
  11  23   3        148.40        170.83        59.34 o                         
 -11  24   3        299.04        268.49        54.85 o                         
 -10  24   3        812.80        758.83        50.11 o                         
  -9  24   3          7.11          6.26        38.29 o                         
  -8  24   3         60.92         64.09        30.77 o                         
  -7  24   3       1311.38       1245.99        42.38 o                         
  -6  24   3          5.87          8.65        16.21 o                         
  -5  24   3        228.84        235.17        16.02 o                         
  -4  24   3       2587.60       2518.94        72.95 o                         
  -3  24   3       2479.16       2585.43        92.38 o                         
  -2  24   3       1430.57       1446.62        30.57 o                         
  -1  24   3        946.58       1019.43        24.87 o                         
   0  24   3        305.14        294.51        14.11 o                         
   1  24   3       5070.18       5485.33        73.61 o                         
   2  24   3         14.39         17.65        13.25 o                         
   3  24   3        385.25        324.71        18.16 o                         
   4  24   3       2122.20       2128.41        41.35 o                         
   5  24   3       6754.88       6592.28       104.38 o                         
   6  24   3          8.01          1.89        16.98 o                         
   7  24   3        886.71        943.19        42.15 o                         
   8  24   3       2772.81       2676.08        67.17 o                         
   9  24   3        367.99        429.75        32.58 o                         
  10  24   3        693.19        762.10        54.01 o                         
  11  24   3         43.04         60.07        55.12 o                         
 -11  25   3         13.58        -25.58        46.28 o                         
 -10  25   3        130.84        136.01        40.21 o                         
  -9  25   3        111.74        149.57        38.56 o                         
  -8  25   3         19.59         19.20        31.35 o                         
  -7  25   3        215.74        266.99        24.17 o                         
  -6  25   3        147.42        176.89        19.11 o                         
  -5  25   3        148.87        161.26        14.98 o                         
  -4  25   3        967.78        980.05        42.72 o                         
  -3  25   3        518.05        532.47        18.60 o                         
  -2  25   3        125.22        144.05        10.97 o                         
  -1  25   3          5.08         15.88        10.38 o                         
   0  25   3         77.05        106.71        11.08 o                         
   1  25   3          9.66         11.79        10.02 o                         
   2  25   3        153.06        166.19        14.08 o                         
   3  25   3         24.85         16.59        12.57 o                         
   4  25   3        200.74        204.71        17.73 o                         
   5  25   3        231.15        228.51        19.94 o                         
   6  25   3        249.65        203.49        30.33 o                         
   7  25   3         53.68         -3.90        34.91 o                         
   8  25   3        475.02        451.27        30.71 o                         
   9  25   3        266.84        246.90        34.05 o                         
  10  25   3          6.60          3.01        40.41 o                         
  11  25   3        431.57        315.81        73.88 o                         
 -11  26   3          8.50         -5.98        59.94 o                         
 -10  26   3         73.78         81.21        40.06 o                         
  -9  26   3        684.32        628.83        61.72 o                         
  -8  26   3         21.81         27.07        29.23 o                         
  -7  26   3       3447.49       3308.20        73.40 o                         
  -6  26   3       1479.44       1444.34        58.67 o                         
  -5  26   3        674.05        688.50        23.53 o                         
  -4  26   3         12.65         28.81        11.70 o                         
  -3  26   3         12.12          9.49         8.06 o                         
  -2  26   3        110.08        103.68        10.62 o                         
  -1  26   3          0.19         -9.47         9.47 o                         
   0  26   3        994.17        973.41        25.26 o                         
   1  26   3         82.67         77.08        11.75 o                         
   2  26   3         52.90         61.33        12.53 o                         
   3  26   3        122.87         95.09        14.48 o                         
   4  26   3        179.97        160.30        16.11 o                         
   5  26   3       1068.19       1054.19        31.94 o                         
   6  26   3         12.79         38.71        25.92 o                         
   7  26   3          2.14         11.01        22.20 o                         
   8  26   3        927.69        923.58        48.23 o                         
   9  26   3        843.20        869.92        46.43 o                         
  10  26   3         57.79         21.22        53.67 o                         
 -11  27   3         24.61         97.10        50.71 o                         
 -10  27   3        271.21        267.01        46.98 o                         
  -9  27   3       1385.91       1312.65        62.32 o                         
  -8  27   3        106.06        111.09        29.11 o                         
  -7  27   3        369.57        291.99        25.63 o                         
  -6  27   3        467.98        489.77        26.82 o                         
  -5  27   3         39.26         51.33        17.56 o                         
  -4  27   3        614.08        543.02        36.65 o                         
  -3  27   3          8.86         12.14         9.41 o                         
  -2  27   3         31.39          5.52        10.25 o                         
  -1  27   3       1632.33       1691.07        34.67 o                         
   0  27   3        111.11        125.86        13.07 o                         
   1  27   3       1202.20       1270.15        29.85 o                         
   2  27   3         99.42         69.60        12.36 o                         
   3  27   3       1586.30       1438.15        38.03 o                         
   4  27   3       5152.70       4674.12        79.61 o                         
   5  27   3        175.21        218.17        24.04 o                         
   6  27   3       3219.37       3042.48        71.02 o                         
   7  27   3       3479.07       3474.26        94.30 o                         
   8  27   3       6149.22       6001.48       199.76 o                         
   9  27   3        485.03        494.13        41.82 o                         
  10  27   3          4.63         46.13        50.80 o                         
 -11  28   3         71.25         34.40        53.00 o                         
 -10  28   3        233.26        208.27        50.27 o                         
  -9  28   3        552.08        502.40        43.13 o                         
  -8  28   3         24.70         14.42        32.43 o                         
  -7  28   3        361.70        353.32        32.22 o                         
  -6  28   3         62.64         73.79        18.19 o                         
  -5  28   3         40.07         44.21        17.16 o                         
  -4  28   3        205.43        217.77        20.33 o                         
  -3  28   3         29.46         28.25        12.32 o                         
  -2  28   3        384.45        353.79        16.64 o                         
  -1  28   3         29.05         35.37        11.48 o                         
   0  28   3        182.37        176.85        14.79 o                         
   1  28   3         17.85         47.09        13.05 o                         
   2  28   3         92.82         77.02        13.37 o                         
   3  28   3        453.57        442.68        25.08 o                         
   4  28   3        135.24        129.18        17.02 o                         
   5  28   3          0.56         11.18        15.16 o                         
   6  28   3         20.39         37.30        19.47 o                         
   7  28   3         20.57         38.90        24.79 o                         
   8  28   3        432.28        512.84        40.31 o                         
   9  28   3       1143.48       1204.18        60.43 o                         
  10  28   3         11.86         25.73        58.55 o                         
 -11  29   3        160.04        199.22        56.47 o                         
 -10  29   3        106.67        169.40        53.51 o                         
  -9  29   3          3.60         47.51        39.04 o                         
  -8  29   3        715.87        786.53        60.19 o                         
  -7  29   3         67.78         64.00        27.16 o                         
  -6  29   3       1701.70       1691.01        42.54 o                         
  -5  29   3       3806.04       3796.04        75.95 o                         
  -4  29   3          2.91         -1.07        15.08 o                         
  -3  29   3        156.33        190.47        13.16 o                         
  -2  29   3        153.70        159.66        13.12 o                         
  -1  29   3        126.94        148.01        14.03 o                         
   0  29   3         64.67         56.98        11.79 o                         
   1  29   3         77.07         78.78        13.94 o                         
   2  29   3        309.06        295.10        18.61 o                         
   3  29   3        505.39        471.94        25.59 o                         
   4  29   3        293.20        270.23        21.06 o                         
   5  29   3         24.01         28.71        21.42 o                         
   6  29   3         44.42         68.01        20.64 o                         
   7  29   3       1484.21       1301.08        47.58 o                         
   8  29   3         82.13        110.11        28.55 o                         
   9  29   3        104.28        160.26        38.21 o                         
  10  29   3        105.37        156.99        88.20 o                         
 -10  30   3         30.76         34.22        50.30 o                         
  -9  30   3        668.23        762.18        59.24 o                         
  -8  30   3        100.27        218.92       144.86 o                         
  -7  30   3       1790.83       1736.68        61.31 o                         
  -6  30   3          0.01         15.20        17.14 o                         
  -5  30   3       2915.57       3009.14        63.47 o                         
  -4  30   3       1138.45       1154.44        33.02 o                         
  -3  30   3       1135.03       1182.87        27.90 o                         
  -2  30   3        594.01        572.07        21.56 o                         
  -1  30   3       1136.18       1082.10        28.89 o                         
   0  30   3         51.71         93.13        13.60 o                         
   1  30   3        219.11        222.57        18.84 o                         
   2  30   3        154.32        155.23        18.99 o                         
   3  30   3       2255.11       2075.91        49.02 o                         
   4  30   3       1167.80       1114.00        35.59 o                         
   5  30   3         15.21          7.52        20.12 o                         
   6  30   3         20.96         73.24        21.50 o                         
   7  30   3       2237.55       2237.06        61.71 o                         
   8  30   3       2884.91       2879.89        80.78 o                         
   9  30   3        654.72        697.35        49.28 o                         
  10  30   3        222.93        245.60        57.03 o                         
 -10  31   3        353.07        442.49        56.83 o                         
  -9  31   3        217.02        210.27        46.73 o                         
  -8  31   3        101.25         79.41        35.20 o                         
  -7  31   3       1414.87       1457.83        55.96 o                         
  -6  31   3        252.35        253.47        21.07 o                         
  -5  31   3        410.29        474.56        28.27 o                         
  -4  31   3        776.90        830.54        28.30 o                         
  -3  31   3        363.12        387.29        23.59 o                         
  -2  31   3          5.93         27.02        12.85 o                         
  -1  31   3         14.11         21.53        13.58 o                         
   0  31   3        490.60        515.01        21.82 o                         
   1  31   3        134.42        164.19        18.48 o                         
   2  31   3        112.56        100.20        16.81 o                         
   3  31   3         64.19         83.55        17.57 o                         
   4  31   3          0.92          1.89        20.45 o                         
   5  31   3          0.34          0.98        20.05 o                         
   6  31   3        113.45        125.30        24.04 o                         
   7  31   3        350.61        356.16        30.44 o                         
   8  31   3          5.58         79.44        28.48 o                         
   9  31   3        122.35        201.25        50.40 o                         
  10  31   3        455.47        387.61        58.59 o                         
 -10  32   3         80.51        162.89        53.89 o                         
  -9  32   3        177.25        128.83        48.78 o                         
  -8  32   3        125.88        116.17        36.66 o                         
  -7  32   3        876.26        891.15        41.21 o                         
  -6  32   3        296.92        334.55        32.70 o                         
  -5  32   3       1912.92       2007.47        49.06 o                         
  -4  32   3       1254.25       1302.92        36.99 o                         
  -3  32   3        123.92        135.38        14.38 o                         
  -2  32   3        258.68        301.98        18.71 o                         
  -1  32   3          4.54          7.03        14.13 o                         
   0  32   3          0.00         -7.26        13.37 o                         
   1  32   3         10.77         37.98        14.47 o                         
   2  32   3          8.87         41.57        16.43 o                         
   3  32   3         19.96         15.43        15.75 o                         
   4  32   3         21.90         53.70        19.12 o                         
   5  32   3         40.04         63.16        19.30 o                         
   6  32   3        208.17        198.47        26.15 o                         
   7  32   3         38.47         76.20        27.54 o                         
   8  32   3        110.28        144.77        30.13 o                         
   9  32   3         60.14         51.33        47.11 o                         
 -10  33   3          0.79         93.29        50.84 o                         
  -9  33   3        341.26        310.28        56.08 o                         
  -8  33   3        437.46        423.35        46.60 o                         
  -7  33   3         59.89        106.02        29.77 o                         
  -6  33   3        157.34         89.87        25.97 o                         
  -5  33   3       2447.57       2472.84        56.52 o                         
  -4  33   3          7.07         15.05        15.91 o                         
  -3  33   3        533.95        481.31        21.42 o                         
  -2  33   3         27.20         36.70        14.24 o                         
  -1  33   3         67.63         63.16        16.69 o                         
   0  33   3        362.02        371.60        23.04 o                         
   1  33   3       1806.18       1759.47        41.93 o                         
   2  33   3       3338.81       3249.92        66.42 o                         
   3  33   3       2925.51       2800.91        61.40 o                         
   4  33   3        264.78        298.92        23.46 o                         
   5  33   3        528.68        454.98        28.04 o                         
   6  33   3        410.27        352.45        29.62 o                         
   7  33   3        538.89        618.69        37.58 o                         
   8  33   3         32.87         64.42        30.58 o                         
   9  33   3       1350.08       1434.02        81.18 o                         
 -10  34   3         26.31         93.53        51.58 o                         
  -9  34   3        166.22         98.31        48.63 o                         
  -8  34   3         32.51        -25.47        37.67 o                         
  -7  34   3        484.49        494.68        72.88 o                         
  -6  34   3         54.06         51.52        25.10 o                         
  -5  34   3        382.46        478.03        33.15 o                         
  -4  34   3         41.11         47.77        17.07 o                         
  -3  34   3         38.60         40.32        16.36 o                         
  -2  34   3        167.94        188.81        16.79 o                         
  -1  34   3        213.51        210.32        18.22 o                         
   0  34   3         78.69         81.19        17.52 o                         
   1  34   3          1.86         21.26        15.97 o                         
   2  34   3          0.29          4.93        17.54 o                         
   3  34   3          0.26          1.16        18.12 o                         
   4  34   3         10.13         19.41        18.62 o                         
   5  34   3          6.42          1.45        26.16 o                         
   6  34   3          1.26          6.09        23.52 o                         
   7  34   3          0.10        -13.10        26.19 o                         
   8  34   3        314.97        342.47        37.96 o                         
   9  34   3        149.06        244.89        56.25 o                         
  -9  35   3        212.40        169.85        58.55 o                         
  -8  35   3         18.13        -48.61        48.61 o                         
  -7  35   3          1.30         23.00        38.05 o                         
  -6  35   3       1647.83       1421.59        75.97 o                         
  -5  35   3         18.25         13.15        27.39 o                         
  -4  35   3        239.39        237.28        20.98 o                         
  -3  35   3         85.12        110.37        19.55 o                         
  -2  35   3         47.73         29.18        14.65 o                         
  -1  35   3       1379.41       1303.23        35.63 o                         
   0  35   3          6.72         -1.23        17.88 o                         
   1  35   3          0.87         16.95        16.29 o                         
   2  35   3        439.30        391.03        25.52 o                         
   3  35   3         57.81        110.49        20.24 o                         
   4  35   3         19.57         16.10        19.74 o                         
   5  35   3       1271.11       1065.06        40.94 o                         
   6  35   3        448.32        403.40        31.15 o                         
   7  35   3          4.76         27.11        31.04 o                         
   8  35   3         18.79        123.54        37.64 o                         
   9  35   3        254.12        317.77        57.29 o                         
  -9  36   3          0.20         18.14        46.05 o                         
  -8  36   3         14.82         -1.31        41.55 o                         
  -7  36   3         44.09        106.29        39.99 o                         
  -6  36   3         73.63        128.17        37.49 o                         
  -5  36   3       1138.24       1150.38        46.50 o                         
  -4  36   3       1149.68       1130.46        44.33 o                         
  -3  36   3       3689.19       3785.74        69.09 o                         
  -2  36   3        302.82        293.03        24.10 o                         
  -1  36   3        184.39        187.97        19.08 o                         
   0  36   3         63.67         53.89        18.28 o                         
   1  36   3        851.69        780.46        40.04 o                         
   2  36   3        140.96        145.19        20.51 o                         
   3  36   3        707.59        681.73        32.01 o                         
   4  36   3        676.42        682.41        30.86 o                         
   5  36   3          2.69         28.06        22.73 o                         
   6  36   3          0.00         50.44        26.22 o                         
   7  36   3         82.31        130.79        55.76 o                         
   8  36   3         68.67        100.86        38.24 o                         
   9  36   3         38.30         63.57        54.50 o                         
  -9  37   3          0.90        -25.04        47.59 o                         
  -8  37   3        347.79        283.12        46.05 o                         
  -7  37   3        265.89        227.31        64.82 o                         
  -6  37   3        312.18        351.90        52.46 o                         
  -5  37   3       2125.43       2154.90        80.59 o                         
  -4  37   3        751.09        795.19        43.13 o                         
  -3  37   3         62.63        148.39        17.83 o                         
  -2  37   3         19.11         39.43        17.07 o                         
  -1  37   3        286.47        319.40        21.83 o                         
   0  37   3        383.47        384.52        23.88 o                         
   1  37   3         48.87         63.35        19.33 o                         
   2  37   3        478.32        475.33        28.56 o                         
   3  37   3        386.63        380.66        26.09 o                         
   4  37   3         89.87        126.30        22.20 o                         
   5  37   3         24.32         36.04        22.12 o                         
   6  37   3         84.92        100.45        29.06 o                         
   7  37   3         86.35         93.23        30.28 o                         
   8  37   3         17.97         47.09        43.80 o                         
  -9  38   3         38.05         28.98        51.75 o                         
  -8  38   3        152.82        192.36        51.70 o                         
  -7  38   3         26.92         52.13        58.28 o                         
  -6  38   3        198.31        136.54        47.39 o                         
  -5  38   3         35.73         81.41        33.67 o                         
  -4  38   3        223.12        197.21        27.60 o                         
  -3  38   3        151.87        119.75        21.00 o                         
  -2  38   3       2010.85       2203.71        49.09 o                         
  -1  38   3         95.32        105.12        21.07 o                         
   0  38   3          5.39        -14.90        18.35 o                         
   1  38   3        124.54        140.83        30.71 o                         
   2  38   3         32.63         72.37        21.04 o                         
   3  38   3          0.75          4.39        20.74 o                         
   4  38   3         11.56         18.91        20.93 o                         
   5  38   3        396.63        357.91        27.36 o                         
   6  38   3          8.85         80.56        50.55 o                         
   7  38   3         22.17         71.85        54.26 o                         
   8  38   3         66.31        115.79        50.96 o                         
  -8  39   3         53.47         39.27        48.86 o                         
  -7  39   3         95.67         88.99        40.70 o                         
  -6  39   3        322.71        283.64        48.09 o                         
  -5  39   3         11.65         -4.95        58.07 o                         
  -4  39   3        520.79        571.16        40.80 o                         
  -3  39   3        751.63        773.22        38.96 o                         
  -2  39   3         48.86         45.54        24.42 o                         
  -1  39   3        486.80        541.10        29.05 o                         
   0  39   3         21.05         37.77        19.30 o                         
   1  39   3       1290.27       1198.00        44.08 o                         
   2  39   3       3127.15       2877.46        65.77 o                         
   3  39   3       2083.92       1994.70        54.75 o                         
   4  39   3        272.76        319.70        26.44 o                         
   5  39   3         39.36          5.23        25.73 o                         
   6  39   3        106.93         90.30        29.89 o                         
   7  39   3        203.53        310.84        58.13 o                         
   8  39   3         52.22        107.13        51.16 o                         
  -8  40   3         88.52         82.69        51.20 o                         
  -7  40   3        498.80        579.15        57.45 o                         
  -6  40   3        125.77        147.95        40.90 o                         
  -5  40   3          5.14          7.80        47.58 o                         
  -4  40   3        560.96        648.73        51.70 o                         
  -3  40   3       1025.00       1068.95        42.48 o                         
  -2  40   3         20.13         46.52        22.83 o                         
  -1  40   3         10.22         35.52        23.75 o                         
   0  40   3        115.24        106.38        21.98 o                         
   1  40   3         75.72         66.44        23.09 o                         
   2  40   3       1242.90       1122.24        42.76 o                         
   3  40   3         47.42         51.71        23.59 o                         
   4  40   3        242.94        218.08        27.79 o                         
   5  40   3         83.33         26.83        24.50 o                         
   6  40   3         49.98         57.89        29.87 o                         
   7  40   3         33.79         -4.68        38.89 o                         
   8  40   3         33.81         16.43        51.71 o                         
  -8  41   3          0.06         -2.92        50.46 o                         
  -7  41   3        267.93        336.75        51.91 o                         
  -6  41   3        108.75        124.55        40.75 o                         
  -5  41   3        485.98        410.58        54.65 o                         
  -4  41   3          1.11         58.83        43.45 o                         
  -3  41   3        372.90        459.18        29.95 o                         
  -2  41   3       1273.94       1184.07        48.95 o                         
  -1  41   3       1365.70       1363.38        47.44 o                         
   0  41   3        902.74        933.97        40.09 o                         
   1  41   3        117.27        187.60        25.72 o                         
   2  41   3          0.74         12.43        24.83 o                         
   3  41   3          5.84         49.04        24.03 o                         
   4  41   3        149.83        183.66        28.00 o                         
   5  41   3        457.53        417.52        33.18 o                         
   6  41   3        455.81        492.17        47.33 o                         
   7  41   3         34.65          0.19        40.04 o                         
  -8  42   3        148.27        195.08        56.86 o                         
  -7  42   3        548.30        615.79       103.15 o                         
  -6  42   3          2.47         -3.31        44.61 o                         
  -5  42   3          3.28         77.50        38.32 o                         
  -4  42   3       1196.91       1246.59       119.69 o                         
  -3  42   3       5501.13       5638.31       159.45 o                         
  -2  42   3        223.91        185.40        26.54 o                         
  -1  42   3       1423.43       1388.74        48.14 o                         
   0  42   3       1194.09       1240.01        45.95 o                         
   1  42   3       1429.37       1367.94        53.47 o                         
   2  42   3        160.29        127.38        26.39 o                         
   3  42   3       1035.99        915.33        41.67 o                         
   4  42   3         44.25         15.32        25.48 o                         
   5  42   3       1021.54        850.83        39.31 o                         
   6  42   3          0.00          8.48        38.79 o                         
   7  42   3         17.66        -10.10        38.88 o                         
  -7  43   3        628.82        748.12        76.57 o                         
  -6  43   3        880.33        964.01        68.30 o                         
  -5  43   3         57.52          6.44        42.72 o                         
  -4  43   3         67.91         50.70        70.02 o                         
  -3  43   3        160.25        228.66        42.16 o                         
  -2  43   3        147.81        120.15        27.70 o                         
  -1  43   3         54.24         30.00        25.42 o                         
   0  43   3        298.73        266.88        31.62 o                         
   1  43   3        712.45        750.99        43.75 o                         
   2  43   3         87.94         92.79        27.89 o                         
   3  43   3         60.07         52.33        26.31 o                         
   4  43   3         34.32         42.80        28.65 o                         
   5  43   3        344.98        332.46        31.45 o                         
   6  43   3         10.09        -16.79        35.07 o                         
   7  43   3        150.93        160.32        41.64 o                         
  -7  44   3         72.12         70.22        48.00 o                         
  -6  44   3         39.83         98.47        46.44 o                         
  -5  44   3         94.58         90.29        49.49 o                         
  -4  44   3       1057.41       1219.43        71.07 o                         
  -3  44   3       1081.95       1099.94        70.39 o                         
  -2  44   3        584.07        540.79        44.69 o                         
  -1  44   3        463.04        460.88        32.22 o                         
   0  44   3        318.24        337.58        29.56 o                         
   1  44   3        373.27        385.37        31.81 o                         
   2  44   3        652.79        653.05        38.39 o                         
   3  44   3        251.75        276.70        30.51 o                         
   4  44   3         49.89         11.89        28.76 o                         
   5  44   3         24.09        -16.51        27.66 o                         
   6  44   3          0.62          0.73        37.92 o                         
  -7  45   3        158.92        197.09        54.73 o                         
  -6  45   3         60.38         97.60        48.92 o                         
  -5  45   3        435.05        341.22        52.40 o                         
  -4  45   3        165.53        217.13        51.58 o                         
  -3  45   3        386.75        363.04        56.73 o                         
  -2  45   3       2744.20       2800.95        95.20 o                         
  -1  45   3       1001.11        940.54        47.87 o                         
   0  45   3       3470.58       3446.74        82.71 o                         
   1  45   3        141.49        119.10        27.98 o                         
   2  45   3          1.31        -28.89        29.87 o                         
   3  45   3         42.80         81.07        30.38 o                         
   4  45   3         66.04         31.18        33.29 o                         
   5  45   3          7.73          6.57        29.73 o                         
   6  45   3         18.52         -6.84        40.69 o                         
  -6  46   3        336.13        255.74        54.68 o                         
  -5  46   3        159.86        188.71        50.62 o                         
  -4  46   3       1063.35       1104.90        84.33 o                         
  -3  46   3         84.85        118.55        42.50 o                         
  -2  46   3         35.96        101.99        33.47 o                         
  -1  46   3        642.59        636.14        45.16 o                         
   0  46   3         30.16         89.37        30.59 o                         
   1  46   3          0.00          8.39        34.91 o                         
   2  46   3         10.00        -20.43        28.89 o                         
   3  46   3         14.62         19.53        30.89 o                         
   4  46   3          0.28         32.51        32.06 o                         
   5  46   3         23.65         -5.80        36.72 o                         
  -6  47   3         69.88        -22.08        52.71 o                         
  -5  47   3        139.64        246.89        55.24 o                         
  -4  47   3         31.00        -18.04        43.26 o                         
  -3  47   3        871.01        811.37        59.04 o                         
  -2  47   3       1102.19       1212.63        94.33 o                         
  -1  47   3        317.75        312.40        38.85 o                         
   0  47   3         20.98         82.18        30.19 o                         
   1  47   3         10.85          1.55        32.95 o                         
   2  47   3        550.66        595.18        44.63 o                         
   3  47   3          2.14        -16.46        32.52 o                         
   4  47   3          2.72         19.39        32.43 o                         
   5  47   3          7.12         48.74        43.23 o                         
  -5  48   3        128.56        172.01        54.89 o                         
  -4  48   3        229.77        184.16        48.11 o                         
  -3  48   3        588.22        533.43        54.31 o                         
  -2  48   3        239.98        310.86        49.03 o                         
  -1  48   3       1744.67       1616.19        73.06 o                         
   0  48   3         20.05         65.24        30.53 o                         
   1  48   3        102.94         94.36        33.04 o                         
   2  48   3         58.58         16.39        35.41 o                         
   3  48   3         24.11         15.64        37.87 o                         
   4  48   3        528.62        496.61        41.29 o                         
  -5  49   3          5.85         65.17        53.55 o                         
  -4  49   3        117.37        145.88        52.88 o                         
  -3  49   3         13.47         -9.95        45.40 o                         
  -2  49   3        151.56        188.08        49.03 o                         
  -1  49   3        358.73        358.33        77.36 o                         
   0  49   3          1.46        -12.07        36.62 o                         
   1  49   3          7.61        -35.25        35.25 o                         
   2  49   3         16.19         53.70        35.72 o                         
   3  49   3         46.93         42.62        40.89 o                         
   4  49   3          1.88        -40.99        40.99 o                         
  -4  50   3        111.64        174.16        53.35 o                         
  -3  50   3         68.01         65.36        50.62 o                         
  -2  50   3        489.65        519.65        54.90 o                         
  -1  50   3          9.34        -80.53        80.53 o                         
   0  50   3         30.01         36.16        44.62 o                         
   1  50   3        734.62        722.67        64.54 o                         
   2  50   3         76.04         89.56        36.80 o                         
   3  50   3          5.98        -20.07        38.58 o                         
  -3  51   3         53.84         87.36        48.69 o                         
  -2  51   3        530.21        592.38        62.50 o                         
  -1  51   3        593.15        621.22        57.22 o                         
   0  51   3        492.94        444.92        56.56 o                         
   1  51   3         50.55         17.34        62.03 o                         
   2  51   3        118.50        138.37        42.38 o                         
  -2  52   3        156.93        166.28        49.35 o                         
  -1  52   3         64.94         68.24        53.20 o                         
   0  52   3         67.01        134.88        49.55 o                         
   1  52   3        119.82        131.33        43.83 o                         
 -13   0   4          0.99         57.24        56.36 o                         
 -12   0   4        423.29        424.07        47.91 o                         
 -11   0   4       1365.59       1373.37        91.30 o                         
 -10   0   4        342.34        359.53        61.33 o                         
  -9   0   4       5613.86       5165.39       127.06 o                         
  -8   0   4        330.95        313.70        29.24 o                         
  -7   0   4       2005.61       1800.16        55.43 o                         
  -6   0   4       7218.42       7835.74       150.81 o                         
  -5   0   4        614.81        672.06        29.67 o                         
  -4   0   4       3643.18       3350.57        61.67 o                         
  -3   0   4      36671.32      38841.84       526.88 o                         
  -2   0   4      14584.91      14342.72       200.80 o                         
  -1   0   4      15694.71      16833.85       249.25 o                         
   0   0   4        218.24        196.61        11.22 o                         
   1   0   4       2990.74       3120.67        47.40 o                         
   2   0   4        412.92        466.76        18.55 o                         
   3   0   4      15881.41      16594.62       309.24 o                         
   4   0   4      12542.12      14029.15       276.40 o                         
   5   0   4       3533.26       3257.35        88.67 o                         
   6   0   4        603.83        619.87        27.27 o                         
   7   0   4       2738.60       2698.11        69.81 o                         
   8   0   4         77.94        106.78        21.30 o                         
   9   0   4         21.60        -10.58        25.99 o                         
  10   0   4        794.12        991.31        65.92 o                         
  11   0   4         32.97         34.85        76.55 o                         
  12   0   4        325.60        380.04        78.89 o                         
 -13   1   4        160.16        175.70        37.51 o                         
 -12   1   4        260.56        237.34        32.64 o                         
 -11   1   4        411.91        417.45        36.25 o                         
 -10   1   4        461.45        421.56        30.80 o                         
  -9   1   4       2117.51       1943.33        47.62 o                         
  -8   1   4        539.53        565.16        24.52 o                         
  -7   1   4       1162.27       1130.33        27.74 o                         
  -6   1   4       5293.75       5423.98        77.52 o                         
  -5   1   4         47.36         44.02         9.88 o                         
  -4   1   4        682.95        678.56        16.43 o                         
  -3   1   4       2945.27       3165.46        38.69 o                         
  -2   1   4         13.55         12.53         6.26 o                         
  -1   1   4       2680.23       2578.37        32.98 o                         
   0   1   4        852.28        818.55        14.48 o                         
   1   1   4         40.01         42.19         5.74 o                         
   2   1   4        148.44        167.08         7.79 o                         
   3   1   4       2847.65       2810.91        43.07 o                         
   4   1   4       4173.71       4478.47        89.43 o                         
   5   1   4        362.94        332.28        12.47 o                         
   6   1   4          1.68          6.96         8.39 o                         
   7   1   4         46.27         41.74        11.08 o                         
   8   1   4          1.59          1.16        14.58 o                         
   9   1   4         22.15         40.97        19.83 o                         
  10   1   4        357.67        382.66        36.17 o                         
  11   1   4         79.78        106.36        56.07 o                         
  12   1   4        279.47        353.25        69.91 o                         
 -13   2   4         91.74         64.05        70.95 o                         
 -12   2   4         13.53         45.94        29.95 o                         
 -11   2   4        594.25        534.38        33.04 o                         
 -10   2   4       1565.30       1536.08        54.98 o                         
  -9   2   4        743.46        682.53        30.01 o                         
  -8   2   4       1718.37       1676.99        40.29 o                         
  -7   2   4        169.16        225.68        16.89 o                         
  -6   2   4          7.58         21.34        12.27 o                         
  -5   2   4       2548.00       2666.24        40.91 o                         
  -4   2   4        107.94        133.55         9.39 o                         
  -3   2   4        561.75        592.08        13.87 o                         
  -2   2   4       3170.87       3172.55        38.09 o                         
  -1   2   4        427.26        369.24        10.75 o                         
   0   2   4        499.83        449.26        11.22 o                         
   1   2   4       1199.43       1196.33        18.40 o                         
   2   2   4       2568.82       2472.72        31.80 o                         
   3   2   4        406.54        469.53        16.00 o                         
   4   2   4        127.52        125.77        10.72 o                         
   5   2   4         82.43        104.50        14.30 o                         
   6   2   4          1.11         17.97        10.17 o                         
   7   2   4        407.54        451.16        18.88 o                         
   8   2   4         11.53         -2.79        14.03 o                         
   9   2   4        255.90        297.27        24.76 o                         
  10   2   4          0.39          2.74        31.42 o                         
  11   2   4        261.70        287.12        47.17 o                         
  12   2   4          0.01        -47.20        47.20 o                         
 -13   3   4        205.97        218.68        45.99 o                         
 -12   3   4          0.01        -30.15        30.15 o                         
 -11   3   4          0.29         16.29        25.30 o                         
 -10   3   4       1469.41       1430.24        44.85 o                         
  -9   3   4        474.78        455.00        26.89 o                         
  -8   3   4       3661.35       3507.65        64.91 o                         
  -7   3   4         19.36         15.57        12.81 o                         
  -6   3   4       2012.67       1925.59        34.01 o                         
  -5   3   4      14675.49      15718.03       258.07 o                         
  -4   3   4         84.34         73.32         9.35 o                         
  -3   3   4        751.30        844.10        16.39 o                         
  -2   3   4      26253.25      27071.70       269.71 o                         
  -1   3   4         42.15         32.17         6.52 o                         
   0   3   4      15446.08      15270.11       149.61 o                         
   1   3   4       5453.85       5518.03        62.12 o                         
   2   3   4      14568.44      15527.03       163.17 o                         
   3   3   4        715.12        821.64        20.01 o                         
   4   3   4         25.97         22.14        11.60 o                         
   5   3   4        560.11        630.13        23.80 o                         
   6   3   4         31.61         34.08         9.77 o                         
   7   3   4         58.15         78.50        12.90 o                         
   8   3   4          0.38         -8.43        14.97 o                         
   9   3   4        107.88        112.07        29.15 o                         
  10   3   4         24.29         58.20        36.77 o                         
  11   3   4         72.99         87.09        41.46 o                         
  12   3   4        234.70        196.77        54.27 o                         
 -13   4   4        169.41        171.63        41.90 o                         
 -12   4   4        598.84        628.94        42.28 o                         
 -11   4   4       1542.35       1436.95        48.92 o                         
 -10   4   4       1330.03       1275.16        42.39 o                         
  -9   4   4       1087.11       1038.02        45.31 o                         
  -8   4   4       1180.15       1131.41        35.82 o                         
  -7   4   4        147.93        146.41        14.69 o                         
  -6   4   4        247.18        285.67        14.82 o                         
  -5   4   4      11651.03      11810.67       193.73 o                         
  -4   4   4        130.25        129.04         9.46 o                         
  -3   4   4          5.30         10.33         7.06 o                         
  -2   4   4        274.69        311.47        11.53 o                         
  -1   4   4       1509.73       1418.21        20.74 o                         
   0   4   4       2598.79       2538.82        32.40 o                         
   1   4   4       1318.05       1189.12        18.49 o                         
   2   4   4        477.05        528.67        12.03 o                         
   3   4   4       2364.45       2451.13        45.90 o                         
   4   4   4        101.18         95.55        11.12 o                         
   5   4   4       1291.03       1302.44        50.39 o                         
   6   4   4         22.39         41.92        14.96 o                         
   7   4   4         69.77         90.44        17.11 o                         
   8   4   4         99.08        106.83        16.79 o                         
   9   4   4        171.71        182.21        25.90 o                         
  10   4   4         19.94         57.40        34.70 o                         
  11   4   4          8.64        -41.14        41.14 o                         
  12   4   4         30.62         74.78        50.70 o                         
 -13   5   4         34.21         19.48        41.68 o                         
 -12   5   4       1107.39       1062.23        47.92 o                         
 -11   5   4       1848.61       1761.37        53.72 o                         
 -10   5   4        275.93        294.22        26.90 o                         
  -9   5   4        106.30        164.64        19.64 o                         
  -8   5   4        862.99        777.50        33.78 o                         
  -7   5   4          7.43          2.61        12.17 o                         
  -6   5   4       6816.08       6771.56        92.75 o                         
  -5   5   4       7182.07       7582.15        96.74 o                         
  -4   5   4        489.24        516.21        14.53 o                         
  -3   5   4        131.74        147.36         8.53 o                         
  -2   5   4        438.14        406.07        11.14 o                         
  -1   5   4         20.10         10.94         6.26 o                         
   0   5   4        113.35        106.17         7.88 o                         
   1   5   4        948.23        951.95        16.91 o                         
   2   5   4         22.05         20.43         5.12 o                         
   3   5   4          0.47         -7.67         7.67 o                         
   4   5   4         23.30         13.66        11.03 o                         
   5   5   4          7.06          0.11        12.73 o                         
   6   5   4         50.33         24.85        14.57 o                         
   7   5   4        161.99        179.47        14.86 o                         
   8   5   4        309.79        381.57        21.18 o                         
   9   5   4        268.44        243.29        30.72 o                         
  10   5   4       1841.18       1910.26        73.98 o                         
  11   5   4         52.10         54.42        43.91 o                         
  12   5   4        439.93        349.37        56.09 o                         
 -12   6   4          2.10        -26.09        30.81 o                         
 -11   6   4        729.67        701.00        39.28 o                         
 -10   6   4        199.57        155.43        30.36 o                         
  -9   6   4       1002.49        990.62        43.41 o                         
  -8   6   4        174.69        156.77        18.03 o                         
  -7   6   4        918.62        888.50        30.16 o                         
  -6   6   4       6466.65       6508.60        94.46 o                         
  -5   6   4      42851.62      44957.77       520.63 o                         
  -4   6   4         54.34         33.63         8.00 o                         
  -3   6   4         47.51         62.40         7.57 o                         
  -2   6   4       4284.40       4037.16        44.80 o                         
  -1   6   4        311.00        293.16        12.59 o                         
   0   6   4       3249.77       3031.66        39.06 o                         
   1   6   4        701.86        813.83        15.63 o                         
   2   6   4        148.24        146.07         6.53 o                         
   3   6   4         50.43         87.23         9.64 o                         
   4   6   4       1807.30       1715.85        36.15 o                         
   5   6   4        165.29        155.63        14.96 o                         
   6   6   4         10.35          2.83        14.57 o                         
   7   6   4       3261.23       3300.79        71.15 o                         
   8   6   4         51.31         45.87        15.28 o                         
   9   6   4         13.20         34.41        33.83 o                         
  10   6   4         53.53         33.22        33.99 o                         
  11   6   4         52.69        -27.12        55.76 o                         
  12   6   4          2.30        -49.10        49.10 o                         
 -12   7   4         78.88         25.71        33.50 o                         
 -11   7   4       1324.43       1252.35        50.36 o                         
 -10   7   4          0.61        -30.22        30.22 o                         
  -9   7   4          8.02         27.33        17.78 o                         
  -8   7   4        775.78        728.32        27.88 o                         
  -7   7   4        184.28        207.03        17.57 o                         
  -6   7   4       1737.14       1724.51        34.39 o                         
  -5   7   4       8933.08       9168.04       114.06 o                         
  -4   7   4        212.98        231.28        11.80 o                         
  -3   7   4        803.72        805.53        17.23 o                         
  -2   7   4         38.61         52.96         6.12 o                         
  -1   7   4          1.78          0.49         6.35 o                         
   0   7   4        134.37        104.89         7.80 o                         
   1   7   4        134.84        114.96         7.60 o                         
   2   7   4         96.36         83.71         7.36 o                         
   3   7   4        288.99        311.95        14.21 o                         
   4   7   4         83.10         95.80        12.24 o                         
   5   7   4         31.40         45.65        13.44 o                         
   6   7   4         25.90         26.57        15.14 o                         
   7   7   4       1400.61       1392.11        45.35 o                         
   8   7   4        401.65        434.82        22.18 o                         
   9   7   4        181.43        276.31        29.67 o                         
  10   7   4        214.17        286.01        41.44 o                         
  11   7   4          2.52          0.05        44.34 o                         
  12   7   4          1.15        -50.36        50.36 o                         
 -12   8   4        501.06        405.05        47.06 o                         
 -11   8   4        611.97        529.77        37.07 o                         
 -10   8   4        100.83         71.92        23.75 o                         
  -9   8   4        151.46        158.36        21.98 o                         
  -8   8   4          1.36          4.56        21.24 o                         
  -7   8   4       1129.39       1143.84        36.97 o                         
  -6   8   4       1155.39       1128.19        26.66 o                         
  -5   8   4        754.64        696.50        19.40 o                         
  -4   8   4         97.06         63.38         7.66 o                         
  -3   8   4        333.84        340.74        11.30 o                         
  -2   8   4        161.98        150.83         7.24 o                         
  -1   8   4         13.58         21.41         6.49 o                         
   0   8   4        418.31        418.39        12.71 o                         
   1   8   4          8.12          7.27         6.97 o                         
   2   8   4       1136.11       1092.33        19.50 o                         
   3   8   4        866.76        807.82        21.42 o                         
   4   8   4       1738.41       1562.31        38.80 o                         
   5   8   4        271.71        314.93        20.00 o                         
   6   8   4       1134.02       1182.83        38.48 o                         
   7   8   4        154.87        160.83        21.57 o                         
   8   8   4       1856.27       1857.84        43.80 o                         
   9   8   4       3627.26       3853.02        84.51 o                         
  10   8   4        594.69        641.43        50.11 o                         
  11   8   4        102.88        119.31        56.17 o                         
  12   8   4          8.89         26.62        55.06 o                         
 -12   9   4         34.09          6.15        40.00 o                         
 -11   9   4        162.39        113.72        29.06 o                         
 -10   9   4          0.00        -16.95        22.25 o                         
  -9   9   4        138.83        140.17        21.60 o                         
  -8   9   4          9.51         -6.69        15.14 o                         
  -7   9   4       2321.96       2299.66        44.71 o                         
  -6   9   4       6664.72       6537.60       110.88 o                         
  -5   9   4       4266.08       4327.71        65.11 o                         
  -4   9   4         62.10         80.61         7.52 o                         
  -3   9   4          0.35          3.84         5.94 o                         
  -2   9   4        333.29        308.67        10.86 o                         
  -1   9   4         47.12         72.99         7.40 o                         
   0   9   4      24474.14      25915.59       277.72 o                         
   1   9   4       8056.27       8011.57        94.81 o                         
   2   9   4        501.97        574.30        16.51 o                         
   3   9   4        311.26        326.51        14.51 o                         
   4   9   4       7977.77       7667.55       115.75 o                         
   5   9   4          3.92         13.22        13.06 o                         
   6   9   4        501.49        496.86        37.36 o                         
   7   9   4        909.88        995.85        41.20 o                         
   8   9   4       1654.62       1601.57        45.25 o                         
   9   9   4        294.75        318.14        27.48 o                         
  10   9   4        578.91        521.88        52.82 o                         
  11   9   4        195.24        197.14        45.38 o                         
 -12  10   4         17.22         38.61        75.81 o                         
 -11  10   4         71.24         63.36        29.40 o                         
 -10  10   4        172.49        191.76        33.11 o                         
  -9  10   4          6.38         -0.06        19.43 o                         
  -8  10   4         16.89         21.67        18.71 o                         
  -7  10   4       2117.51       2257.43        44.62 o                         
  -6  10   4       2495.73       2310.15        56.49 o                         
  -5  10   4         26.23         42.10         9.13 o                         
  -4  10   4        461.57        406.39        12.32 o                         
  -3  10   4        338.58        349.48        10.38 o                         
  -2  10   4        796.35        793.21        15.21 o                         
  -1  10   4        453.33        516.53        12.86 o                         
   0  10   4        555.00        521.40        13.94 o                         
   1  10   4        168.31        150.23         9.88 o                         
   2  10   4        328.28        317.07        12.09 o                         
   3  10   4          0.19         -7.04         8.15 o                         
   4  10   4       2109.84       2017.03        43.46 o                         
   5  10   4          1.53         14.73        14.26 o                         
   6  10   4        420.61        425.72        24.14 o                         
   7  10   4        211.90        231.09        26.06 o                         
   8  10   4         65.79         90.85        20.08 o                         
   9  10   4        700.06        728.70        36.67 o                         
  10  10   4         96.72         60.01        39.95 o                         
  11  10   4         22.94        -23.43        43.71 o                         
 -12  11   4         93.33         99.53        44.33 o                         
 -11  11   4        737.42        608.34        41.00 o                         
 -10  11   4       1503.47       1382.85        56.33 o                         
  -9  11   4          2.34          0.20        19.40 o                         
  -8  11   4       1027.14       1001.55        31.46 o                         
  -7  11   4       3024.47       3169.77        56.27 o                         
  -6  11   4          7.41          5.03        12.55 o                         
  -5  11   4        467.07        487.36        16.57 o                         
  -4  11   4        488.24        445.09        12.11 o                         
  -3  11   4       1532.83       1603.37        23.20 o                         
  -2  11   4        226.63        217.21         9.25 o                         
  -1  11   4       2030.54       2009.10        28.06 o                         
   0  11   4         95.44         90.95         8.22 o                         
   1  11   4         35.06         32.38         7.59 o                         
   2  11   4        201.29        215.07        10.62 o                         
   3  11   4        309.18        256.04        13.23 o                         
   4  11   4       1340.93       1304.29        41.71 o                         
   5  11   4        298.11        322.77        20.02 o                         
   6  11   4         24.14         10.48        16.29 o                         
   7  11   4       2854.68       2793.49        65.05 o                         
   8  11   4       2722.13       2762.07        54.05 o                         
   9  11   4          0.19         -6.34        35.05 o                         
  10  11   4         77.19        109.11        36.43 o                         
  11  11   4        270.97        263.14        43.90 o                         
 -12  12   4         11.38         -6.94        39.12 o                         
 -11  12   4          3.98         10.24        52.27 o                         
 -10  12   4          0.81         10.63        27.35 o                         
  -9  12   4        154.16        129.63        21.38 o                         
  -8  12   4         45.54         58.15        16.88 o                         
  -7  12   4       9065.13       9307.54       139.85 o                         
  -6  12   4       6018.79       5877.99        89.97 o                         
  -5  12   4        190.81        232.81        14.73 o                         
  -4  12   4        793.40        710.87        17.11 o                         
  -3  12   4      15943.76      16509.54       189.60 o                         
  -2  12   4       1039.07       1060.68        21.92 o                         
  -1  12   4       7183.00       7596.91        84.74 o                         
   0  12   4       1562.91       1794.84        28.51 o                         
   1  12   4        196.88        141.58         9.28 o                         
   2  12   4        770.17        672.81        16.08 o                         
   3  12   4         33.46         53.18         8.86 o                         
   4  12   4       1061.08       1051.26        26.72 o                         
   5  12   4        173.53        208.94        20.71 o                         
   6  12   4        314.04        345.81        24.65 o                         
   7  12   4       1030.71       1061.03        39.59 o                         
   8  12   4          4.49          9.78        15.19 o                         
   9  12   4          1.75          4.02        36.30 o                         
  10  12   4          2.36        -15.44        35.49 o                         
  11  12   4        308.16        231.01        45.10 o                         
 -12  13   4         11.60         -4.86        39.55 o                         
 -11  13   4        135.51        148.21        34.45 o                         
 -10  13   4         47.05         55.58        27.22 o                         
  -9  13   4        374.11        356.25        27.54 o                         
  -8  13   4        322.40        318.81        19.86 o                         
  -7  13   4       4744.25       4659.52        75.23 o                         
  -6  13   4       1521.74       1533.13        31.67 o                         
  -5  13   4        150.07        175.89        11.03 o                         
  -4  13   4         54.39         65.14         9.35 o                         
  -3  13   4       1345.22       1348.96        25.36 o                         
  -2  13   4          8.83          6.11         8.39 o                         
  -1  13   4        114.25        139.83         8.34 o                         
   0  13   4       1383.71       1264.12        23.39 o                         
   1  13   4        458.67        492.76        15.37 o                         
   2  13   4        407.13        447.50        13.64 o                         
   3  13   4        203.84        179.66        10.39 o                         
   4  13   4         93.46         99.54        12.28 o                         
   5  13   4         94.33         96.31        10.74 o                         
   6  13   4          3.29        -16.92        16.92 o                         
   7  13   4        128.27        150.28        16.11 o                         
   8  13   4         33.68         46.32        15.83 o                         
   9  13   4         11.93         28.37        30.43 o                         
  10  13   4        182.28        187.35        38.20 o                         
  11  13   4        502.63        529.91        50.67 o                         
 -12  14   4          0.01        -38.65        38.65 o                         
 -11  14   4         29.66         10.25        42.07 o                         
 -10  14   4         69.51         21.60        25.07 o                         
  -9  14   4          0.23         -7.39        18.77 o                         
  -8  14   4         51.12         23.05        15.83 o                         
  -7  14   4        755.00        713.36        23.59 o                         
  -6  14   4        136.64        137.85        13.89 o                         
  -5  14   4         14.59         13.71         8.97 o                         
  -4  14   4        255.32        264.30        10.59 o                         
  -3  14   4       1663.04       1631.65        29.26 o                         
  -2  14   4       1052.08       1073.99        21.97 o                         
  -1  14   4        992.47        988.05        23.51 o                         
   0  14   4         49.58         47.69         8.08 o                         
   1  14   4        105.45         92.39         9.14 o                         
   2  14   4          2.57         -7.70         7.70 o                         
   3  14   4        964.75        851.16        19.88 o                         
   4  14   4        770.81        719.21        32.60 o                         
   5  14   4         52.99         47.50        11.80 o                         
   6  14   4         18.56         11.15        12.59 o                         
   7  14   4       2292.57       2186.85        46.58 o                         
   8  14   4       1172.58       1175.77        35.51 o                         
   9  14   4       1036.51       1009.68        52.24 o                         
  10  14   4        141.63        146.47        39.44 o                         
  11  14   4        672.27        740.97        53.31 o                         
 -12  15   4         69.37         68.38        43.05 o                         
 -11  15   4          0.19         28.68        35.29 o                         
 -10  15   4        150.84        162.96        37.79 o                         
  -9  15   4         38.19         64.70        23.75 o                         
  -8  15   4        399.61        370.82        26.24 o                         
  -7  15   4       1057.21       1011.57        29.80 o                         
  -6  15   4       1337.44       1412.94        38.42 o                         
  -5  15   4        296.99        349.82        19.35 o                         
  -4  15   4         43.61         99.55        15.56 o                         
  -3  15   4         24.47         26.95        10.24 o                         
  -2  15   4       5252.75       5768.02       144.22 o                         
  -1  15   4       2698.00       2726.86        39.01 o                         
   0  15   4      10995.14      11587.41       134.89 o                         
   1  15   4       3775.99       3994.90        54.52 o                         
   2  15   4        910.59        653.83        18.47 o                         
   3  15   4       1475.93       1377.14        26.46 o                         
   4  15   4        301.33        275.80        15.58 o                         
   5  15   4          6.54         15.00        14.55 o                         
   6  15   4        480.41        423.39        18.77 o                         
   7  15   4        895.72        835.73        27.98 o                         
   8  15   4       2152.27       2180.96        55.13 o                         
   9  15   4          0.68         -1.72        28.80 o                         
  10  15   4        492.54        479.90        44.24 o                         
  11  15   4          0.54         16.93        55.78 o                         
 -12  16   4        126.10         43.94        41.66 o                         
 -11  16   4         70.69         95.00        57.15 o                         
 -10  16   4          4.90         -5.83        28.94 o                         
  -9  16   4        452.54        443.22        29.41 o                         
  -8  16   4        615.11        610.83        28.29 o                         
  -7  16   4         32.68         62.94        20.16 o                         
  -6  16   4        149.69        154.35        16.82 o                         
  -5  16   4         66.31         40.39        12.98 o                         
  -4  16   4         33.95          5.39        15.55 o                         
  -3  16   4          0.01         -9.29         9.29 o                         
  -2  16   4        297.77        282.54        12.60 o                         
  -1  16   4        575.04        564.02        15.98 o                         
   0  16   4       3981.22       4066.45        51.74 o                         
   1  16   4         93.36         71.68         9.22 o                         
   2  16   4       1683.40       1562.30        29.54 o                         
   3  16   4       2230.83       2030.84        33.54 o                         
   4  16   4       1550.59       1352.21        28.70 o                         
   5  16   4        113.94         96.16        12.09 o                         
   6  16   4        206.38        172.43        15.24 o                         
   7  16   4         59.98         23.35        15.21 o                         
   8  16   4         18.54         -1.46        28.29 o                         
   9  16   4         43.06         57.98        31.61 o                         
  10  16   4        479.32        508.00        45.92 o                         
  11  16   4         77.58        107.87        50.54 o                         
 -12  17   4         55.64         19.78        73.93 o                         
 -11  17   4          2.43         49.28        39.54 o                         
 -10  17   4          3.17          3.35        28.35 o                         
  -9  17   4         13.96        -19.87        19.87 o                         
  -8  17   4        140.41        155.45        24.90 o                         
  -7  17   4        310.69        327.44        23.89 o                         
  -6  17   4        523.44        533.98        26.10 o                         
  -5  17   4         37.80         54.09        15.22 o                         
  -4  17   4         23.56          6.57        16.19 o                         
  -3  17   4         44.00         34.18         9.65 o                         
  -2  17   4        341.41        370.83        15.61 o                         
  -1  17   4       3067.72       3274.14        61.53 o                         
   0  17   4         24.91         24.84         8.94 o                         
   1  17   4        441.75        390.09        14.71 o                         
   2  17   4        134.54        144.60        12.92 o                         
   3  17   4         68.61         61.85        10.11 o                         
   4  17   4        721.31        652.56        22.27 o                         
   5  17   4        717.82        632.30        25.53 o                         
   6  17   4         65.32         48.95        16.65 o                         
   7  17   4        576.63        515.43        25.20 o                         
   8  17   4        812.57        838.15        36.62 o                         
   9  17   4         40.24          1.64        39.05 o                         
  10  17   4         15.94        -34.61        34.61 o                         
  11  17   4          9.80          4.30        42.48 o                         
 -12  18   4          8.72        -10.71        56.60 o                         
 -11  18   4         27.38        -32.17        42.34 o                         
 -10  18   4          2.22        -21.00        40.13 o                         
  -9  18   4          7.50        -27.65        27.65 o                         
  -8  18   4         15.37         30.97        21.94 o                         
  -7  18   4         52.35         43.10        19.34 o                         
  -6  18   4        174.55        176.66        17.72 o                         
  -5  18   4       1278.28       1445.97        51.96 o                         
  -4  18   4        559.50        511.20        31.69 o                         
  -3  18   4       7404.31       7554.92       143.35 o                         
  -2  18   4       1216.23       1148.15        29.66 o                         
  -1  18   4      30138.37      33270.70       642.15 o                         
   0  18   4         43.06         55.17        11.28 o                         
   1  18   4        906.04        933.69        22.83 o                         
   2  18   4         17.58         -3.68         9.28 o                         
   3  18   4       4185.34       3692.34        55.75 o                         
   4  18   4        943.85        888.13        24.32 o                         
   5  18   4       1035.30       1003.06        27.58 o                         
   6  18   4        607.42        600.18        25.73 o                         
   7  18   4       5134.40       5105.67        90.53 o                         
   8  18   4         14.20         25.83        25.66 o                         
   9  18   4       2510.16       2488.89       126.05 o                         
  10  18   4        325.11        281.84        40.14 o                         
  11  18   4          1.28        -34.52        43.68 o                         
 -12  19   4         22.16        -35.58        51.00 o                         
 -11  19   4        203.52        151.88        42.37 o                         
 -10  19   4         35.57        -34.70        34.70 o                         
  -9  19   4         37.25        -13.83        34.35 o                         
  -8  19   4        131.53        101.67        24.51 o                         
  -7  19   4         14.73          8.57        20.88 o                         
  -6  19   4          1.82          7.32        16.15 o                         
  -5  19   4        354.24        354.46        28.82 o                         
  -4  19   4         32.43         35.90        30.58 o                         
  -3  19   4        345.90        375.94        21.24 o                         
  -2  19   4         48.79         55.70         9.98 o                         
  -1  19   4       1103.13       1233.57        25.12 o                         
   0  19   4         95.47        117.44         9.81 o                         
   1  19   4        922.14        864.71        22.36 o                         
   2  19   4          3.09         -9.08         9.08 o                         
   3  19   4        767.24        663.84        21.59 o                         
   4  19   4       1346.11       1327.07        38.93 o                         
   5  19   4         74.99         91.04        14.66 o                         
   6  19   4         38.04         32.45        22.73 o                         
   7  19   4        471.25        442.80        24.83 o                         
   8  19   4        122.18         98.49        21.68 o                         
   9  19   4        639.32        662.17        46.59 o                         
  10  19   4        121.53         11.69        53.88 o                         
  11  19   4          1.60         -4.77        56.97 o                         
 -12  20   4        187.05        179.48        63.43 o                         
 -11  20   4          1.34        -38.42        38.42 o                         
 -10  20   4         67.01        -12.64        35.05 o                         
  -9  20   4        163.80        142.15        30.84 o                         
  -8  20   4        175.65        197.74        25.00 o                         
  -7  20   4         98.66         92.85        19.78 o                         
  -6  20   4          4.63         11.50        15.83 o                         
  -5  20   4        778.81        679.18        38.32 o                         
  -4  20   4       1471.39       1355.27        50.07 o                         
  -3  20   4        262.67        247.98        14.79 o                         
  -2  20   4       1754.80       1872.81        45.01 o                         
  -1  20   4        709.72        660.93        17.49 o                         
   0  20   4        105.14        128.49        10.96 o                         
   1  20   4        627.26        658.37        20.06 o                         
   2  20   4        463.84        421.05        18.56 o                         
   3  20   4          2.08          1.50        11.04 o                         
   4  20   4        153.18        190.79        16.20 o                         
   5  20   4       1271.74       1213.30        42.75 o                         
   6  20   4       2296.95       2157.76        45.14 o                         
   7  20   4         42.18         63.73        18.13 o                         
   8  20   4         78.27         93.51        25.46 o                         
   9  20   4        125.49        123.64        33.64 o                         
  10  20   4          1.14         30.75        42.45 o                         
  11  20   4          3.30        -48.76        48.76 o                         
 -11  21   4         34.05        -35.43        54.89 o                         
 -10  21   4          0.01        -39.69        39.69 o                         
  -9  21   4        212.08        187.07        34.27 o                         
  -8  21   4        220.98        218.37        25.91 o                         
  -7  21   4         47.20         59.37        20.59 o                         
  -6  21   4         12.76         16.38        15.02 o                         
  -5  21   4         25.58         56.54        21.91 o                         
  -4  21   4       3031.98       3089.63        85.09 o                         
  -3  21   4        114.10        138.37        12.49 o                         
  -2  21   4      16143.74      17007.04       394.97 o                         
  -1  21   4          1.09          4.15         8.89 o                         
   0  21   4       5609.39       5213.26        93.36 o                         
   1  21   4        655.80        714.47        20.67 o                         
   2  21   4         14.16         43.03        11.64 o                         
   3  21   4         48.49         28.72        13.27 o                         
   4  21   4       2365.27       2268.82        48.05 o                         
   5  21   4         12.21          7.18        24.36 o                         
   6  21   4      15658.82      15841.54       328.86 o                         
   7  21   4        501.28        500.47        27.83 o                         
   8  21   4       1368.30       1318.50        46.01 o                         
   9  21   4        856.94        931.82        52.06 o                         
  10  21   4        365.50        423.46        45.79 o                         
  11  21   4         70.33        134.87        48.51 o                         
 -11  22   4          1.87        -24.26        44.69 o                         
 -10  22   4        125.31         63.06        33.81 o                         
  -9  22   4          5.43         17.78        31.51 o                         
  -8  22   4        630.96        633.39        40.64 o                         
  -7  22   4       1149.21       1169.58        48.38 o                         
  -6  22   4         56.93         85.33        16.03 o                         
  -5  22   4        302.64        300.27        29.36 o                         
  -4  22   4        187.61        212.57        31.33 o                         
  -3  22   4       1383.94       1369.39        33.66 o                         
  -2  22   4       1181.84       1265.19        54.71 o                         
  -1  22   4        805.25        810.66        20.89 o                         
   0  22   4         17.11         23.33         9.47 o                         
   1  22   4         20.63         16.96        10.47 o                         
   2  22   4         83.13         91.53        14.66 o                         
   3  22   4          0.85          9.45        11.87 o                         
   4  22   4        197.78        169.86        15.39 o                         
   5  22   4        144.20        164.65        17.77 o                         
   6  22   4        205.11        216.86        19.08 o                         
   7  22   4       1511.46       1557.66        47.87 o                         
   8  22   4        160.46        169.76        27.96 o                         
   9  22   4         26.70          5.96        32.77 o                         
  10  22   4         80.79         99.10        37.91 o                         
 -11  23   4          1.51        -49.51        49.51 o                         
 -10  23   4          1.50        -36.39        36.39 o                         
  -9  23   4        501.16        512.27        51.70 o                         
  -8  23   4        654.88        683.09        50.92 o                         
  -7  23   4        363.56        436.06        27.76 o                         
  -6  23   4        325.49        298.23        24.62 o                         
  -5  23   4         68.89         26.79        22.69 o                         
  -4  23   4          0.00        -10.14        17.99 o                         
  -3  23   4          1.63         15.20        10.38 o                         
  -2  23   4          1.34         -9.01        12.17 o                         
  -1  23   4         63.67         93.60        10.21 o                         
   0  23   4        595.75        600.64        19.36 o                         
   1  23   4        445.17        413.98        17.89 o                         
   2  23   4        130.83        144.09        16.20 o                         
   3  23   4         26.52         26.27        14.37 o                         
   4  23   4        203.51        236.67        17.51 o                         
   5  23   4        312.05        278.54        29.20 o                         
   6  23   4          9.96         -5.63        16.86 o                         
   7  23   4        405.13        364.55        27.40 o                         
   8  23   4        413.56        433.99        30.88 o                         
   9  23   4        413.40        406.19        42.19 o                         
  10  23   4         81.38          2.77        40.21 o                         
 -11  24   4          4.76        -30.33        48.48 o                         
 -10  24   4          3.22        -26.02        42.68 o                         
  -9  24   4          3.00          0.90        41.90 o                         
  -8  24   4        232.75        345.74        35.64 o                         
  -7  24   4         91.31        130.15        22.22 o                         
  -6  24   4        172.72        181.21        30.11 o                         
  -5  24   4          2.63         16.59        23.30 o                         
  -4  24   4          4.95         22.72        20.42 o                         
  -3  24   4          0.81          7.18        10.75 o                         
  -2  24   4         64.18        118.89        15.57 o                         
  -1  24   4         65.47         66.99        10.00 o                         
   0  24   4        761.15        784.16        23.14 o                         
   1  24   4       1245.26       1352.53        29.35 o                         
   2  24   4        208.50        179.38        15.53 o                         
   3  24   4        618.54        541.79        23.03 o                         
   4  24   4        261.28        289.13        18.72 o                         
   5  24   4       2900.70       2750.54        54.99 o                         
   6  24   4       1320.86       1311.23        52.74 o                         
   7  24   4        146.69        132.68        24.47 o                         
   8  24   4       1308.80       1162.15        50.73 o                         
   9  24   4        279.33        325.19        40.01 o                         
  10  24   4         95.71         70.40        41.30 o                         
 -11  25   4          1.89         31.42        52.24 o                         
 -10  25   4         42.91         75.21        58.70 o                         
  -9  25   4        111.62         87.68        50.88 o                         
  -8  25   4          0.07         49.81        29.77 o                         
  -7  25   4        175.11        199.59        21.65 o                         
  -6  25   4        517.72        482.63        39.56 o                         
  -5  25   4          0.01         22.97        21.70 o                         
  -4  25   4          0.57         22.35        21.91 o                         
  -3  25   4        412.30        365.71        19.49 o                         
  -2  25   4        697.96        744.77        27.72 o                         
  -1  25   4        139.99        149.33        11.72 o                         
   0  25   4         51.91         45.84        12.60 o                         
   1  25   4          5.77          1.82        10.98 o                         
   2  25   4         17.39          6.89        12.37 o                         
   3  25   4         32.30         10.86        14.35 o                         
   4  25   4        390.91        375.82        21.08 o                         
   5  25   4         14.24          3.72        15.21 o                         
   6  25   4        845.70        828.54        32.08 o                         
   7  25   4         86.56         87.45        24.47 o                         
   8  25   4       1911.71       1846.91        59.43 o                         
   9  25   4        223.59        233.33        47.48 o                         
  10  25   4          6.81         64.46        60.19 o                         
 -11  26   4         73.88         -4.95        48.41 o                         
 -10  26   4        428.89        367.70        51.99 o                         
  -9  26   4         19.59         76.03        36.44 o                         
  -8  26   4       1782.71       1914.09        66.53 o                         
  -7  26   4       1865.93       1967.78        51.26 o                         
  -6  26   4       1213.37       1226.01        64.27 o                         
  -5  26   4        423.99        443.50        36.43 o                         
  -4  26   4        114.77         97.71        22.61 o                         
  -3  26   4        231.81        281.00        16.04 o                         
  -2  26   4         30.33         34.22        13.96 o                         
  -1  26   4        342.06        345.67        16.27 o                         
   0  26   4        171.82        182.12        15.77 o                         
   1  26   4         60.52         68.91        13.32 o                         
   2  26   4         70.94         99.21        15.02 o                         
   3  26   4        103.19         90.73        15.61 o                         
   4  26   4        615.56        639.67        27.06 o                         
   5  26   4         42.91         44.80        16.22 o                         
   6  26   4          9.06          1.01        19.44 o                         
   7  26   4        631.46        683.23        35.92 o                         
   8  26   4        417.35        394.02        44.23 o                         
   9  26   4        301.97        294.55        44.18 o                         
  10  26   4         83.46         61.45        43.14 o                         
 -11  27   4          8.42        -30.68        51.63 o                         
 -10  27   4        802.66        793.12        64.21 o                         
  -9  27   4       1184.65       1177.91        67.18 o                         
  -8  27   4        197.95        201.71        37.77 o                         
  -7  27   4        685.28        710.92        41.90 o                         
  -6  27   4       2218.06       2216.65        77.10 o                         
  -5  27   4          1.95         17.69        34.85 o                         
  -4  27   4        249.48        230.12        27.97 o                         
  -3  27   4        422.95        372.69        19.57 o                         
  -2  27   4        557.07        489.78        24.67 o                         
  -1  27   4       1590.67       1766.67        36.10 o                         
   0  27   4         83.10         94.67        13.11 o                         
   1  27   4          1.99         13.68        12.86 o                         
   2  27   4       3034.24       2721.76        49.61 o                         
   3  27   4        650.95        646.40        27.11 o                         
   4  27   4        508.92        490.26        24.40 o                         
   5  27   4        433.46        493.29        31.67 o                         
   6  27   4       2357.10       2210.38        56.74 o                         
   7  27   4          0.19         29.97        30.95 o                         
   8  27   4       1105.14       1122.20        64.10 o                         
   9  27   4        306.24        314.65        51.58 o                         
  10  27   4         13.52        -19.29        41.67 o                         
 -11  28   4        194.23         39.58        55.43 o                         
 -10  28   4        930.51        892.10        94.09 o                         
  -9  28   4        909.52        934.94        65.00 o                         
  -8  28   4          5.13         86.60        39.46 o                         
  -7  28   4        887.90        955.05        70.09 o                         
  -6  28   4        297.27        358.95        37.36 o                         
  -5  28   4          9.92         43.16        28.67 o                         
  -4  28   4        182.88        182.55        28.88 o                         
  -3  28   4          0.12         29.70        12.89 o                         
  -2  28   4        945.42        934.01        32.70 o                         
  -1  28   4        254.43        263.86        14.82 o                         
   0  28   4          5.92         21.20        11.95 o                         
   1  28   4         85.80         89.74        14.60 o                         
   2  28   4         59.98         51.89        15.29 o                         
   3  28   4         42.05         41.84        18.77 o                         
   4  28   4          5.70          3.00        15.77 o                         
   5  28   4        278.83        307.26        21.57 o                         
   6  28   4        252.19        230.42        25.14 o                         
   7  28   4        500.06        531.50        35.20 o                         
   8  28   4         34.52         36.52        36.03 o                         
   9  28   4        294.49        246.07        41.61 o                         
  10  28   4          8.89        -53.62        53.62 o                         
 -10  29   4         43.89         18.00        51.58 o                         
  -9  29   4        385.40        418.91        57.15 o                         
  -8  29   4       3585.12       3368.59       328.36 o                         
  -7  29   4       2148.05       2244.13       132.69 o                         
  -6  29   4         87.31        103.83        30.60 o                         
  -5  29   4       1491.09       1406.97        59.05 o                         
  -4  29   4        262.16        222.74        31.94 o                         
  -3  29   4        166.32        180.23        16.90 o                         
  -2  29   4         77.68         75.37        12.62 o                         
  -1  29   4         49.09         50.05        12.29 o                         
   0  29   4        182.70        178.63        14.91 o                         
   1  29   4         76.27         79.22        14.83 o                         
   2  29   4         36.23         29.62        14.57 o                         
   3  29   4        381.40        366.13        25.07 o                         
   4  29   4         18.89          5.96        17.34 o                         
   5  29   4       1241.92       1050.21        35.79 o                         
   6  29   4          4.22         -8.07        20.88 o                         
   7  29   4        202.99        257.54        28.05 o                         
   8  29   4        120.32        168.14        33.40 o                         
   9  29   4        111.77         81.20        39.31 o                         
  10  29   4          0.00        -65.56        65.56 o                         
 -10  30   4        159.19        134.36        51.50 o                         
  -9  30   4       1212.20       1149.11        94.75 o                         
  -8  30   4        863.39        850.65        59.58 o                         
  -7  30   4        198.48        231.58        66.21 o                         
  -6  30   4         20.99         53.41        30.11 o                         
  -5  30   4       2107.31       2338.53        78.44 o                         
  -4  30   4        315.48        280.27        48.79 o                         
  -3  30   4       2425.50       2511.58        69.72 o                         
  -2  30   4        173.93        192.41        15.29 o                         
  -1  30   4        111.71        110.46        13.78 o                         
   0  30   4          0.16         31.94        12.99 o                         
   1  30   4         98.37         74.38        15.74 o                         
   2  30   4        161.70        155.97        18.48 o                         
   3  30   4        589.73        587.65        29.70 o                         
   4  30   4       1560.52       1487.37        49.01 o                         
   5  30   4         73.97        121.41        25.59 o                         
   6  30   4       1341.21       1260.88        45.76 o                         
   7  30   4        728.01        729.11        47.31 o                         
   8  30   4        156.95        177.04        36.04 o                         
   9  30   4        160.92        239.53        42.12 o                         
 -10  31   4          3.14         84.50        51.55 o                         
  -9  31   4         38.61         60.99        45.87 o                         
  -8  31   4        474.40        454.41        48.75 o                         
  -7  31   4        217.60        249.80        72.11 o                         
  -6  31   4        664.10        658.45        46.95 o                         
  -5  31   4       1443.46       1513.03        80.15 o                         
  -4  31   4        652.73        677.51        64.82 o                         
  -3  31   4        851.02        873.81        33.25 o                         
  -2  31   4        504.72        496.76        20.27 o                         
  -1  31   4        152.95        140.58        14.80 o                         
   0  31   4         10.21         30.37        14.06 o                         
   1  31   4         39.95         19.96        17.57 o                         
   2  31   4         47.43         42.20        16.56 o                         
   3  31   4         99.16        105.72        19.17 o                         
   4  31   4         84.73        103.76        18.30 o                         
   5  31   4        120.78        111.53        21.06 o                         
   6  31   4          0.00         16.57        23.24 o                         
   7  31   4        125.29        193.90        32.64 o                         
   8  31   4          2.24        -36.33        36.33 o                         
   9  31   4         81.89         45.11        40.75 o                         
 -10  32   4         17.26          9.08        78.76 o                         
  -9  32   4        217.75        179.37        44.87 o                         
  -8  32   4        141.07        176.63        44.18 o                         
  -7  32   4       4679.27       4775.22       270.41 o                         
  -6  32   4        388.15        389.97        39.08 o                         
  -5  32   4        225.85        252.70        34.95 o                         
  -4  32   4         15.41          8.44        26.81 o                         
  -3  32   4        146.61        202.63        23.75 o                         
  -2  32   4         19.15         -5.83        17.34 o                         
  -1  32   4         32.02         38.97        15.95 o                         
   0  32   4        119.61        137.00        16.79 o                         
   1  32   4        102.47         83.20        16.51 o                         
   2  32   4        186.95        151.43        19.19 o                         
   3  32   4        249.97        246.68        23.03 o                         
   4  32   4        108.74        103.17        28.62 o                         
   5  32   4        333.32        316.37        25.66 o                         
   6  32   4         19.59         13.88        31.67 o                         
   7  32   4          0.20        -27.57        27.57 o                         
   8  32   4          6.26         73.36        37.03 o                         
   9  32   4        354.72        425.92        54.18 o                         
 -10  33   4         29.82        166.30       108.03 o                         
  -9  33   4         54.65        112.48        85.03 o                         
  -8  33   4       1545.49       1477.30        85.03 o                         
  -7  33   4          2.45         46.76        39.12 o                         
  -6  33   4        374.57        447.31        44.03 o                         
  -5  33   4        396.67        466.20        48.85 o                         
  -4  33   4        159.60        214.03        33.02 o                         
  -3  33   4          3.61         17.98        22.51 o                         
  -2  33   4        422.42        407.35        21.45 o                         
  -1  33   4         25.43         36.76        14.69 o                         
   0  33   4         20.27         14.65        15.93 o                         
   1  33   4        338.70        278.20        20.04 o                         
   2  33   4          9.83         26.89        18.41 o                         
   3  33   4        125.13        135.58        20.97 o                         
   4  33   4        764.79        697.27        40.38 o                         
   5  33   4        408.45        408.95        28.10 o                         
   6  33   4        522.51        552.79        57.91 o                         
   7  33   4          0.25         65.11        27.62 o                         
   8  33   4        192.54        207.26        41.50 o                         
   9  33   4        200.84        192.17        54.85 o                         
  -9  34   4         25.00        134.54        49.30 o                         
  -8  34   4        358.95        325.56        68.89 o                         
  -7  34   4        236.25        231.96        40.51 o                         
  -6  34   4         15.65        133.75        37.13 o                         
  -5  34   4        347.69        337.03        39.04 o                         
  -4  34   4         95.99         65.02        31.46 o                         
  -3  34   4        169.89        167.77        21.77 o                         
  -2  34   4         40.91         47.87        14.40 o                         
  -1  34   4          1.66         -8.66        17.57 o                         
   0  34   4         11.71         47.58        16.84 o                         
   1  34   4          1.81         13.55        16.99 o                         
   2  34   4         14.66         11.82        18.22 o                         
   3  34   4          1.48        -23.90        24.83 o                         
   4  34   4         13.54          6.29        19.90 o                         
   5  34   4        306.05        305.66        26.18 o                         
   6  34   4          5.96         -3.28        31.57 o                         
   7  34   4        106.22        156.84        31.70 o                         
   8  34   4        132.33        147.62        48.29 o                         
   9  34   4        128.31        193.34        85.73 o                         
  -9  35   4         90.15        135.46        50.11 o                         
  -8  35   4        128.16        277.97        56.61 o                         
  -7  35   4         92.59        101.46        66.00 o                         
  -6  35   4       4017.30       4117.77       142.58 o                         
  -5  35   4        956.98        893.64        57.57 o                         
  -4  35   4          0.64         -2.74        29.36 o                         
  -3  35   4        186.31        243.57        23.83 o                         
  -2  35   4          9.36          1.00        14.72 o                         
  -1  35   4         14.33         33.41        20.34 o                         
   0  35   4          4.09         -2.15        18.94 o                         
   1  35   4         18.86          8.33        17.34 o                         
   2  35   4          7.22          7.35        19.58 o                         
   3  35   4        972.21        816.74        35.36 o                         
   4  35   4        142.23        123.34        27.40 o                         
   5  35   4         39.38         71.11        33.56 o                         
   6  35   4        183.93        152.55        30.20 o                         
   7  35   4         83.29         94.13        33.56 o                         
   8  35   4         44.68         94.61        47.61 o                         
  -9  36   4         29.62         85.24        65.30 o                         
  -8  36   4        218.12        221.68        61.33 o                         
  -7  36   4        394.20        341.59        63.09 o                         
  -6  36   4        413.05        418.85        62.42 o                         
  -5  36   4         13.18         22.71        55.06 o                         
  -4  36   4       1061.17       1014.72        59.24 o                         
  -3  36   4          3.88          9.10        24.33 o                         
  -2  36   4        156.61        188.98        17.76 o                         
  -1  36   4        179.95        187.02        18.86 o                         
   0  36   4         42.18         36.34        20.98 o                         
   1  36   4         77.11        101.49        19.47 o                         
   2  36   4        237.82        176.23        22.23 o                         
   3  36   4        827.39        717.03        34.87 o                         
   4  36   4        935.25        914.77        38.19 o                         
   5  36   4         69.82         55.34        35.90 o                         
   6  36   4         54.83        104.29        34.84 o                         
   7  36   4         17.87         49.09        51.71 o                         
   8  36   4        517.49        517.97        85.03 o                         
  -9  37   4         18.37        134.89        67.70 o                         
  -8  37   4        477.81        408.85        53.61 o                         
  -7  37   4       1132.13       1222.60        80.85 o                         
  -6  37   4         40.57         91.36        42.34 o                         
  -5  37   4       1026.23       1102.77        69.18 o                         
  -4  37   4        272.18        232.96        36.10 o                         
  -3  37   4        356.80        309.06        30.76 o                         
  -2  37   4         14.76         -7.52        17.27 o                         
  -1  37   4          1.50        -10.31        17.54 o                         
   0  37   4         13.70         54.87        19.88 o                         
   1  37   4         47.09         49.94        19.44 o                         
   2  37   4        134.06         97.41        22.17 o                         
   3  37   4        165.02        166.57        24.18 o                         
   4  37   4          1.10          3.20        20.78 o                         
   5  37   4         11.55        -20.36        25.21 o                         
   6  37   4          0.12         18.71        31.31 o                         
   7  37   4          0.03        -17.57        37.78 o                         
   8  37   4         20.31        -49.28        87.82 o                         
  -8  38   4         78.91        141.77        48.63 o                         
  -7  38   4         45.23         88.33        42.50 o                         
  -6  38   4        641.94        616.08        54.39 o                         
  -5  38   4       1467.89       1444.99       107.52 o                         
  -4  38   4        176.10        258.02        40.29 o                         
  -3  38   4        842.46        943.02        46.61 o                         
  -2  38   4         91.52         95.38        20.91 o                         
  -1  38   4         15.69         26.64        19.96 o                         
   0  38   4          3.20         29.96        22.74 o                         
   1  38   4        221.05        160.39        21.93 o                         
   2  38   4        420.66        407.14        27.13 o                         
   3  38   4       1079.23        983.27        42.14 o                         
   4  38   4        154.03        145.97        24.30 o                         
   5  38   4        365.72        328.85        29.93 o                         
   6  38   4         12.74         77.25        38.15 o                         
   7  38   4          5.36         52.86        38.82 o                         
   8  38   4        231.33        236.22       120.58 o                         
  -8  39   4          0.16         34.21        52.97 o                         
  -7  39   4          3.65        -25.19        44.62 o                         
  -6  39   4       1625.96       1551.60        78.65 o                         
  -5  39   4       1325.90       1217.80        80.46 o                         
  -4  39   4        252.13        241.80        54.26 o                         
  -3  39   4       1623.86       1551.18        58.77 o                         
  -2  39   4          4.56         -0.81        22.82 o                         
  -1  39   4        273.51        301.05        25.70 o                         
   0  39   4       1435.97       1127.94        46.18 o                         
   1  39   4        186.44        194.17        24.77 o                         
   2  39   4       4734.79       4058.26        83.67 o                         
   3  39   4        601.64        570.35        33.13 o                         
   4  39   4        433.67        414.99        29.65 o                         
   5  39   4          3.13         23.22        29.34 o                         
   6  39   4          5.91         33.77        31.34 o                         
   7  39   4         39.92         43.63        64.12 o                         
  -8  40   4        401.62        302.91        53.49 o                         
  -7  40   4        557.10        568.49        58.01 o                         
  -6  40   4        158.44        205.75        46.44 o                         
  -5  40   4        130.09        161.66        55.76 o                         
  -4  40   4        268.22        299.76       103.82 o                         
  -3  40   4        113.23        155.92        30.77 o                         
  -2  40   4         15.63         15.58        24.78 o                         
  -1  40   4         16.04          8.55        21.40 o                         
   0  40   4        301.62        349.71        38.87 o                         
   1  40   4        190.83        147.50        25.93 o                         
   2  40   4         17.45         40.68        23.82 o                         
   3  40   4         44.58         32.02        23.83 o                         
   4  40   4        361.12        352.42        31.54 o                         
   5  40   4        101.00         91.76        27.64 o                         
   6  40   4         28.33          0.93        32.60 o                         
   7  40   4          8.14        183.98        76.11 o                         
  -8  41   4        316.41        330.87        60.52 o                         
  -7  41   4        103.52        142.12        49.80 o                         
  -6  41   4        813.64        955.82        91.30 o                         
  -5  41   4          0.89         24.60        48.87 o                         
  -4  41   4        446.62        435.54        62.55 o                         
  -3  41   4          1.06         25.99        40.42 o                         
  -2  41   4          0.01         23.19        27.92 o                         
  -1  41   4         52.05         53.82        23.00 o                         
   0  41   4         12.43         17.44        30.67 o                         
   1  41   4        503.22        441.43        32.59 o                         
   2  41   4        217.20        188.70        27.57 o                         
   3  41   4          6.44        -16.49        24.62 o                         
   4  41   4         59.37         44.95        26.69 o                         
   5  41   4         10.82         62.79        28.33 o                         
   6  41   4          5.15        -17.22        32.90 o                         
   7  41   4          1.34        138.59        49.63 o                         
  -7  42   4         96.89        189.94        53.35 o                         
  -6  42   4        480.57        641.79        59.86 o                         
  -5  42   4       1890.47       1904.12        84.12 o                         
  -4  42   4        665.06        614.09        49.53 o                         
  -3  42   4       1668.26       1636.39        83.54 o                         
  -2  42   4          0.00        -29.73        29.73 o                         
  -1  42   4        605.85        606.52        37.50 o                         
   0  42   4       1083.37       1091.54        65.21 o                         
   1  42   4        285.47        169.26        30.73 o                         
   2  42   4        548.66        546.12        34.55 o                         
   3  42   4          1.86          6.10        25.57 o                         
   4  42   4        149.02         95.36        27.83 o                         
   5  42   4        158.80        162.70        30.29 o                         
   6  42   4          2.26         30.45        41.25 o                         
  -7  43   4        199.27        287.36        68.30 o                         
  -6  43   4          0.13         -3.33        43.05 o                         
  -5  43   4        436.30        469.92        72.49 o                         
  -4  43   4        234.11        233.04        43.74 o                         
  -3  43   4         28.06         18.88        55.64 o                         
  -2  43   4        124.66        157.75        32.04 o                         
  -1  43   4        293.40        295.77        30.20 o                         
   0  43   4        205.88        223.15        49.82 o                         
   1  43   4         35.95         24.11        26.05 o                         
   2  43   4        203.04        220.84        28.94 o                         
   3  43   4         70.75         88.62        28.16 o                         
   4  43   4          0.09        -21.37        26.83 o                         
   5  43   4          0.00        -32.91        32.91 o                         
   6  43   4          0.08         73.01        35.07 o                         
  -7  44   4        276.28        195.82        54.59 o                         
  -6  44   4         70.75        152.83        49.43 o                         
  -5  44   4       1030.16       1148.02        74.79 o                         
  -4  44   4          2.54        -50.38        50.88 o                         
  -3  44   4         61.93         78.02        41.16 o                         
  -2  44   4        262.12        251.23        38.27 o                         
  -1  44   4         35.63         34.92        29.86 o                         
   0  44   4          2.09         53.95        35.63 o                         
   1  44   4        173.30        232.75        31.92 o                         
   2  44   4          4.07         36.03        28.53 o                         
   3  44   4         83.62         63.99        29.03 o                         
   4  44   4          0.49         -5.13        31.06 o                         
   5  44   4         52.67         14.89        32.55 o                         
   6  44   4        124.33         49.93        44.74 o                         
  -6  45   4        329.54        367.52        60.00 o                         
  -5  45   4        321.68        393.66        52.79 o                         
  -4  45   4          0.10        -11.14        42.25 o                         
  -3  45   4        115.69         76.91        42.50 o                         
  -2  45   4        651.69        628.05        83.16 o                         
  -1  45   4          1.74         23.11        47.39 o                         
   0  45   4         71.32         89.47        30.23 o                         
   1  45   4         54.59         42.56        31.18 o                         
   2  45   4         64.55         25.97        29.06 o                         
   3  45   4        355.98        387.40        33.52 o                         
   4  45   4        402.27        399.38        34.63 o                         
   5  45   4          1.73          9.50        32.73 o                         
  -6  46   4        648.20        676.80        70.07 o                         
  -5  46   4        248.90        341.50        53.86 o                         
  -4  46   4          1.65         24.41        48.79 o                         
  -3  46   4          0.51         46.15        43.36 o                         
  -2  46   4         83.38         22.86        42.08 o                         
  -1  46   4          1.81          2.31        40.42 o                         
   0  46   4          0.86         -9.38        35.32 o                         
   1  46   4         15.04          0.74        28.28 o                         
   2  46   4          0.04        -30.95        30.95 o                         
   3  46   4        248.20        286.80        34.87 o                         
   4  46   4         61.53         45.23        34.52 o                         
   5  46   4          6.36          5.47        34.69 o                         
  -5  47   4        481.40        505.13        57.24 o                         
  -4  47   4        180.52        104.29        52.27 o                         
  -3  47   4        517.13        568.72        56.33 o                         
  -2  47   4         48.38         33.56        41.65 o                         
  -1  47   4        284.70        347.64        44.91 o                         
   0  47   4          0.00        -35.66        68.30 o                         
   1  47   4         80.58         32.00        43.28 o                         
   2  47   4        455.98        451.81        38.17 o                         
   3  47   4        131.29         99.48        38.65 o                         
   4  47   4        165.87        180.11        33.78 o                         
  -5  48   4        219.76        239.34        55.37 o                         
  -4  48   4        250.86        223.22        52.26 o                         
  -3  48   4        446.05        486.44        69.00 o                         
  -2  48   4        302.31        309.73        58.55 o                         
  -1  48   4       1697.09       1591.42        71.89 o                         
   0  48   4         64.77        139.27        45.64 o                         
   1  48   4        239.82        327.23        52.52 o                         
   2  48   4         73.40         43.67        36.39 o                         
   3  48   4        137.36        163.44        41.97 o                         
   4  48   4        203.09        273.70        36.39 o                         
  -4  49   4         22.16          5.75        65.52 o                         
  -3  49   4        217.60        234.83        52.16 o                         
  -2  49   4         96.53          5.01        46.05 o                         
  -1  49   4          0.03        -34.42        45.14 o                         
   0  49   4         14.23        -16.77        42.60 o                         
   1  49   4         30.06         22.26        44.13 o                         
   2  49   4         11.23         50.10        40.69 o                         
   3  49   4         32.90         26.78        38.98 o                         
  -3  50   4         38.99         25.08        49.55 o                         
  -2  50   4        541.57        580.20        69.70 o                         
  -1  50   4        372.89        459.82        56.76 o                         
   0  50   4         59.70         57.55        40.14 o                         
   1  50   4         12.92        -15.16        41.24 o                         
   2  50   4         48.32         36.18        42.67 o                         
  -2  51   4          4.94         -1.01        64.12 o                         
  -1  51   4          9.27         41.34        46.60 o                         
   0  51   4       1079.72       1250.07        73.62 o                         
   1  51   4          4.75         -1.63        45.38 o                         
 -12   1   5          1.25         95.12        30.88 o                         
 -11   1   5        291.92        302.06        44.68 o                         
 -10   1   5        354.43        392.76        32.40 o                         
  -9   1   5         77.94         82.40        27.12 o                         
  -8   1   5         85.99         90.54        18.94 o                         
  -7   1   5        321.74        331.35        22.31 o                         
  -6   1   5        105.58        110.83        13.33 o                         
  -5   1   5        908.90        897.01        23.01 o                         
  -4   1   5        202.69        193.48        11.50 o                         
  -3   1   5         64.50         56.85         9.09 o                         
  -2   1   5        159.63        160.11         9.40 o                         
  -1   1   5        155.11        181.90         9.82 o                         
   0   1   5          1.86          6.28         7.55 o                         
   1   1   5         34.92         45.08         7.69 o                         
   2   1   5       1026.75       1033.23        19.27 o                         
   3   1   5        214.15        237.59         9.50 o                         
   4   1   5        378.37        360.51        23.62 o                         
   5   1   5        198.36        197.48        16.92 o                         
   6   1   5         44.96         49.52        26.20 o                         
   7   1   5          9.89         -4.91        12.96 o                         
   8   1   5          5.96        -11.37        16.02 o                         
   9   1   5         32.06         29.70        27.10 o                         
  10   1   5         49.97        -45.33        56.47 o                         
  11   1   5          1.85         -7.47        45.81 o                         
 -12   2   5        153.05        225.37        37.49 o                         
 -11   2   5        650.24        628.31        51.74 o                         
 -10   2   5        339.34        300.50        26.33 o                         
  -9   2   5        583.17        584.98        28.89 o                         
  -8   2   5        695.10        577.39        27.69 o                         
  -7   2   5       3805.13       3735.93        63.76 o                         
  -6   2   5       2581.57       2537.64        42.62 o                         
  -5   2   5         19.45         -7.06         9.88 o                         
  -4   2   5       1391.63       1514.79        26.26 o                         
  -3   2   5       1196.38       1226.07        22.30 o                         
  -2   2   5        246.78        242.99        10.49 o                         
  -1   2   5        130.07        111.60         9.19 o                         
   0   2   5        716.26        723.17        15.68 o                         
   1   2   5       3389.32       3420.96        43.15 o                         
   2   2   5        545.33        651.06        15.12 o                         
   3   2   5          2.64          7.47        11.14 o                         
   4   2   5         13.50         11.49        10.44 o                         
   5   2   5          0.43         20.35        11.35 o                         
   6   2   5        245.04        256.55        17.61 o                         
   7   2   5         56.56         55.42        17.44 o                         
   8   2   5        267.00        300.48        21.88 o                         
   9   2   5         14.88         -5.30        24.19 o
[truncated: 434,971 more chars]
